# Supplementary material for: Identify Non-mutational p53 Functional Deficiency in Human Cancers
Source: Genomics Proteomics Bioinformatics. 2024 Sep 26;22(5):qzae064. doi: 10.1093/gpbjnl/qzae064 (PMC11702981; doi:10.1093/gpbjnl/qzae064)
Supplement: qzae064_Supplementary_Data [file qzae064_supplementary_data.zip]

Archive with 19 entries (19 files):
- SupFig4.pdf
- SupFig5.pdf
- SupFig6.pdf
- SupFig7.pdf
- SupFig8.pdf
- SupFig9.pdf
- supplementary material captions-revised_09_10.docx
- SupplementaryTable1-done.xlsx
- SupplementaryTable2-done.xlsx
- SupplementaryTable3-done.xlsx
- SupplementaryTable4-done.xlsx
- SupplementaryTable5-done.xlsx
- SupplementaryTable6-done.xlsx
- SupplementaryTable7-done.xlsx
- SupplementaryTable8-done.xlsx
- SupplementaryTable9-done.xlsx
- SupFig1.pdf
- SupFig2.pdf
- SupFig3.pdf
