# Supplementary material for: Identify Non-mutational p53 Functional Deficiency in Human Cancers
Source: Genomics Proteomics Bioinformatics. 2024 Sep 26;22(5):qzae064. doi: 10.1093/gpbjnl/qzae064 (PMC11702981; doi:10.1093/gpbjnl/qzae064)
Supplement: qzae064_Supplementary_Data [file qzae064_supplementary_data.zip › SupplementaryTable1-done.xlsx]

## Sheet: Sheet1
Table S1 List of p53 target genes used in this study
Note: For columns represnting p53 regulation, "down-regulated" or "up-regulated" indicate if this gene is down-regulated or up-regulated in p53 truncated tumors compared with adjacent normal tissue. HGNC, HUGO Gene Nomenclature Committee; UCSC, University of California Santa Cruz; NCBI, National Center of Biotechnology Information; RefSeq, NCBI Reference Sequence Database; Uniprot, Universal Prot…
HGNC symbol	Ensembl ID	Approved name	Previous symbol	Synonyms	Position	HGNC ID	RefSeq ID	Vega ID	NCBI Gene ID	UCSC ID	UniProt ID	p53 binding (ReMap 2020)	p53 regulation (TCGA, LUNG)	p53 regulation (TCGA, BRCA)	p53 regulation (TCGA, COAD)	p53 regulation (TCGA, HNSC)	p53 regulation (TCGA, UCEC)	p53 regulation (TCGA, LIHC)	p53 regulation (TCGA, STAD)	p53 regulation (TCGA, GBM)	GTEx RNA-seq TPM (mean of median 54 tissues)
DNAI3	ENSG00000162643	WD repeat domain 63	WDR63	DIC3, FLJ30067, NYD-SP29	1p22.3	HGNC:30711	NM_145172	OTTHUMG00000009953	126820	uc001dkt.5	Q8IWG1	Yes	down-regulated	---	---	down-regulated	down-regulated	---	---	---	1.08616
CDC25C	ENSG00000158402	cell division cycle 25C	CDC25	PPP1R60	5q31.2	HGNC:1727	---	OTTHUMG00000129203	995	uc063hkk.1	P30307	Yes	up-regulated	up-regulated	up-regulated	up-regulated	up-regulated	up-regulated	up-regulated	up-regulated	1.16041
ABCA12	ENSG00000144452	ATP binding cassette subfamily A member 12	ICR2B	DKFZP434G232, LI2	2q35	HGNC:14637	NM_173076	OTTHUMG00000154801	26154	uc002vew.3	Q86UK0	Yes	up-regulated	up-regulated	up-regulated	---	up-regulated	up-regulated	---	---	1.45202
RAD51	ENSG00000051180	RAD51 recombinase	RAD51A, RECA	HsRad51, HsT16930, BRCC5, FANCR	15q15.1	HGNC:9817	NM_002875, NM_133487	OTTHUMG00000130067	5888	uc001zmi.5	Q06609	Yes	up-regulated	up-regulated	---	up-regulated	up-regulated	up-regulated	up-regulated	up-regulated	1.70615
HHAT	ENSG00000054392	hedgehog acyltransferase	---	FLJ10724, MART-2, MART2, Skn, ski, rasp, sit, GUP2	1q32.2	HGNC:18270	NM_018194	OTTHUMG00000036447	55733	uc009xcx.3	Q5VTY9	Yes	---	---	---	---	---	up-regulated	---	---	1.83634
TLR3	ENSG00000164342	toll like receptor 3	---	CD283	4q35.1	HGNC:11849	---	OTTHUMG00000160345	7098	uc003iyq.4	O15455	Yes	down-regulated	down-regulated	down-regulated	down-regulated	---	down-regulated	down-regulated	---	2.01977
NEK2	ENSG00000117650	NIMA related kinase 2	---	NLK1, NEK2A, RP67, PPP1R111	1q32.3	HGNC:7745	NM_002497	OTTHUMG00000037121	4751	uc001hir.3	P51955	Yes	up-regulated	up-regulated	up-regulated	up-regulated	up-regulated	up-regulated	up-regulated	up-regulated	2.06915
PANK1	ENSG00000152782	pantothenate kinase 1	PANK	MGC24596, PANK1a, PANK1b	10q23.31	HGNC:8598	---	OTTHUMG00000018718	53354	uc001kgn.3	Q8TE04	Yes	---	---	---	down-regulated	up-regulated	down-regulated	---	down-regulated	2.52531
ACER2	ENSG00000177076	alkaline ceramidase 2	ASAH3L	FLJ41587, ALKCDase2	9p22.1	HGNC:23675	NM_001010887	OTTHUMG00000019644	340485	uc003zny.2	Q5QJU3	Yes	---	down-regulated	---	---	---	---	down-regulated	---	2.68017
TMEM68	ENSG00000167904	transmembrane protein 68	---	FLJ32370	8q12.1	HGNC:26510	NM_152417	OTTHUMG00000164293	137695	uc003xsh.3	Q96MH6	Yes	---	---	---	---	---	---	---	---	3.01406
VWCE	ENSG00000167992	von Willebrand factor C and EGF domains	---	URG11, FLJ32009, VWC1	11q12.2	HGNC:26487	NM_152718	OTTHUMG00000168208	220001	uc001nra.4	Q96DN2	Yes	---	down-regulated	up-regulated	---	---	---	up-regulated	---	3.09435
IGDCC4	ENSG00000103742	immunoglobulin superfamily DCC subclass member 4	---	NOPE, LOC57722	15q22.31	HGNC:13770	NM_020962	OTTHUMG00000133136	57722	uc002aou.2	Q8TDY8	Yes	up-regulated	---	---	down-regulated	down-regulated	up-regulated	---	---	3.34014
DYRK3	ENSG00000143479	dual specificity tyrosine phosphorylation regulated kinase 3	---	RED, REDK, hYAK3-2	1q32.1	HGNC:3094	NM_003582	OTTHUMG00000036339	8444	uc001hej.4	O43781	Yes	---	---	---	---	---	---	---	---	3.37973
BIRC5	ENSG00000089685	baculoviral IAP repeat containing 5	API4	EPR-1, survivin	17q25.3	HGNC:593	NM_001168	---	332	uc002jvg.4	O15392	Yes	up-regulated	up-regulated	up-regulated	up-regulated	up-regulated	up-regulated	up-regulated	up-regulated	3.39773
LIF	ENSG00000128342	LIF interleukin 6 family cytokine	---	CDF, DIA, HILDA	22q12.2	HGNC:6596	NM_002309	OTTHUMG00000150910	3976	uc003agz.3	P15018	Yes	---	---	up-regulated	---	---	---	up-regulated	---	3.47603
TSPAN11	ENSG00000110900	tetraspanin 11	---	---	12p11.21	HGNC:30795	NM_001080509	---	441631	uc001rjp.4	A1L157	Yes	---	down-regulated	down-regulated	---	---	down-regulated	down-regulated	---	3.61377
ASTN2	ENSG00000148219	astrotactin 2	---	KIAA0634	9q33.1	HGNC:17021	NM_014010	OTTHUMG00000021013	23245	uc004bjt.3	O75129	Yes	---	---	---	---	---	---	---	---	3.66542
ECT2	ENSG00000114346	epithelial cell transforming 2	---	ARHGEF31	3q26.31	HGNC:3155	NM_018098	OTTHUMG00000156762	1894	uc003fii.4	Q9H8V3	Yes	up-regulated	up-regulated	up-regulated	up-regulated	up-regulated	up-regulated	up-regulated	up-regulated	3.96208
ZNF79	ENSG00000196152	zinc finger protein 79	---	pT7	9q33.3	HGNC:13153	NM_007135	OTTHUMG00000020703	7633	uc004bqw.5	Q15937	Yes	---	---	---	---	---	---	---	---	4.09199
TIGAR	ENSG00000078237	TP53 induced glycolysis regulatory phosphatase	C12orf5	---	12p13.32	HGNC:1185	NM_020375	OTTHUMG00000168124	57103	---	Q9NQ88	Yes	---	---	---	---	---	---	---	---	4.16711
TGFA	ENSG00000163235	transforming growth factor alpha	---	---	2p13.3	HGNC:11765	---	OTTHUMG00000129669	7039	uc002sgs.4	P01135	Yes	up-regulated	---	down-regulated	---	up-regulated	down-regulated	---	down-regulated	4.4053
NTPCR	ENSG00000135778	nucleoside-triphosphatase, cancer-related	C1orf57	MGC13186, HCR-NTPase, THEP1	1q42.2	HGNC:28204	NM_032324	OTTHUMG00000037822	84284	uc001hvj.2	Q9BSD7	Yes	---	---	---	---	---	---	---	---	4.45638
EDA2R	ENSG00000131080	ectodysplasin A2 receptor	---	XEDAR, EDA-A2R, EDAA2R, TNFRSF27	Xq12	HGNC:17756	NM_021783	OTTHUMG00000021736	60401	uc004dwq.4	Q9HAV5	Yes	down-regulated	down-regulated	---	down-regulated	down-regulated	---	down-regulated	---	4.71435
PADI4	ENSG00000159339	peptidyl arginine deiminase 4	PADI5	PAD, PDI5, PDI4	1p36.13	HGNC:18368	NM_012387	OTTHUMG00000002371	23569	uc001baj.3	Q9UM07	Yes	down-regulated	---	---	---	up-regulated	down-regulated	down-regulated	---	4.72519
CCNB2	ENSG00000157456	cyclin B2	---	HsT17299	15q22.2	HGNC:1580	NM_004701	OTTHUMG00000132715	9133	uc002afz.4	O95067	Yes	up-regulated	up-regulated	up-regulated	up-regulated	up-regulated	up-regulated	up-regulated	up-regulated	4.98087
INKA2	ENSG00000197852	inka box actin regulator 2	C1orf183, FAM212B	FLJ31105	1p13.2	HGNC:28045	NM_019099	OTTHUMG00000011953	55924	uc001ebo.2	Q9NTI7	Yes	down-regulated	down-regulated	---	---	down-regulated	up-regulated	down-regulated	---	5.02336
HSPA4L	ENSG00000164070	heat shock protein family A (Hsp70) member 4 like	---	APG-1, Osp94, HSPH3	4q28.1	HGNC:17041	NM_014278	OTTHUMG00000133302	22824	uc003ifm.4	O95757	Yes	up-regulated	---	---	---	---	---	---	down-regulated	5.179
GPR87	ENSG00000138271	G protein-coupled receptor 87	GPR95	---	3q25.1	HGNC:4538	---	OTTHUMG00000159858	53836	uc003eyt.4	Q9BY21	Yes	up-regulated	---	up-regulated	---	up-regulated	down-regulated	down-regulated	---	5.25319
FAM13C	ENSG00000148541	family with sequence similarity 13 member C	FAM13C1	---	10q21.1	HGNC:19371	---	OTTHUMG00000018277	220965	uc031wie.2	Q8NE31	Yes	down-regulated	down-regulated	down-regulated	down-regulated	down-regulated	---	down-regulated	down-regulated	5.29416
CDK1	ENSG00000170312	cyclin dependent kinase 1	CDC2	CDC28A	10q21.2	HGNC:1722	NM_001786	OTTHUMG00000018290	983	uc001jld.3	P06493	Yes	up-regulated	up-regulated	up-regulated	up-regulated	up-regulated	up-regulated	up-regulated	up-regulated	5.39255
SPATA18	ENSG00000163071	spermatogenesis associated 18	---	FLJ32906	4q12	HGNC:29579	NM_145263	OTTHUMG00000128698	132671	uc003gzl.4	Q8TC71	Yes	down-regulated	down-regulated	---	down-regulated	down-regulated	down-regulated	---	---	5.74869
FBXO22	ENSG00000167196	F-box protein 22	---	FBX22, FISTC1	15q24.2	HGNC:13593	NM_147188	OTTHUMG00000142841	26263	uc002bbk.4	Q8NEZ5	Yes	---	---	---	---	---	---	---	---	5.75602
PRDM1	ENSG00000057657	PR/SET domain 1	BLIMP1	PRDI-BF1	6q21	HGNC:9346	---	OTTHUMG00000015299	639	uc003prd.3	O75626	Yes	---	---	---	down-regulated	down-regulated	---	down-regulated	---	5.78315
RAP2B	ENSG00000181467	RAP2B, member of RAS oncogene family	---	---	3q25.2	HGNC:9862	NM_002886	OTTHUMG00000159655	5912	uc003ezr.5	P61225	Yes	up-regulated	up-regulated	---	---	---	---	---	---	6.11268
IKBIP	ENSG00000166130	IKBKB interacting protein	---	FLJ31051, IKIP	12q23.1	HGNC:26430	NM_153687	OTTHUMG00000170213	121457	uc001tfx.5	Q70UQ0	Yes	---	---	---	up-regulated	---	up-regulated	---	---	6.12618
PRC1	ENSG00000198901	protein regulator of cytokinesis 1	---	ASE1	15q26.1	HGNC:9341	NM_003981	OTTHUMG00000171685	9055	uc002bqn.5	O43663	Yes	up-regulated	up-regulated	up-regulated	up-regulated	up-regulated	up-regulated	up-regulated	up-regulated	6.33526
MAD1L1	ENSG00000002822	mitotic arrest deficient 1 like 1	---	HsMAD1, TXBP181, MAD1, PIG9, TP53I9	7p22.3	HGNC:6762	NM_003550	OTTHUMG00000151493	8379	uc003slg.2	Q9Y6D9	Yes	---	---	---	---	---	---	---	---	6.45095
ME2	ENSG00000082212	malic enzyme 2	---	---	18q21.2	HGNC:6984	NM_002396	OTTHUMG00000132694	4200	uc002ley.4	P23368	Yes	---	---	---	---	---	---	---	---	6.63434
PMAIP1	ENSG00000141682	phorbol-12-myristate-13-acetate-induced protein 1	---	APR, NOXA	18q21.32	HGNC:9108	NM_021127	OTTHUMG00000132765	5366	uc002lic.3	Q13794	Yes	up-regulated	up-regulated	up-regulated	---	---	---	up-regulated	---	6.66238
ASCC3	ENSG00000112249	activating signal cointegrator 1 complex subunit 3	HELIC1	RNAH, ASC1p200, dJ121G13.4, dJ467N11.1	6q16.3	HGNC:18697	NM_006828	OTTHUMG00000015279	10973	uc003pqk.5	Q8N3C0	Yes	---	---	---	---	---	---	---	---	6.74701
GRHL3	ENSG00000158055	grainyhead like transcription factor 3	TFCP2L4	SOM	1p36.11	HGNC:25839	NM_021180	OTTHUMG00000003040	57822	uc001bix.3	Q8TE85	Yes	up-regulated	up-regulated	up-regulated	down-regulated	up-regulated	---	down-regulated	---	6.80374
FOSL1	ENSG00000175592	FOS like 1, AP-1 transcription factor subunit	---	fra-1	11q13.1	HGNC:13718	NM_005438	OTTHUMG00000166715	8061	uc001ogg.2	P15407	Yes	---	---	up-regulated	---	---	down-regulated	---	---	6.8514
POLH	ENSG00000170734	DNA polymerase eta	---	RAD30A, XP-V	6p21.1	HGNC:9181	NM_006502	OTTHUMG00000014743	5429	uc003ovq.5	Q9Y253	Yes	---	---	---	---	---	---	---	---	7.26497
BBC3	ENSG00000105327	BCL2 binding component 3	---	JFY1, PUMA	19q13.32	HGNC:17868	NM_014417	OTTHUMG00000183489	27113	uc002pgf.5	Q96PG8, Q9BXH1	Yes	---	---	---	---	---	up-regulated	---	---	7.2811
BCL2	ENSG00000171791	BCL2 apoptosis regulator	---	Bcl-2, PPP1R50	18q21.33	HGNC:990	NM_000633, NM_000657	OTTHUMG00000132791	596	uc002liu.2	P10415	Yes	---	---	down-regulated	---	down-regulated	---	down-regulated	---	7.31023
TNFRSF10D	ENSG00000173530	TNF receptor superfamily member 10d	---	DcR2, TRUNDD, TRAILR4, CD264	8p21.3	HGNC:11907	---	OTTHUMG00000097845	8793	uc003xcz.4	Q9UBN6	Yes	---	down-regulated	---	---	---	---	---	---	7.35139
PLK1	ENSG00000166851	polo like kinase 1	PLK	---	16p12.2	HGNC:9077	NM_005030	OTTHUMG00000096984	5347	uc002dlz.2	P53350	Yes	up-regulated	up-regulated	up-regulated	up-regulated	up-regulated	up-regulated	up-regulated	up-regulated	7.37585
CDC20	ENSG00000117399	cell division cycle 20	---	p55CDC, CDC20A	1p34.2	HGNC:1723	NM_001255	OTTHUMG00000007420	991	uc001cix.4	Q12834	Yes	up-regulated	up-regulated	up-regulated	up-regulated	up-regulated	up-regulated	up-regulated	up-regulated	7.52217
PPM1D	ENSG00000170836	protein phosphatase, Mg2+/Mn2+ dependent 1D	---	Wip1, PP2C-DELTA	17q23.3	HGNC:9277	NM_003620	---	8493	uc002iyt.3	O15297	Yes	---	---	---	---	---	---	---	up-regulated	7.9689
MAST4	ENSG00000069020	microtubule associated serine/threonine kinase family member 4	---	KIAA0303	5q12.3	HGNC:19037	---	OTTHUMG00000152471	375449	uc003jut.3	O15021	Yes	---	down-regulated	---	---	down-regulated	---	down-regulated	---	8.30733
PLCL2	ENSG00000154822	phospholipase C like 2	PLCE2	KIAA1092	3p24.3	HGNC:9064	---	OTTHUMG00000155467	23228	uc011awd.3	Q9UPR0	Yes	down-regulated	---	down-regulated	down-regulated	---	---	---	down-regulated	8.38723
CCNB1	ENSG00000134057	cyclin B1	CCNB	---	5q13.2	HGNC:1579	NM_031966	OTTHUMG00000097817	891	uc003jvm.4	P14635	Yes	up-regulated	up-regulated	up-regulated	up-regulated	up-regulated	up-regulated	up-regulated	up-regulated	8.49411
ABCB1	ENSG00000085563	ATP binding cassette subfamily B member 1	PGY1, MDR1, CLCS	P-gp, CD243, GP170, ABC20	7q21.12	HGNC:40	NM_000927	OTTHUMG00000023393	5243	uc003uiz.3	P08183	Yes	down-regulated	down-regulated	down-regulated	down-regulated	down-regulated	---	---	---	8.53579
DCP1B	ENSG00000151065	decapping mRNA 1B	---	FLJ31638	12p13.33	HGNC:24451	NM_152640	OTTHUMG00000168113	196513	uc001qjx.2	Q8IZD4	Yes	---	---	---	---	---	---	---	---	8.72542
PSTPIP2	ENSG00000152229	proline-serine-threonine phosphatase interacting protein 2	---	---	18q21.1	HGNC:9581	---	OTTHUMG00000152674	9050	uc002lbp.5	Q9H939	Yes	---	---	---	---	---	---	---	---	9.14957
ZMAT3	ENSG00000172667	zinc finger matrin-type 3	---	WIG1, MGC10613, FLJ12296, WIG-1, PAG608	3q26.32	HGNC:29983	NM_152240	OTTHUMG00000157290	64393	uc003fjg.5	Q9HA38	Yes	---	---	---	---	---	---	---	---	9.48996
SAC3D1	ENSG00000168061	SAC3 domain containing 1	---	HSU79266, SHD1	11q13.1	HGNC:30179	NM_013299	OTTHUMG00000165594	29901	uc001ocm.4	A6NKF1	Yes	up-regulated	up-regulated	up-regulated	up-regulated	up-regulated	up-regulated	---	up-regulated	9.81152
ZNF561	ENSG00000171469	zinc finger protein 561	---	MGC45408	19p13.2	HGNC:28684	NM_152289	OTTHUMG00000157054	93134	uc002mlu.4	Q8N587	Yes	---	---	---	---	---	---	---	---	10.0092
MDM2	ENSG00000135679	MDM2 proto-oncogene	---	HDM2, MGC5370	12q15	HGNC:6973	NM_006880	OTTHUMG00000142827	4193	uc001sui.6	Q00987	Yes	---	---	---	---	---	---	---	---	10.2507
KITLG	ENSG00000049130	KIT ligand	MGF	SCF, SF, Kitl, KL-1, FPH2, SLF, DFNA69	12q21.32	HGNC:6343	NM_003994	OTTHUMG00000169888	4254	uc001tav.4	P21583	Yes	---	---	down-regulated	---	down-regulated	up-regulated	---	---	10.7908
POLD1	ENSG00000062822	DNA polymerase delta 1, catalytic subunit	POLD	CDC2	19q13.3	HGNC:9175	---	---	5424	uc002psb.6	P28340	Yes	---	up-regulated	---	---	up-regulated	up-regulated	up-regulated	up-regulated	10.8869
DRAM1	ENSG00000136048	DNA damage regulated autophagy modulator 1	---	FLJ11259, DRAM	12q23.2	HGNC:25645	NM_018370	OTTHUMG00000170447	55332	uc001tix.4	Q8N682	Yes	down-regulated	---	---	---	---	---	---	---	11.3214
ARHGEF3	ENSG00000163947	Rho guanine nucleotide exchange factor 3	---	STA3, XPLN, GEF3, DKFZP434F2429	3p14.3	HGNC:683	NM_019555	OTTHUMG00000158857	50650	uc003dig.2	Q9NR81	Yes	down-regulated	---	---	---	down-regulated	---	---	down-regulated	11.4011
CCDC90B	ENSG00000137500	coiled-coil domain containing 90B	---	MDS025, MDS011	11q14.1	HGNC:28108	NM_021825	OTTHUMG00000167078	60492	uc001pae.5	Q9GZT6	Yes	---	---	---	---	---	---	---	---	11.4552
ANLN	ENSG00000011426	anillin actin binding protein	---	ANILLIN, Scraps, scra	7p14.2	HGNC:14082	NM_018685	OTTHUMG00000023143	54443	uc003tff.4	Q9NQW6	Yes	up-regulated	up-regulated	up-regulated	up-regulated	up-regulated	up-regulated	up-regulated	---	11.7106
GDF15	ENSG00000130513	growth differentiation factor 15	---	PLAB, MIC-1, PDF, MIC1, NAG-1, PTGFB	19p13.11	HGNC:30142	NM_004864	OTTHUMG00000183360	9518	uc002niv.2	Q99988	Yes	---	up-regulated	up-regulated	---	up-regulated	---	up-regulated	---	12.0367
DUSP14	ENSG00000276023	dual specificity phosphatase 14	---	MKP-L, MKP6	17q12	HGNC:17007	NM_007026	OTTHUMG00000188472	11072	uc032gia.2	O95147	Yes	---	---	up-regulated	---	---	---	---	---	12.4751
PGPEP1	ENSG00000130517	pyroglutamyl-peptidase I	---	PGP-I, Pcp, PGP, PGPI	19p13.11	HGNC:13568	NM_017712	---	54858	uc002nis.2	Q9NXJ5	Yes	---	---	---	down-regulated	---	---	---	---	12.6905
SLC30A1	ENSG00000170385	solute carrier family 30 member 1	ZNT1	ZRC1	1q32.3	HGNC:11012	---	OTTHUMG00000036995	7779	uc001hio.2	Q9Y6M5	Yes	---	---	---	---	---	down-regulated	---	---	12.8072
RRM2B	ENSG00000048392	ribonucleotide reductase regulatory TP53 inducible subunit M2B	---	p53R2	8q22.3	HGNC:17296	---	OTTHUMG00000164776	50484	uc003ykn.4	Q7LG56	Yes	---	---	---	---	---	---	---	---	12.8854
ZNF337	ENSG00000130684	zinc finger protein 337	---	dJ694B14.1	20p11.21	HGNC:15809	---	OTTHUMG00000032131	26152	uc002wvc.4	Q9Y3M9	Yes	---	---	---	---	---	---	---	---	12.9726
AEN	ENSG00000181026	apoptosis enhancing nuclease	ISG20L1	FLJ12484, FLJ12562	15q26.1	HGNC:25722	NM_022767	OTTHUMG00000148681	64782	uc002bmt.3	Q8WTP8	Yes	---	---	up-regulated	---	---	---	---	---	13.1629
SESN2	ENSG00000130766	sestrin 2	---	SES2, DKFZp761M0212, HI95, SEST2	1p35.3	HGNC:20746	---	OTTHUMG00000003532	83667	uc001bps.4	P58004	Yes	---	---	down-regulated	---	---	---	---	---	13.3045
FAS	ENSG00000026103	Fas cell surface death receptor	FAS1, APT1, TNFRSF6	CD95, APO-1	10q23.31	HGNC:11920	---	OTTHUMG00000018701	355	uc001kfr.4	P25445	Yes	---	---	down-regulated	---	---	down-regulated	---	---	13.6684
PGF	ENSG00000119630	placental growth factor	PGFL	PLGF, PlGF-2, PlGF, SHGC-10760, D12S1900, PIGF	14q24.3	HGNC:8893	NM_002632	OTTHUMG00000171496	5228	uc001xqz.4	P49763	Yes	up-regulated	---	up-regulated	up-regulated	---	up-regulated	up-regulated	---	14.2984
PLK3	ENSG00000173846	polo like kinase 3	CNK	FNK, PRK	1p34.1	HGNC:2154	NM_004073	OTTHUMG00000008491	1263	uc001cmn.4	Q9H4B4	Yes	down-regulated	---	---	---	---	down-regulated	---	---	14.4069
FBXW7	ENSG00000109670	F-box and WD repeat domain containing 7	---	AGO, FLJ11071, SEL-10, SEL10, FBW7, FBX30, CDC4, FBXW6	4q31.3	HGNC:16712	---	OTTHUMG00000185246	55294	uc003imt.4	Q969H0	Yes	---	---	---	---	---	---	---	down-regulated	14.7697
RPS27L	ENSG00000185088	ribosomal protein S27 like	---	---	15q22.2	HGNC:18476	NM_015920	OTTHUMG00000155301	51065	uc002aly.4	Q71UM5	Yes	---	---	---	---	---	---	---	---	15.0518
SERTAD1	ENSG00000197019	SERTA domain containing 1	---	SEI1, TRIP-Br1	19q13.1-q13.2	HGNC:17932	NM_013376	---	29950	uc002ont.6	Q9UHV2	Yes	down-regulated	---	---	---	---	down-regulated	down-regulated	---	15.5424
MICALL1	ENSG00000100139	MICAL like 1	---	MIRAB13, KIAA1668, MICAL-L1	22q13.1	HGNC:29804	NM_033386	OTTHUMG00000150670	85377	uc003aui.4	Q8N3F8	Yes	up-regulated	---	---	---	---	---	down-regulated	---	16.749
FDXR	ENSG00000161513	ferredoxin reductase	ADXR	ADR	17q25.1	HGNC:3642	NM_004110	OTTHUMG00000179026	2232	uc002jlx.4	P22570	Yes	---	---	---	---	---	---	---	---	17.0397
ME1	ENSG00000065833	malic enzyme 1	---	---	6q14.2	HGNC:6983	---	OTTHUMG00000015111	4199	uc003pjy.4	P48163	Yes	up-regulated	down-regulated	up-regulated	---	---	up-regulated	---	down-regulated	17.0591
IER5	ENSG00000162783	immediate early response 5	---	---	1q25.3	HGNC:5393	NM_016545	OTTHUMG00000035178	51278	uc001got.5	Q5VY09	Yes	---	---	---	---	---	---	---	---	17.1531
SERPINB5	ENSG00000206075	serpin family B member 5	PI5	maspin	18q21.33	HGNC:8949	NM_002639	OTTHUMG00000141307	5268	uc002liz.5	P36952	Yes	up-regulated	---	up-regulated	---	up-regulated	---	---	down-regulated	17.454
TP53I3	ENSG00000115129	tumor protein p53 inducible protein 3	---	PIG3	2p23.3	HGNC:19373	NM_004881	OTTHUMG00000090817	9540	uc002rey.2	Q53FA7	Yes	---	---	down-regulated	---	up-regulated	up-regulated	down-regulated	---	17.4693
TRAF4	ENSG00000076604	TNF receptor associated factor 4	---	CART1, MLN62, RNF83	17q11.2	HGNC:12034	NM_145751	OTTHUMG00000132677	9618	uc002hcs.4	Q9BUZ4	Yes	up-regulated	up-regulated	---	---	up-regulated	---	---	up-regulated	18.1368
PTK2	ENSG00000169398	protein tyrosine kinase 2	---	FAK, FADK, FAK1, PPP1R71	8q24.3	HGNC:9611	NM_005607	OTTHUMG00000067438	5747	uc003yvu.4	Q05397	Yes	---	---	---	---	---	---	---	down-regulated	18.4319
NADSYN1	ENSG00000172890	NAD synthetase 1	---	FLJ10631	11q13.4	HGNC:29832	NM_018161	OTTHUMG00000167375	55191	uc001oqn.4	Q6IA69	Yes	---	---	---	---	---	---	---	---	19.0464
CRYZ	ENSG00000116791	crystallin zeta	---	---	1p31.1	HGNC:2419	---	OTTHUMG00000009620	1429	uc001dgk.4	Q08257	Yes	---	---	---	---	---	---	---	---	19.2678
GASK1B	ENSG00000164125	golgi associated kinase 1B	C4orf18, FAM198B	FLJ38155, DKFZp434L142, ENED	4q32.1	HGNC:25312	NM_001031700, NM_016613	OTTHUMG00000161537	51313	uc003ipr.5	Q6UWH4	Yes	---	---	---	---	down-regulated	---	---	---	19.3304
CMBL	ENSG00000164237	carboxymethylenebutenolidase homolog	---	FLJ23617	5p15.2	HGNC:25090	NM_138809	OTTHUMG00000131043	134147	uc003jes.4	Q96DG6	Yes	up-regulated	---	down-regulated	---	---	---	---	---	19.631
ME3	ENSG00000151376	malic enzyme 3	---	---	11q14.2	HGNC:6985	---	OTTHUMG00000167217	10873	uc009yvk.4	Q16798	Yes	---	down-regulated	---	down-regulated	---	up-regulated	---	down-regulated	19.8306
ANKRA2	ENSG00000164331	ankyrin repeat family A member 2	---	---	5q13.2	HGNC:13208	NM_023039	OTTHUMG00000102030	57763	uc003kcu.3	Q9H9E1	Yes	---	---	---	---	---	---	---	---	20.0026
TP53INP1	ENSG00000164938	tumor protein p53 inducible nuclear protein 1	---	DKFZp434M1317, FLJ22139, P53DINP1, SIP, TP53INP1A, TP53INP1B, Teap	8q22.1	HGNC:18022	---	OTTHUMG00000164697	94241	uc003yhg.4	Q96A56	Yes	---	---	down-regulated	---	---	---	---	---	20.2281
EPHA2	ENSG00000142627	EPH receptor A2	ECK	---	1p36.13	HGNC:3386	NM_004431	OTTHUMG00000009527	1969	uc001aya.2	P29317	Yes	---	---	---	down-regulated	---	down-regulated	---	---	20.5426
CERS5	ENSG00000139624	ceramide synthase 5	LASS5	Trh4, MGC45411, FLJ25304	12q13.12	HGNC:23749	NM_147190	OTTHUMG00000169819	91012	uc001rwd.6	Q8N5B7	Yes	---	---	---	---	---	---	---	---	21.4164
BLOC1S2	ENSG00000196072	biogenesis of lysosomal organelles complex 1 subunit 2	---	MGC10120, FLJ30135, BLOS2, BORCS2	10q24.31	HGNC:20984	NM_173809	OTTHUMG00000018908	282991	uc001kqw.3	Q6QNY1	Yes	---	---	---	---	---	---	---	---	22.1145
TRIAP1	ENSG00000170855	TP53 regulated inhibitor of apoptosis 1	---	P53CSV, WF-1, HSPC132, p53CSV, MDM35	12q24.31	HGNC:26937	NM_016399	OTTHUMG00000047787	51499	uc001tyg.3	O43715	Yes	---	---	---	---	---	---	---	---	22.3201
ORAI3	ENSG00000175938	ORAI calcium release-down-regulated calcium modulator 3	TMEM142C	MGC13024	16p11.2	HGNC:28185	NM_152288	OTTHUMG00000176768	93129	uc002eac.4	Q9BRQ5	Yes	---	---	---	---	---	---	---	---	22.7161
PRKAB1	ENSG00000111725	protein kinase AMP-down-regulated non-catalytic subunit beta 1	---	---	12q24.23	HGNC:9378	NM_006253	OTTHUMG00000168954	5564	uc001txg.4	Q9Y478	Yes	---	---	---	---	---	---	---	---	23.1189
RNF19B	ENSG00000116514	ring finger protein 19B	IBRDC3	FLJ90005	1p35.1	HGNC:26886	NM_153341	OTTHUMG00000004013	127544	uc010oho.3	Q6ZMZ0	Yes	---	---	---	---	---	---	---	---	23.3586
ENC1	ENSG00000171617	ectodermal-neural cortex 1	NRPB	PIG10, ENC-1, TP53I10, KLHL37	5q13.3	HGNC:3345	NM_003633	OTTHUMG00000102059	8507	uc031skd.1	O14682	Yes	---	up-regulated	up-regulated	---	up-regulated	down-regulated	up-regulated	down-regulated	23.8112
DDB2	ENSG00000134574	damage specific DNA binding protein 2	---	DDBB, UV-DDB2, FLJ34321, XPE	11p11.2	HGNC:2718	NM_000107	OTTHUMG00000187453	1643	uc001neb.3	Q92466	Yes	---	---	---	---	---	---	---	---	23.949
APOBEC3C	ENSG00000244509	apolipoprotein B mRNA editing enzyme catalytic subunit 3C	---	APOBEC1L, PBI, bK150C2.3, ARDC2, ARDC4, ARP5	22q13.1	HGNC:17353	NM_014508	OTTHUMG00000151087	27350	uc003awr.4	Q9NRW3	Yes	---	---	down-regulated	---	down-regulated	---	---	---	25.1017
TM7SF3	ENSG00000064115	transmembrane 7 superfamily member 3	---	---	12p11.23	HGNC:23049	NM_016551	OTTHUMG00000169243	51768	uc010sjl.4	Q9NS93	Yes	---	---	---	---	---	---	---	---	25.8722
ZNF219	ENSG00000165804	zinc finger protein 219	---	---	14q11	HGNC:13011	---	OTTHUMG00000029647	51222	uc010aik.2	Q9P2Y4	Yes	---	down-regulated	---	---	---	up-regulated	---	up-regulated	26.17
CKS2	ENSG00000123975	CDC28 protein kinase regulatory subunit 2	---	---	9q22.2	HGNC:2000	NM_001827	OTTHUMG00000020180	1164	uc004aqh.3	P33552	Yes	up-regulated	up-regulated	up-regulated	up-regulated	up-regulated	up-regulated	up-regulated	up-regulated	27.6833
ATF3	ENSG00000162772	activating transcription factor 3	---	---	1q32.3	HGNC:785	NM_001674	OTTHUMG00000036747	467	uc001hjf.4	P18847	Yes	down-regulated	down-regulated	---	---	down-regulated	down-regulated	down-regulated	---	27.9197
CYFIP2	ENSG00000055163	cytoplasmic FMR1 interacting protein 2	---	PIR121	5q33.3	HGNC:13760	NM_001037332	OTTHUMG00000163484	26999	uc032vpr.2	Q96F07	Yes	down-regulated	---	---	---	---	---	down-regulated	down-regulated	28.1978
FUCA1	ENSG00000179163	alpha-L-fucosidase 1	---	---	1p36.11	HGNC:4006	NM_000147	OTTHUMG00000002965	2517	uc001bie.5	P04066	Yes	---	---	down-regulated	---	---	---	---	---	28.2947
SYTL1	ENSG00000142765	synaptotagmin like 1	---	SLP1, JFC1, FLJ14996, exophilin-7	1p36.11	HGNC:15584	NM_032872	OTTHUMG00000005770	84958	uc001bnv.3	Q8IYJ3	Yes	up-regulated	---	---	---	up-regulated	---	down-regulated	---	28.7985
ANXA4	ENSG00000196975	annexin A4	ANX4	---	2p13.3	HGNC:542	NM_001153	OTTHUMG00000129649	307	uc002sfr.6	P09525	Yes	---	---	---	---	up-regulated	---	---	---	28.8328
SUSD6	ENSG00000100647	sushi domain containing 6	KIAA0247	---	14q24.1	HGNC:19956	NM_014734	OTTHUMG00000171234	9766	---	Q92537	Yes	---	---	down-regulated	---	---	---	---	---	29.5079
TNFRSF10B	ENSG00000120889	TNF receptor superfamily member 10b	---	DR5, KILLER, TRICK2A, TRAIL-R2, TRICKB, CD262, TRAILR2	8p21.3	HGNC:11905	NM_147187	OTTHUMG00000097826	8795	uc003xcu.4	O14763	Yes	---	---	---	---	---	---	up-regulated	---	29.7261
CSF1	ENSG00000184371	colony stimulating factor 1	---	M-CSF, MCSF, MGC31930	1p13.3	HGNC:2432	NM_000757	OTTHUMG00000011646	1435	uc001dyw.5	P09603	Yes	down-regulated	---	down-regulated	---	---	---	---	---	29.9288
SESN1	ENSG00000080546	sestrin 1	---	SEST1, PA26	6q21	HGNC:21595	NM_014454	OTTHUMG00000015338	27244	uc003psu.4	Q9Y6P5	Yes	down-regulated	down-regulated	---	down-regulated	down-regulated	---	---	---	30.1992
CD82	ENSG00000085117	CD82 molecule	ST6, KAI1	R2, IA4, TSPAN27	11p11.2	HGNC:6210	NM_002231	OTTHUMG00000166472	3732	uc001myc.4	P27701	Yes	---	---	---	---	---	---	---	---	31.1086
XPC	ENSG00000154767	XPC complex subunit, DNA damage recognition and repair factor	---	XPCC, RAD4	3p25.1	HGNC:12816	NM_004628	OTTHUMG00000155526	7508	uc011ave.3	Q01831	Yes	---	---	---	---	down-regulated	---	---	---	31.1912
CES2	ENSG00000172831	carboxylesterase 2	---	CE-2, iCE, CES2A1	16q22.1	HGNC:1864	NM_003869	OTTHUMG00000137517	8824	uc002eqr.4	O00748	Yes	---	---	down-regulated	down-regulated	---	---	down-regulated	---	33.3875
BNIP3	ENSG00000176171	BCL2 interacting protein 3	---	Nip3	10q26.3	HGNC:1084	---	OTTHUMG00000019278	664	uc001lkv.3	Q12983	Yes	up-regulated	---	---	---	up-regulated	---	down-regulated	down-regulated	34.8419
PLK2	ENSG00000145632	polo like kinase 2	---	SNK	5q11.2	HGNC:19699	NM_006622	OTTHUMG00000097047	10769	uc003jrn.4	Q9NYY3	Yes	---	---	---	---	---	down-regulated	---	down-regulated	35.9067
TRIM22	ENSG00000132274	tripartite motif containing 22	---	STAF50, GPSTAF50, RNF94	11p15.4	HGNC:16379	NM_006074	OTTHUMG00000066904	10346	uc001mbr.4	Q8IYM9	Yes	down-regulated	---	---	---	---	down-regulated	---	---	36.6061
SULF2	ENSG00000196562	sulfatase 2	---	KIAA1247, HSULF-2, SULF-2	20q13.12	HGNC:20392	NM_018837	OTTHUMG00000032675	55959	uc002xto.4	Q8IWU5	Yes	up-regulated	---	---	up-regulated	down-regulated	---	---	---	37.8731
CDIP1	ENSG00000089486	cell death inducing p53 target 1	C16orf5	CDIP, LITAFL	16p13.3	HGNC:13234	NM_013399	OTTHUMG00000177172	29965	uc002cwv.4	Q9H305	Yes	---	---	---	---	---	---	---	down-regulated	38.0015
SLC12A4	ENSG00000124067	solute carrier family 12 member 4	---	KCC1	16q22.1	HGNC:10913	NM_005072	OTTHUMG00000137535	6560	uc002euz.2	Q9UP95	Yes	down-regulated	down-regulated	---	---	down-regulated	---	---	---	38.3618
RRAD	ENSG00000166592	RRAD, Ras related glycolysis inhibitor and calcium channel regulator	---	REM3, RAD	16q22.1	HGNC:10446	NM_004165	OTTHUMG00000137511	6236	uc002eqo.3	P55042	Yes	down-regulated	down-regulated	---	down-regulated	down-regulated	---	down-regulated	---	40.6411
NINJ1	ENSG00000131669	ninjurin 1	---	NIN1	9q22.31	HGNC:7824	NM_004148	OTTHUMG00000020242	4814	uc004atg.4	Q92982	Yes	---	---	---	---	---	---	---	---	41.157
PTP4A1	ENSG00000112245	protein tyrosine phosphatase 4A1	---	PTPCAAX1, PRL-1, PRL1	6q12	HGNC:9634	---	OTTHUMG00000014949	7803	uc003pel.5	Q93096	Yes	---	---	---	---	---	---	---	---	42.1032
BAX	ENSG00000087088	BCL2 associated X, apoptosis regulator	---	BCL2L4	19q13.33	HGNC:959	NM_138763	OTTHUMG00000160476	581	uc002plk.4	Q07812	Yes	---	up-regulated	---	---	---	---	---	---	42.6924
EPS8L2	ENSG00000177106	EPS8 like 2	---	FLJ21935, FLJ22171, MGC3088	11p15.5	HGNC:21296	NM_022772	---	64787	uc001lqt.4	Q9H6S3	Yes	---	---	---	down-regulated	up-regulated	---	---	---	42.9168
FAM210B	ENSG00000124098	family with sequence similarity 210 member B	C20orf108	dJ1167H4.1, DKFZP434A1114	20q13.2	HGNC:16102	NM_080821	OTTHUMG00000032793	116151	uc002xxc.4	Q96KR6	Yes	---	---	---	---	---	---	---	---	45.4758
CDC25B	ENSG00000101224	cell division cycle 25B	---	---	20p13	HGNC:1726	NM_021874	OTTHUMG00000031764	994	uc002wjn.5	P30305	Yes	---	up-regulated	up-regulated	up-regulated	up-regulated	up-regulated	up-regulated	up-regulated	46.1102
LASP1	ENSG00000002834	LIM and SH3 protein 1	---	MLN50, Lasp-1	17q12	HGNC:6513	NM_006148	OTTHUMG00000133182	3927	uc002hra.3	Q14847	Yes	---	---	---	---	---	---	---	---	48.3432
GADD45A	ENSG00000116717	growth arrest and DNA damage inducible alpha	DDIT1	GADD45	1p31.3	HGNC:4095	NM_001924	OTTHUMG00000009374	1647	uc001ddz.3	P24522	Yes	---	---	---	---	---	down-regulated	---	---	52.3997
CD44	ENSG00000026508	CD44 molecule (Indian blood group)	MIC4, MDU2, MDU3	IN, MC56, Pgp1, CD44R, HCELL, CSPG8	11p13	HGNC:1681	NM_000610	OTTHUMG00000044388	960	uc001mvu.4	P16070	Yes	---	---	up-regulated	---	down-regulated	---	---	---	53.7052
PHLDA3	ENSG00000174307	pleckstrin homology like domain family A member 3	---	TIH1	1q32.1	HGNC:8934	NM_012396	OTTHUMG00000035767	23612	uc001gwq.5	Q9Y5J5	Yes	---	---	---	---	---	down-regulated	down-regulated	---	53.9471
PCNA	ENSG00000132646	proliferating cell nuclear antigen	---	---	20p12.3	HGNC:8729	---	OTTHUMG00000031798	5111	uc002wlq.4	P12004	Yes	up-regulated	up-regulated	up-regulated	---	up-regulated	up-regulated	up-regulated	up-regulated	54.5746
CCNG1	ENSG00000113328	cyclin G1	CCNG	---	5q34	HGNC:1592	NM_004060	OTTHUMG00000130380	900	uc063jig.1	P51959	Yes	---	---	---	down-regulated	---	---	---	---	58.6347
ID2	ENSG00000115738	inhibitor of DNA binding 2	---	GIG8, bHLHb26	2p25.1	HGNC:5361	NM_002166	OTTHUMG00000112454	3398	uc002qza.4	Q02363	Yes	down-regulated	---	---	---	---	down-regulated	---	---	91.6754
LAPTM5	ENSG00000162511	lysosomal protein transmembrane 5	---	---	1p35.2	HGNC:29612	NM_006762	OTTHUMG00000003707	7805	uc001bsc.3	Q13571	Yes	down-regulated	up-regulated	---	---	up-regulated	---	---	---	92.4135
CDKN1A	ENSG00000124762	cyclin dependent kinase inhibitor 1A	CDKN1	P21, CIP1, WAF1, SDI1, CAP20, p21CIP1, p21Cip1/Waf1, p21	6p21.2	HGNC:1784	NM_078467	OTTHUMG00000014603	1026	uc021yzc.2	P38936	Yes	---	---	down-regulated	---	down-regulated	---	down-regulated	---	117.268
ISCU	ENSG00000136003	iron-sulfur cluster assembly enzyme	NIFUN	ISU2, hnifU, IscU	12q23.3	HGNC:29882	NM_014301	OTTHUMG00000168420	23479	uc010sxc.3	Q9H1K1	Yes	---	---	---	---	---	---	---	---	123.458
SCD	ENSG00000099194	stearoyl-CoA desaturase	SCDOS	FADS5	10q24.31	HGNC:10571	NM_005063	OTTHUMG00000018906	6319	uc001kqy.4	O00767	Yes	---	down-regulated	up-regulated	---	up-regulated	---	---	down-regulated	131.854
BTG2	ENSG00000159388	BTG anti-proliferation factor 2	---	PC3, TIS21, MGC126063, MGC126064, APRO1	1q32.1	HGNC:1131	NM_006763	OTTHUMG00000035834	7832	uc001gzq.4	P78543	Yes	down-regulated	down-regulated	---	down-regulated	down-regulated	---	down-regulated	---	142.307
CPE	ENSG00000109472	carboxypeptidase E	---	---	4q32.3	HGNC:2303	NM_001873	OTTHUMG00000150252	1363	uc003irg.5	P16870	Yes	---	down-regulated	---	---	down-regulated	up-regulated	down-regulated	---	241.068
HSPA8	ENSG00000109971	heat shock protein family A (Hsp70) member 8	HSPA10	HSC71, HSC70, HSP73	11q24.1	HGNC:5241	---	OTTHUMG00000166030	3312	uc001pyo.5	P11142	Yes	---	---	---	---	---	---	---	---	378.229
TPT1	ENSG00000133112	tumor protein, translationally-controlled 1	---	TCTP, fortilin	13q14.13	HGNC:12022	---	OTTHUMG00000016845	7178	uc001uzy.3	P13693	Yes	---	---	---	down-regulated	---	---	---	---	608.074
