# Supplementary material for: Identify Non-mutational p53 Functional Deficiency in Human Cancers
Source: Genomics Proteomics Bioinformatics. 2024 Sep 26;22(5):qzae064. doi: 10.1093/gpbjnl/qzae064 (PMC11702981; doi:10.1093/gpbjnl/qzae064)
Supplement: qzae064_Supplementary_Data [file qzae064_supplementary_data.zip › SupplementaryTable2-done.xlsx]

## Sheet: Sheet1
Table S2 CESs of p53tru-DR and p53tru-UR genes in LUNG, BRCA, COAD, HNSC, STAD, UCEC, LIHC, and pan-cancer (including 9 types or subtypes) cohorts
Note: p53tru-UR genes are those up-regulated, and p53tru-DR genes are those down-regulated in p53 truncated tumors compared with adjacent normal tissue. CES, composite expression score; GSVA, gene set variation analysis; ssGSEA, single-sample gene set enrichment analysis; PC1, first principal component.
Sample	TP53 status	GSVA(p53tru-DR)	GSVA(p53tru-UR)	ssGSEA(p53tru-DR)	ssGSEA(p53tru-UR)	PC1	Z-score(p53tru-DR)	Z-score(p53tru-UR)	Data set
TCGA-77-7142-11A	Normal	0.97351	-0.98285	0.378535	-0.282145	9.66625	5.42022	-7.64688	LUNG
TCGA-22-5482-11A	Normal	1	-1	0.416751	-0.324823	10.1735	7.04224	-7.22801	LUNG
TCGA-34-7107-11A	Normal	0.9375	-0.936548	0.36935	-0.26699	9.42178	7.41031	-6.13239	LUNG
TCGA-43-6143-11A	Normal	0.929258	-0.906716	0.35711	-0.25425	8.93296	5.04942	-6.51397	LUNG
TCGA-77-7338-11A	Normal	1	-1	0.395165	-0.300318	10.0425	6.54021	-7.76354	LUNG
TCGA-77-7138-11A	Normal	1	-1	0.405341	-0.315481	9.81287	5.96088	-7.49448	LUNG
TCGA-22-5471-11A	Normal	0.988111	-0.98545	0.398081	-0.305257	10.1189	6.36709	-7.60338	LUNG
TCGA-56-7823-11A	Normal	0.988111	-0.98545	0.332109	-0.220367	7.9156	6.04262	-5.49678	LUNG
TCGA-77-7337-11A	Normal	0.99336	-0.964474	0.398084	-0.304607	9.73736	5.37042	-7.7249	LUNG
TCGA-60-2709-11A	Normal	0.983936	-0.953003	0.375334	-0.275688	10.1337	7.4596	-7.69313	LUNG
TCGA-90-6837-11A	Normal	0.94917	-0.918546	0.321423	-0.21224	7.8961	5.53662	-6.06083	LUNG
TCGA-58-8386-11A	Normal	0.988111	-0.98545	0.366022	-0.267131	8.98662	7.14192	-5.83247	LUNG
TCGA-22-4609-11A	Normal	1	-1	0.409033	-0.31818	10.6419	7.11048	-7.95165	LUNG
TCGA-22-5489-11A	Normal	1	-1	0.393258	-0.296651	9.02646	5.48973	-6.82687	LUNG
TCGA-34-8454-11A	Normal	0.959404	-0.965969	0.387997	-0.286897	9.6572	5.90819	-6.96208	LUNG
TCGA-51-4081-11A	Normal	0.96875	-0.952685	0.390456	-0.293391	9.73671	6.5166	-6.99247	LUNG
TCGA-22-4593-11A	Normal	0.988111	-0.98545	0.35698	-0.25714	8.87929	5.6275	-6.84952	LUNG
TCGA-22-5481-11A	Normal	1	-1	0.397103	-0.302412	9.43651	5.01496	-7.75127	LUNG
TCGA-33-4587-11A	Normal	0.96875	-0.975131	0.329778	-0.219911	8.17715	5.23967	-6.19845	LUNG
TCGA-43-7658-11A	Normal	1	-1	0.396024	-0.299398	9.35896	5.06471	-7.65495	LUNG
TCGA-22-5472-11A	Normal	0.896461	-0.800754	0.349557	-0.24621	7.99935	5.1256	-5.67639	LUNG
TCGA-43-6647-11A	Normal	1	-1	0.439946	-0.355443	10.8971	7.22852	-8.37618	LUNG
TCGA-56-7222-11A	Normal	1	-1	0.364849	-0.264048	9.15427	3.75016	-8.4053	LUNG
TCGA-85-7710-11A	Normal	0.81431	-0.836957	0.270011	-0.151365	6.6082	5.17434	-4.05244	LUNG
TCGA-56-8309-11A	Normal	0.959429	-0.968504	0.386974	-0.284924	9.25307	6.26371	-6.7529	LUNG
TCGA-56-7580-11A	Normal	0.953578	-0.913706	0.309814	-0.199961	7.82641	4.77359	-5.95667	LUNG
TCGA-77-7335-11A	Normal	0.96875	-0.970052	0.366627	-0.265791	9.19284	4.69836	-7.65608	LUNG
TCGA-56-8623-11A	Normal	1	-1	0.4015	-0.308411	9.77774	7.50259	-6.4603	LUNG
TCGA-33-6737-11A	Normal	1	-1	0.430414	-0.341089	10.4302	7.58301	-7.11468	LUNG
TCGA-39-5040-11A	Normal	0.988111	-0.98545	0.372449	-0.273714	9.89987	7.274	-7.29469	LUNG
TCGA-56-7582-11A	Normal	0.897096	-0.823171	0.337558	-0.234329	8.09429	5.6813	-5.52588	LUNG
TCGA-22-5491-11A	Normal	0.988111	-0.98545	0.391729	-0.296499	9.52965	4.94273	-7.95376	LUNG
TCGA-43-6773-11A	Normal	0.976096	-0.971053	0.455305	-0.374525	10.9659	9.20574	-6.67028	LUNG
TCGA-56-8082-11A	Normal	0.988111	-0.98545	0.411693	-0.322983	11.51	8.97097	-7.8394	LUNG
TCGA-43-5670-11A	Normal	0.990728	-0.973615	0.429683	-0.340624	10.2676	7.40949	-6.86646	LUNG
TCGA-43-7657-11A	Normal	0.962074	-0.959424	0.391886	-0.296276	9.33744	6.08459	-6.53434	LUNG
TCGA-43-6771-11A	Normal	0.988111	-0.98545	0.388605	-0.292145	10.1752	6.32673	-8.13083	LUNG
TCGA-56-8083-11A	Normal	1	-1	0.394393	-0.299824	9.79685	4.24259	-8.59107	LUNG
TCGA-90-7767-11A	Normal	1	-1	0.404144	-0.307875	9.75333	6.13221	-7.59581	LUNG
TCGA-56-7579-11A	Normal	1	-1	0.42084	-0.330118	9.99516	7.27567	-7.08671	LUNG
TCGA-22-5478-11A	Normal	1	-1	0.416505	-0.327063	10.1452	6.19744	-8.26885	LUNG
TCGA-22-5483-11A	Normal	1	-1	0.291382	-0.173423	6.57179	3.83746	-5.64684	LUNG
TCGA-56-8201-11A	Normal	1	-1	0.406961	-0.315948	10.4945	7.76527	-7.72768	LUNG
TCGA-77-8008-11A	Normal	0.9375	-0.934177	0.389593	-0.292734	9.55326	7.40483	-5.8565	LUNG
TCGA-92-7340-11A	Normal	0.988111	-0.98545	0.443334	-0.35933	10.8603	6.55436	-8.53304	LUNG
TCGA-56-7731-11A	Normal	0.996005	-0.958005	0.375531	-0.278069	9.76189	6.41351	-7.8615	LUNG
TCGA-77-8007-11A	Normal	0.902101	-0.924051	0.260885	-0.141886	5.93344	5.23752	-3.48067	LUNG
TCGA-51-4079-11A	Normal	0.996005	-0.958005	0.401818	-0.301345	10.5894	7.50368	-7.49365	LUNG
TCGA-56-7730-11A	Normal	1	-1	0.396373	-0.30198	9.2527	5.82682	-7.14369	LUNG
TCGA-44-6777-11A	Normal	0.988111	-0.98545	0.366779	-0.266805	8.58003	4.67361	-6.82635	LUNG
TCGA-55-6979-11A	Normal	1	-1	0.357527	-0.253282	8.88787	5.77602	-6.74148	LUNG
TCGA-44-3396-11A	Normal	1	-1	0.425609	-0.337891	10.1825	6.80895	-7.51478	LUNG
TCGA-49-6742-11A	Normal	0.982265	-0.933333	0.361089	-0.255729	8.36428	5.28426	-6.11973	LUNG
TCGA-50-5931-11A	Normal	1	-1	0.373267	-0.270648	9.60123	4.86418	-8.27531	LUNG
TCGA-44-6147-11A	Normal	0.959354	-0.960937	0.331566	-0.222918	8.2791	5.81153	-6.86385	LUNG
TCGA-49-6761-11A	Normal	0.959329	-0.958442	0.329295	-0.223202	8.59579	3.78434	-7.46924	LUNG
TCGA-50-5936-11A	Normal	1	-1	0.364559	-0.263171	9.41915	5.41132	-7.66244	LUNG
TCGA-44-5645-11A	Normal	0.959429	-0.968504	0.366276	-0.267174	9.18934	4.66432	-7.47078	LUNG
TCGA-44-6145-11A	Normal	1	-1	0.392645	-0.298646	9.55792	5.86124	-7.45726	LUNG
TCGA-91-6836-11A	Normal	0.97351	-0.98285	0.387772	-0.293708	9.65694	5.20791	-7.65632	LUNG
TCGA-49-4490-11A	Normal	0.956056	-0.905473	0.292455	-0.175229	7.2749	3.21795	-6.45153	LUNG
TCGA-49-6745-11A	Normal	0.981308	-0.921466	0.34725	-0.242568	8.35638	4.83783	-6.39125	LUNG
TCGA-55-6971-11A	Normal	0.966443	-0.954427	0.341007	-0.236167	8.36144	2.65401	-7.89639	LUNG
TCGA-55-6970-11A	Normal	1	-1	0.40349	-0.310613	9.87961	6.84417	-7.32219	LUNG
TCGA-44-2655-11A	Normal	1	-1	0.393553	-0.297585	9.62298	6.28329	-7.20289	LUNG
TCGA-44-2665-11A	Normal	0.952014	-0.917085	0.344201	-0.239905	8.26833	3.35043	-7.38181	LUNG
TCGA-38-4625-11A	Normal	1	-1	0.385833	-0.291678	9.38196	4.86472	-8.04969	LUNG
TCGA-91-6847-11A	Normal	0.983936	-0.953003	0.382445	-0.284205	9.06539	3.96169	-7.87082	LUNG
TCGA-91-6835-11A	Normal	0.940853	-0.922392	0.393593	-0.294301	9.3565	7.1838	-5.36103	LUNG
TCGA-55-6983-11A	Normal	1	-1	0.345408	-0.235395	8.00835	4.17513	-6.86567	LUNG
TCGA-73-4676-11A	Normal	0.998665	-0.956522	0.335249	-0.224663	8.16856	4.53134	-6.99782	LUNG
TCGA-55-6984-11A	Normal	0.990728	-0.973615	0.366339	-0.265644	9.04346	4.97155	-7.22821	LUNG
TCGA-55-6986-11A	Normal	0.97351	-0.98285	0.413668	-0.319793	10.1347	7.4576	-6.84835	LUNG
TCGA-44-3398-11B	Normal	0.990728	-0.973615	0.405572	-0.311777	9.90146	6.74693	-6.87912	LUNG
TCGA-49-4512-11A	Normal	0.790884	-0.773498	0.286118	-0.174847	6.9718	2.14551	-6.60365	LUNG
TCGA-44-6146-11A	Normal	0.988111	-0.98545	0.382135	-0.283933	10.0266	6.25519	-7.49064	LUNG
TCGA-38-4627-11A	Normal	0.959404	-0.965969	0.309114	-0.198405	7.8047	5.14388	-6.05083	LUNG
TCGA-49-6743-11A	Normal	0.983936	-0.956919	0.376936	-0.275864	9.38872	5.5117	-7.40269	LUNG
TCGA-44-6776-11A	Normal	0.990728	-0.973615	0.39663	-0.297844	9.93154	6.03853	-7.62317	LUNG
TCGA-91-6831-11A	Normal	1	-1	0.397162	-0.303093	10.4839	6.68594	-8.25487	LUNG
TCGA-91-6828-11A	Normal	1	-1	0.419346	-0.329078	10.3921	7.30465	-7.64677	LUNG
TCGA-44-6144-11A	Normal	0.9375	-0.958442	0.324012	-0.214076	8.34796	3.692	-7.39765	LUNG
TCGA-50-5930-11A	Normal	0.986577	-0.916667	0.344268	-0.238363	8.57879	2.38915	-8.52694	LUNG
TCGA-38-4626-11A	Normal	0.959429	-0.968504	0.337219	-0.227999	8.64853	6.04845	-6.5616	LUNG
TCGA-50-5935-11A	Normal	0.998665	-0.956522	0.399702	-0.303112	9.28777	5.48633	-6.97959	LUNG
TCGA-38-4632-11A	Normal	0.933095	-0.877404	0.270389	-0.156153	6.80448	2.97113	-6.04926	LUNG
TCGA-55-6975-11A	Normal	0.978695	-0.961942	0.364086	-0.259871	8.81603	5.67205	-6.75621	LUNG
TCGA-49-6744-11A	Normal	0.953867	-0.927835	0.384012	-0.28726	9.81132	4.79814	-8.02197	LUNG
TCGA-50-5933-11A	Normal	1	-1	0.418588	-0.330039	11.0012	7.71593	-7.89075	LUNG
TCGA-44-6778-11A	Normal	1	-1	0.411224	-0.321886	10.7885	8.63051	-7.38794	LUNG
TCGA-50-5939-11A	Normal	1	-1	0.408251	-0.316065	10.3368	6.59634	-8.01881	LUNG
TCGA-55-6968-11A	Normal	0.902083	-0.899035	0.281492	-0.168444	7.43183	2.67367	-6.53398	LUNG
TCGA-55-6985-11A	Normal	1	-1	0.385686	-0.287071	9.202	6.55501	-6.52592	LUNG
TCGA-50-6595-11A	Normal	1	-1	0.405541	-0.312662	9.9374	5.34566	-8.07537	LUNG
TCGA-55-6982-11A	Normal	0.97351	-0.98285	0.401476	-0.309866	9.40044	6.03132	-6.70327	LUNG
TCGA-44-6148-11A	Normal	0.97351	-0.98285	0.421656	-0.33362	10.3082	6.70134	-7.42852	LUNG
TCGA-91-6849-11A	Normal	1	-1	0.415518	-0.3225	10.3925	7.3851	-7.33483	LUNG
TCGA-44-2662-11A	Normal	0.962039	-0.954427	0.393968	-0.297323	10.5578	6.72546	-8.12923	LUNG
TCGA-91-6829-11A	Normal	0.96875	-0.980263	0.345832	-0.241721	7.83074	4.13973	-6.7907	LUNG
TCGA-50-5932-11A	Normal	0.988111	-0.98545	0.394839	-0.299287	9.89149	5.42887	-7.95447	LUNG
TCGA-55-6981-11A	Normal	0.988111	-0.98545	0.401784	-0.307116	9.33746	6.16577	-7.03018	LUNG
TCGA-55-6978-11A	Normal	1	-1	0.42643	-0.337739	10.0416	6.91948	-7.03691	LUNG
TCGA-44-2661-11A	Normal	1	-1	0.342476	-0.237188	8.27919	4.66453	-6.46621	LUNG
TCGA-44-2657-11A	Normal	1	-1	0.292697	-0.177739	6.61969	5.37823	-4.52357	LUNG
TCGA-44-2668-11A	Normal	0.9375	-0.955959	0.309542	-0.198039	7.41317	3.70349	-6.75104	LUNG
TCGA-55-6980-11A	Normal	1	-1	0.400606	-0.305465	9.53002	5.17566	-7.72123	LUNG
TCGA-55-6972-11A	Normal	1	-1	0.37462	-0.275221	9.34904	5.72471	-7.32149	LUNG
TCGA-55-6969-11A	Normal	1	-1	0.340864	-0.234792	8.43342	5.22814	-6.47201	LUNG
TCGA-18-4086-01A	WT	-0.875046	0.850498	-0.331216	0.42776	-5.66598	-1.75966	5.24192	LUNG
TCGA-6A-AB49-01A	WT	-0.869814	0.745487	-0.379989	0.46662	-5.58729	-5.43988	3.62678	LUNG
TCGA-56-A5DR-01A	WT	-0.859031	0.814695	-0.327777	0.424986	-6.1157	-2.79772	5.28061	LUNG
TCGA-56-A4ZJ-01A	WT	0.448775	-0.418478	0.0341791	0.102059	1.74607	1.79654	-0.0302579	LUNG
TCGA-90-A4ED-01A	WT	-0.246893	0.260801	-0.164255	0.285484	-0.967482	-0.358289	0.964118	LUNG
TCGA-66-2789-01A	WT	-0.556759	0.498962	-0.225689	0.339441	-2.7226	-0.206588	3.3426	LUNG
TCGA-56-8305-01A	WT	-0.831278	0.778383	-0.355791	0.447561	-4.2448	-3.05598	3.34556	LUNG
TCGA-68-7755-01A	WT	-0.922688	0.922619	-0.384298	0.47031	-6.66028	-3.65834	5.40391	LUNG
TCGA-66-2753-01A	WT	-0.669994	0.617184	-0.266662	0.373625	-2.96896	-1.60263	2.80243	LUNG
TCGA-22-1005-01A	WT	0.791757	-0.671156	0.127329	0.0074137	3.09808	2.24101	-1.79535	LUNG
TCGA-90-6837-01A	WT	-0.5917	0.49907	-0.255209	0.364303	-3.21877	-2.22733	2.00842	LUNG
TCGA-90-7964-01A	WT	-0.524807	0.446564	-0.22142	0.335968	-2.51816	-1.17146	2.56481	LUNG
TCGA-85-A513-01A	WT	0.754382	-0.703704	0.140136	-0.00281276	2.94111	2.09294	-1.96069	LUNG
TCGA-56-8626-01A	WT	-0.090195	-0.0277129	-0.107379	0.235071	0.206214	0.208665	0.900865	LUNG
TCGA-90-A59Q-01A	WT	0.107315	-0.0799004	-0.0953324	0.222669	-0.565202	1.81884	2.16393	LUNG
TCGA-77-8009-01A	WT	-0.864566	0.82138	-0.329202	0.425784	-6.11948	-2.90645	4.55248	LUNG
TCGA-77-8136-01A	WT	-0.508523	0.462116	-0.180096	0.299399	-2.67975	0.38286	3.18109	LUNG
TCGA-85-6175-01A	WT	0.61293	-0.562626	0.0905482	0.0470678	3.1689	2.3562	-1.20391	LUNG
TCGA-52-7811-01A	WT	-0.687248	0.603383	-0.26998	0.376718	-3.87567	-1.34801	3.92183	LUNG
TCGA-37-4129-01A	WT	0.464726	-0.435424	0.174451	-0.048209	5.29251	0.362675	-5.68716	LUNG
TCGA-O2-A52Q-01A	WT	-0.517889	0.452347	-0.137903	0.26152	-2.88911	-1.06183	3.01617	LUNG
TCGA-66-2737-01A	WT	-0.805979	0.799218	-0.211067	0.327356	-3.22387	-0.68912	3.40672	LUNG
TCGA-60-2716-01A	WT	-0.0866115	0.133333	-0.183423	0.30052	-0.300906	-0.553094	0.266169	LUNG
TCGA-43-7657-01A	WT	-0.638216	0.608138	-0.252647	0.362378	-3.2423	-2.08636	2.90163	LUNG
TCGA-NC-A5HH-01A	WT	-0.563634	0.611281	-0.290727	0.393415	-5.25121	-2.65219	3.75204	LUNG
TCGA-NC-A5HE-01A	WT	-0.494372	0.359309	-0.154438	0.2777	-2.74281	-0.122851	2.96091	LUNG
TCGA-34-5234-01A	WT	0.180908	-0.227189	-0.0209578	0.155925	0.395996	1.48083	0.941124	LUNG
TCGA-52-7812-01A	WT	-0.567085	0.559783	-0.19189	0.309568	-4.04087	-1.54814	3.03416	LUNG
TCGA-O2-A52S-01A	WT	-0.853003	0.82321	-0.306647	0.407377	-6.29124	-3.7399	4.35493	LUNG
TCGA-96-A4JL-01A	WT	0.222502	-0.268004	-0.0439796	0.173451	0.0447506	3.60795	2.22235	LUNG
TCGA-56-7731-01A	WT	0.347472	-0.357611	-0.0202658	0.155915	0.389724	0.640901	0.106969	LUNG
TCGA-58-8390-01A	WT	-0.626687	0.621595	-0.256168	0.365695	-3.56869	-1.07563	3.57096	LUNG
TCGA-63-A5MM-01A	WT	0.135494	0.0837992	-0.0940629	0.221421	-1.34783	1.13634	2.09101	LUNG
TCGA-56-8623-01A	WT	1	-1	0.408837	-0.31721	10.2264	8.1372	-6.67414	LUNG
TCGA-18-3419-01A	WT	-0.73515	0.729081	-0.342748	0.437117	-4.9185	-2.60857	3.79974	LUNG
TCGA-85-8584-01A	WT	-0.401034	0.476454	-0.128989	0.253547	-2.40101	0.0884976	2.6518	LUNG
TCGA-58-8392-01A	WT	-0.854548	0.77208	-0.371042	0.459958	-5.9576	-3.35002	4.54929	LUNG
TCGA-68-8251-01A	WT	-0.586755	0.607867	-0.218069	0.331882	-3.4387	-0.836597	3.22736	LUNG
TCGA-LA-A7SW-01A	WT	-0.75457	0.6693	-0.343722	0.43802	-6.09593	-2.74504	4.78742	LUNG
TCGA-21-1072-01A	WT	-0.903165	0.901239	-0.35766	0.449291	-6.67808	-3.50047	5.31467	LUNG
TCGA-43-2578-01A	WT	-0.547814	0.654474	-0.194039	0.30948	-3.59918	-1.6837	2.66425	LUNG
TCGA-94-8490-01A	WT	-0.992948	0.9801	-0.44705	0.51997	-7.26657	-5.07858	5.45438	LUNG
TCGA-21-1081-01A	WT	-0.79592	0.696427	-0.363793	0.453864	-5.33655	-3.71263	3.71191	LUNG
TCGA-21-1071-01A	WT	-0.778345	0.773564	-0.278521	0.384338	-4.62138	-1.76968	4.54547	LUNG
TCGA-63-A5MN-01A	WT	0.393935	-0.400747	0.0140604	0.122913	1.19617	1.21709	-0.246969	LUNG
TCGA-77-A5FZ-01A	WT	0.930468	-0.913965	0.24862	-0.123092	5.68776	4.81515	-3.18464	LUNG
TCGA-63-7023-01A	WT	-0.734659	0.717535	-0.272045	0.378179	-6.22238	-3.14786	3.73385	LUNG
TCGA-60-2697-01A	WT	0.873405	-0.822799	0.143524	-0.00926023	3.6425	3.95181	-0.928964	LUNG
TCGA-66-2790-01A	WT	-0.256676	0.335249	-0.161522	0.283006	-1.66783	1.82429	3.72997	LUNG
TCGA-43-6771-01A	WT	-0.454267	0.411144	-0.205723	0.321826	-1.78097	-1.59916	1.79198	LUNG
TCGA-60-2726-01A	WT	-0.801829	0.778348	-0.270091	0.376187	-4.98841	-2.79715	3.57141	LUNG
TCGA-98-A539-01A	WT	-0.650621	0.583458	-0.258346	0.36647	-3.41835	-2.02527	2.69592	LUNG
TCGA-98-A53C-01A	WT	0.939131	-0.911692	0.291272	-0.167617	6.90278	5.63758	-3.96537	LUNG
TCGA-66-2771-01A	WT	-0.583975	0.529496	-0.201458	0.318765	-3.65472	-0.481095	3.54393	LUNG
TCGA-66-2769-01A	WT	-0.306512	0.222217	-0.126763	0.250778	-2.10837	1.12375	3.00824	LUNG
TCGA-22-1017-01A	WT	-0.404859	0.332087	-0.0842324	0.214159	-1.00689	-0.978086	0.486809	LUNG
TCGA-98-8022-01A	WT	0.30291	-0.219904	0.0275623	0.111909	0.197699	2.97242	1.51681	LUNG
TCGA-39-5030-01A	WT	0.193154	-0.102609	-0.0986072	0.22649	-0.708321	1.89086	2.02647	LUNG
TCGA-66-2783-01A	WT	-0.711795	0.702636	-0.284911	0.389545	-4.39615	-1.81342	4.00544	LUNG
TCGA-66-2780-01A	WT	-0.702489	0.665815	-0.251757	0.361721	-4.1266	-1.74565	3.92565	LUNG
TCGA-56-A4BX-01A	WT	-0.85587	0.798371	-0.413876	0.494384	-7.07116	-5.78731	3.81188	LUNG
TCGA-77-8145-01A	WT	-0.62869	0.563661	-0.195768	0.313864	-2.8233	-1.80997	2.58498	LUNG
TCGA-68-7756-01A	WT	-0.658083	0.600334	-0.184081	0.303336	-3.31519	-1.15858	3.20856	LUNG
TCGA-60-2706-01A	WT	-0.384298	0.354379	-0.130664	0.252414	-2.73243	-1.59473	1.4973	LUNG
TCGA-39-5027-01A	WT	-0.832965	0.788974	-0.380079	0.46716	-6.39181	-4.55047	4.05602	LUNG
TCGA-77-7138-01A	WT	-0.906606	0.858623	-0.381877	0.468411	-6.94314	-4.21514	5.25882	LUNG
TCGA-46-3766-01A	WT	0.601829	-0.550111	0.0471688	0.0863861	3.04247	1.93254	-1.73111	LUNG
TCGA-85-A4PA-01A	WT	0.54518	-0.466046	0.0830447	0.0461051	1.85773	3.28703	-0.532916	LUNG
TCGA-33-4589-01A	WT	-0.781066	0.766761	-0.305127	0.406042	-5.74171	-4.10942	3.54648	LUNG
TCGA-85-8276-01A	WT	-0.702826	0.729211	-0.254616	0.364072	-3.19607	-1.23528	3.40722	LUNG
TCGA-98-A53D-01A	WT	0.918577	-0.877724	0.257232	-0.134277	6.72712	4.45474	-4.38511	LUNG
TCGA-43-A56U-01A	WT	0.38125	-0.536248	0.0166925	0.118299	1.07532	4.0533	1.78457	LUNG
TCGA-63-A5MG-01A	WT	-0.39443	0.211223	-0.189769	0.30801	-1.86607	-1.29453	1.10792	LUNG
TCGA-98-7454-01A	WT	0.39479	-0.396998	-0.0351017	0.16787	0.0833693	2.66193	1.62167	LUNG
TCGA-O2-A5IB-01A	WT	-0.494646	0.39714	-0.174805	0.295027	-4.16618	-1.86817	2.15209	LUNG
TCGA-34-8456-01A	WT	-0.649815	0.530663	-0.273213	0.379605	-2.63605	-1.54456	2.39594	LUNG
TCGA-98-A53H-01A	WT	0.776493	-0.75388	0.1633	-0.0282985	3.98252	5.03945	-0.460072	LUNG
TCGA-22-4591-01A	WT	-0.719722	0.681021	-0.287412	0.391235	-4.81311	-2.46355	3.62909	LUNG
TCGA-66-2767-01A	WT	-0.19517	0.170652	-0.113485	0.242705	-1.85435	1.63355	3.01182	LUNG
TCGA-92-7341-01A	WT	-0.908721	0.901205	-0.369797	0.458905	-6.41039	-3.60485	5.07324	LUNG
TCGA-68-A59I-01A	WT	0.234561	-0.177866	-0.0744897	0.206579	0.275459	0.978142	0.782437	LUNG
TCGA-22-4596-01A	WT	0.819158	-0.73928	0.0927673	0.0439305	2.62519	3.08057	-0.393689	LUNG
TCGA-05-4250-01A	WT	-0.29845	0.376173	-0.101491	0.231036	-2.52447	0.898435	3.69104	LUNG
TCGA-64-5774-01A	WT	-0.305622	0.291736	-0.142018	0.2641	-2.081	-1.09246	1.47383	LUNG
TCGA-97-A4M6-01A	WT	0.739106	-0.722072	0.187439	-0.0521167	4.38888	2.20339	-3.06097	LUNG
TCGA-78-7163-01A	WT	0.205834	-0.226504	0.13163	0.00130584	4.31897	0.589741	-2.95164	LUNG
TCGA-55-8619-01A	WT	0.951394	-0.926417	0.232783	-0.10572	5.43881	2.30762	-4.6627	LUNG
TCGA-NJ-A7XG-01A	WT	0.251748	-0.320495	0.144607	-0.00916306	4.28732	-0.826843	-4.89064	LUNG
TCGA-49-4507-01A	WT	-0.469176	0.437848	-0.156605	0.278378	-2.81027	-2.86349	0.843643	LUNG
TCGA-55-A490-01A	WT	-0.58823	0.551044	-0.16062	0.281622	-1.87492	-3.90289	-0.704119	LUNG
TCGA-55-A48Y-01A	WT	-0.460283	0.410961	-0.160394	0.27896	-0.834926	-2.64158	-0.39312	LUNG
TCGA-05-4249-01A	WT	0.730981	-0.712566	0.192672	-0.061227	4.57741	1.38243	-4.11647	LUNG
TCGA-67-4679-01B	WT	0.894664	-0.852871	0.223308	-0.102607	5.73242	1.51981	-5.44331	LUNG
TCGA-55-A494-01A	WT	-0.225185	0.217391	-0.0895624	0.215737	-0.794802	-2.34045	-0.849373	LUNG
TCGA-J2-8194-01A	WT	0.614925	-0.63278	0.170196	-0.0417185	4.82783	0.235627	-4.29348	LUNG
TCGA-78-7633-01A	WT	0.472471	-0.420112	0.13784	-0.00972774	4.4011	-0.587473	-5.16019	LUNG
TCGA-55-8299-01A	WT	0.626793	-0.430893	0.0381909	0.0978705	1.81021	2.01781	-0.566122	LUNG
TCGA-67-6217-01A	WT	0.853056	-0.865155	0.263324	-0.142679	6.5035	1.41623	-6.21222	LUNG
TCGA-67-3774-01A	WT	0.779282	-0.767396	0.189967	-0.0555706	4.48288	2.6286	-2.97557	LUNG
TCGA-MP-A4T6-01A	WT	0.621252	-0.494468	0.229884	-0.103768	5.5772	1.29299	-4.86987	LUNG
TCGA-50-5942-01A	WT	0.816698	-0.794151	0.310882	-0.198979	7.34949	2.28117	-6.66068	LUNG
TCGA-99-AA5R-01A	WT	0.952599	-0.948052	0.279616	-0.156312	7.18237	4.10667	-5.58957	LUNG
TCGA-95-7948-01A	WT	0.45677	-0.409565	0.0822117	0.0516838	2.54692	0.0530138	-2.86374	LUNG
TCGA-50-5072-01A	WT	-0.517243	0.51833	-0.237678	0.348707	-3.79786	-0.752979	3.4186	LUNG
TCGA-86-8671-01A	WT	0.82019	-0.79436	0.242961	-0.11783	5.83691	4.27332	-3.19693	LUNG
TCGA-91-6829-01A	WT	-0.0113012	-0.0406496	-0.102755	0.22871	0.282987	-0.571983	-0.535238	LUNG
TCGA-91-8497-01A	WT	0.897328	-0.849265	0.281237	-0.164029	7.35189	3.33254	-5.35902	LUNG
TCGA-69-7973-01A	WT	-0.24779	0.206575	-0.11893	0.24266	-0.920337	-0.867865	0.770479	LUNG
TCGA-80-5611-01A	WT	-0.103101	0.16165	-0.103304	0.228827	-1.49816	-0.314777	1.21419	LUNG
TCGA-91-6849-01A	WT	0.67438	-0.60302	0.192633	-0.0684562	5.69749	0.915619	-5.17378	LUNG
TCGA-86-8669-01A	WT	0.530841	-0.568013	0.11447	0.018882	3.50506	0.783997	-3.16976	LUNG
TCGA-75-6206-01A	WT	0.832572	-0.770214	0.233842	-0.112628	6.65794	1.2084	-6.16075	LUNG
TCGA-49-6744-01A	WT	0.769134	-0.74351	0.140009	-0.00503733	3.74359	2.01793	-2.75668	LUNG
TCGA-64-1680-01A	WT	0.453729	-0.467365	0.113881	0.0172512	3.41013	0.762062	-3.08881	LUNG
TCGA-55-8091-01A	WT	0.668653	-0.549889	0.137206	-0.00371462	3.51433	3.3083	-0.952579	LUNG
TCGA-44-A47B-01A	WT	0.472979	-0.348749	0.0530705	0.0798714	1.63912	-0.0388259	-2.08591	LUNG
TCGA-55-6982-01A	WT	0.202225	-0.331236	0.0382562	0.0978294	1.25153	0.968445	-0.466874	LUNG
TCGA-78-7160-01A	WT	0.664123	-0.619741	0.0436998	0.0888124	1.81535	1.39663	-1.34353	LUNG
TCGA-75-7025-01A	WT	0.879344	-0.844787	0.328805	-0.215336	7.65139	4.84307	-4.67412	LUNG
TCGA-50-5051-01A	WT	-0.221266	0.205791	-0.0706939	0.198333	-0.598037	-1.47851	-0.26165	LUNG
TCGA-78-7161-01A	WT	0.411345	-0.331035	0.085206	0.0455271	3.31647	-1.94967	-4.72218	LUNG
TCGA-86-7713-01A	WT	-0.317583	0.344751	-0.106655	0.232644	-1.03167	-2.85591	-1.01903	LUNG
TCGA-67-3773-01A	WT	0.641277	-0.648208	0.178382	-0.0486781	4.79615	1.62112	-4.23237	LUNG
TCGA-05-4422-01A	WT	0.342518	-0.374364	0.0630239	0.0714816	2.20982	1.07085	-1.58924	LUNG
TCGA-05-4390-01A	WT	-0.528279	0.534067	-0.147685	0.269998	-3.00517	-2.88594	1.08479	LUNG
TCGA-91-6830-01A	WT	0.749424	-0.696507	0.0883026	0.0464563	3.04088	3.27037	-0.342448	LUNG
TCGA-64-5815-01A	WT	0.248214	-0.0891568	-0.023757	0.155805	1.09827	0.0469664	-0.636898	LUNG
TCGA-05-4418-01A	WT	-0.242269	0.332417	-0.110827	0.237006	-1.1097	-1.08325	0.767959	LUNG
TCGA-86-8668-01A	WT	0.622978	-0.597725	0.192399	-0.064695	5.26011	2.22979	-3.43309	LUNG
TCGA-49-4510-01A	WT	0.438774	-0.307615	0.103283	0.0272585	3.58372	-2.59585	-5.44154	LUNG
TCGA-78-7158-01A	WT	0.463072	-0.367375	0.0704477	0.0613793	2.48105	-1.47528	-4.36355	LUNG
TCGA-78-7153-01A	WT	0.218407	-0.140583	0.0600171	0.0728929	2.0156	-0.894725	-2.81931	LUNG
TCGA-75-5126-01A	WT	0.472956	-0.432494	-0.0189968	0.150447	0.434852	2.19513	0.621912	LUNG
TCGA-49-6761-01A	WT	-0.339299	0.371261	-0.0752285	0.205545	-1.12736	-1.61747	0.565012	LUNG
TCGA-91-7771-01A	WT	0.7566	-0.743871	0.18906	-0.0642068	4.94689	2.3537	-3.82646	LUNG
TCGA-69-8253-01A	WT	0.254015	-0.254544	0.0471359	0.0849876	2.50266	-2.29278	-4.0444	LUNG
TCGA-49-6743-01A	WT	-0.597217	0.511574	-0.177648	0.296968	-2.09238	-1.86291	1.12842	LUNG
TCGA-38-4625-01A	WT	-0.518587	0.475248	-0.183266	0.301262	-3.694	-1.08209	2.75845	LUNG
TCGA-75-6205-01A	WT	0.310288	-0.303685	0.00203326	0.133455	0.964663	1.72131	-0.0919047	LUNG
TCGA-05-4417-01A	WT	0.604944	-0.451171	0.0630584	0.0694837	2.19989	0.566656	-1.76465	LUNG
TCGA-97-A4M2-01A	WT	0.935828	-0.887644	0.282554	-0.167109	7.21473	4.18746	-5.09281	LUNG
TCGA-97-A4M3-01A	WT	0.591196	-0.548758	0.153255	-0.0250215	4.58755	0.78234	-4.72509	LUNG
TCGA-49-4512-01A	WT	0.49717	-0.356639	0.124039	0.0123999	3.31142	0.173926	-3.37892	LUNG
TCGA-L4-A4E6-01A	WT	0.988111	-0.98545	0.295808	-0.178088	7.26683	4.12027	-5.86206	LUNG
TCGA-50-7109-01A	WT	-0.0222294	0.103795	-0.0605827	0.186492	-0.240891	-0.74878	-0.488401	LUNG
TCGA-L9-A50W-01A	WT	0.651842	-0.603342	0.191643	-0.0630729	4.47785	0.96319	-4.62985	LUNG
TCGA-80-5607-01A	WT	0.505689	-0.442555	0.112472	0.0263752	1.80021	2.81192	-0.330241	LUNG
TCGA-91-A4BD-01A	WT	0.647394	-0.670255	0.21117	-0.0859066	5.00938	0.941674	-4.82787	LUNG
TCGA-55-7724-01A	WT	0.334168	-0.377847	-0.0958705	0.223955	0.630984	0.492776	-0.622065	LUNG
TCGA-86-8674-01A	WT	-0.307423	0.288657	-0.0723532	0.200507	0.161435	-3.04802	-1.80965	LUNG
TCGA-55-6983-01A	WT	0.861447	-0.82304	0.173279	-0.0415166	4.38809	2.59885	-3.0011	LUNG
TCGA-44-8119-01A	WT	0.19465	-0.195065	-0.00236575	0.133194	0.441985	0.430499	-0.786187	LUNG
TCGA-55-8508-01A	WT	0.32993	-0.276933	0.0299008	0.104544	1.79097	0.70159	-1.7274	LUNG
TCGA-NJ-A4YI-01A	WT	0.528702	-0.398408	0.144364	-0.00908165	3.74055	0.0102194	-3.94174	LUNG
TCGA-75-7030-01A	WT	0.858922	-0.774247	0.240448	-0.116727	6.6532	3.46169	-4.375	LUNG
TCGA-86-8278-01A	WT	0.560258	-0.552698	0.133345	0.00522265	3.59791	1.39557	-2.5457	LUNG
TCGA-NJ-A55R-01A	WT	0.383077	-0.313616	0.0488366	0.0800966	2.8127	1.11253	-2.13541	LUNG
TCGA-91-8496-01A	WT	0.821237	-0.753455	0.25026	-0.126701	5.94069	2.13128	-5.28487	LUNG
TCGA-MP-A4TJ-01A	WT	0.875259	-0.835003	0.215027	-0.085677	4.6536	4.86032	-1.78129	LUNG
TCGA-49-4486-01A	WT	0.268966	-0.290278	0.142917	-0.0132487	4.12123	-1.40974	-5.2617	LUNG
TCGA-MP-A4TE-01A	WT	-0.276049	0.356414	-0.15018	0.271717	-0.628378	-3.45484	-1.64397	LUNG
TCGA-38-7271-01A	WT	0.89597	-0.877724	0.25576	-0.127687	5.73674	3.94855	-3.82072	LUNG
TCGA-49-AAR2-01A	WT	-0.121786	0.216643	-0.032875	0.160739	0.252568	-2.4287	-1.90404	LUNG
TCGA-86-7953-01A	WT	-0.147641	0.207842	-0.0410698	0.17144	-1.01294	0.352621	0.991013	LUNG
TCGA-69-8254-01A	WT	0.801992	-0.778846	0.281974	-0.156809	5.93805	5.18507	-3.40741	LUNG
TCGA-78-8655-01A	WT	0.445852	-0.426798	0.0559293	0.0783576	2.47803	-0.134853	-3.00075	LUNG
TCGA-49-6745-01A	WT	0.336092	-0.373222	-0.00145493	0.135411	0.879198	3.10425	1.64878	LUNG
TCGA-55-8505-01A	WT	-0.362081	0.415536	-0.205988	0.321162	-1.27496	-1.44545	1.08675	LUNG
TCGA-55-6987-01A	WT	0.635835	-0.484959	0.0508328	0.0809826	1.86715	1.34969	-1.62517	LUNG
TCGA-49-4494-01A	WT	-0.375288	0.323261	-0.100386	0.227654	-1.54018	-0.376071	1.35766	LUNG
TCGA-55-6543-01A	WT	0.751543	-0.623242	0.192817	-0.0638024	4.73686	2.2818	-3.31562	LUNG
TCGA-64-1678-01A	WT	-0.644829	0.59905	-0.248141	0.356927	-6.32633	-5.08705	2.93386	LUNG
TCGA-91-6835-01A	WT	0.811508	-0.796766	0.189364	-0.0577017	4.1906	4.20392	-1.65404	LUNG
TCGA-S2-AA1A-01A	WT	0.861774	-0.818041	0.300946	-0.185076	7.40138	4.25733	-5.15007	LUNG
TCGA-69-7761-01A	WT	0.665468	-0.637374	0.0450897	0.0897439	2.23054	2.33968	-1.18349	LUNG
TCGA-49-4506-01A	WT	-0.515599	0.496739	-0.186428	0.303531	-2.2651	-3.56789	-0.453447	LUNG
TCGA-55-8621-01A	WT	0.953642	-0.898474	0.242431	-0.118029	5.60734	4.13017	-3.54591	LUNG
TCGA-49-4501-01A	WT	0.747269	-0.740741	0.171204	-0.0408129	4.52763	1.73628	-3.48584	LUNG
TCGA-44-2655-01A	WT	0.731272	-0.647384	0.168036	-0.0354606	4.33692	2.39607	-2.5086	LUNG
TCGA-05-4434-01A	WT	0.333742	-0.355114	-0.0543148	0.186626	0.14991	2.62522	2.08836	LUNG
TCGA-78-7148-01A	WT	-0.0922723	0.186343	-0.129268	0.253916	-0.219545	-1.85296	-1.08194	LUNG
TCGA-55-8615-01A	WT	-0.0208755	-0.0226402	0.00697956	0.126884	1.27698	-0.964939	-1.97013	LUNG
TCGA-38-4626-01A	WT	0.919216	-0.90399	0.221291	-0.098173	5.52305	3.33004	-4.02406	LUNG
TCGA-55-6981-01A	WT	-0.395179	0.369926	-0.11346	0.238303	-0.208711	-1.96614	-0.596192	LUNG
TCGA-67-6216-01A	WT	0.45101	-0.442183	0.131242	0.00198615	3.60707	1.15824	-2.76948	LUNG
TCGA-97-8176-01A	WT	-0.319743	0.4014	-0.243937	0.353529	-2.08076	-0.43474	2.13445	LUNG
TCGA-62-A46S-01A	WT	0.831906	-0.772329	0.173393	-0.045815	4.54032	-0.142154	-5.07022	LUNG
TCGA-35-3615-01A	WT	0.392064	-0.334583	0.0943065	0.0346363	3.29245	-1.70218	-4.21844	LUNG
TCGA-73-4658-01A	WT	0.829642	-0.802083	0.120484	0.0148306	3.16864	2.51401	-1.93127	LUNG
TCGA-62-8397-01A	WT	0.328473	-0.37113	0.130388	-0.000793701	4.14146	-1.98126	-5.87459	LUNG
TCGA-64-5779-01A	WT	0.0733057	-0.056907	-0.0497431	0.179631	0.00435685	-0.334928	-0.28753	LUNG
TCGA-44-2666-01A	WT	0.477111	-0.533211	0.0874859	0.0439088	2.67232	2.25287	-1.4632	LUNG
TCGA-73-4675-01A	WT	0.145806	-0.171325	0.0537967	0.076534	3.01762	-0.0918058	-2.4492	LUNG
TCGA-95-A4VK-01A	WT	0.337171	-0.306911	0.0560966	0.0797256	1.93616	-0.136059	-1.85471	LUNG
TCGA-55-8207-01A	WT	0.922534	-0.899966	0.285433	-0.169898	7.28271	2.66986	-6.60209	LUNG
TCGA-NJ-A55O-01A	WT	0.709544	-0.718404	0.112124	0.022179	2.98112	-0.716538	-4.09569	LUNG
TCGA-44-7672-01A	WT	0.588042	-0.471709	0.0394881	0.0936667	1.55294	1.35983	-0.948066	LUNG
TCGA-44-6146-01B	WT	0.528505	-0.506643	0.193074	-0.0644118	5.90064	1.53933	-5.00276	LUNG
TCGA-67-3772-01A	WT	0.745719	-0.702763	0.176039	-0.0421056	4.28753	1.92247	-3.16283	LUNG
TCGA-97-A4M5-01A	WT	0.850778	-0.819149	0.157858	-0.0245672	4.19767	2.37997	-2.95844	LUNG
TCGA-99-8032-01A	WT	0.241201	-0.189268	-0.0157388	0.146433	1.25101	-0.0660844	-1.43927	LUNG
TCGA-J2-A4AE-01A	WT	0.863581	-0.827125	0.252665	-0.126173	5.48121	5.39734	-2.74194	LUNG
TCGA-93-7347-01A	WT	0.704433	-0.670255	0.147878	-0.0143546	4.32885	2.01376	-2.68315	LUNG
TCGA-75-7027-01A	WT	-0.708618	0.658568	-0.231532	0.342956	-2.94399	-2.52235	1.38271	LUNG
TCGA-50-5044-01A	WT	-0.0222868	0.147566	-0.069464	0.198921	-0.721188	0.654387	1.24921	LUNG
TCGA-95-A4VP-01A	WT	0.592028	-0.57839	0.0948118	0.0362036	2.0278	0.604441	-2.195	LUNG
TCGA-49-AARO-01A	WT	0.294657	-0.371959	0.0408879	0.0936148	1.90078	1.36915	-0.608341	LUNG
TCGA-55-6642-01A	WT	0.250722	-0.206151	-0.0186925	0.148711	1.84305	0.00793608	-1.45777	LUNG
TCGA-97-7546-01A	WT	0.96469	-0.936693	0.284743	-0.165864	6.14741	3.88372	-4.47728	LUNG
TCGA-97-7547-01A	WT	0.689056	-0.634625	0.22498	-0.0952006	5.81132	0.0189901	-6.0739	LUNG
TCGA-78-7143-01A	WT	0.297882	-0.259688	-0.0224065	0.152832	0.305992	2.38012	1.31766	LUNG
TCGA-97-A4M0-01A	WT	0.582169	-0.608847	0.172809	-0.0401845	4.38973	0.209243	-4.79023	LUNG
TCGA-NJ-A55A-01A	WT	0.848981	-0.817308	0.323953	-0.203553	7.00633	5.37786	-3.815	LUNG
TCGA-97-7941-01A	WT	0.639267	-0.608498	0.192859	-0.064868	5.2751	3.26912	-2.71986	LUNG
TCGA-55-8203-01A	WT	-3.91114e-05	-0.0272805	-0.05686	0.187283	0.690578	-0.495545	-0.858699	LUNG
TCGA-71-6725-01A	WT	0.087966	-0.0434783	0.00118224	0.13016	0.805678	-2.8194	-3.50374	LUNG
TCGA-55-7816-01A	WT	0.764235	-0.665618	0.303139	-0.185277	7.96034	4.43233	-5.86515	LUNG
TCGA-55-6978-01A	WT	0.191158	-0.0499676	-0.0520615	0.182379	-0.448319	1.19717	1.35229	LUNG
TCGA-MP-A4T7-01A	WT	0.211778	-0.10532	0.00654868	0.129466	0.248216	0.480812	0.0255409	LUNG
TCGA-78-7159-01A	WT	0.00482987	-0.0137973	-0.129623	0.252732	-0.374665	-0.734899	-0.0542954	LUNG
TCGA-69-7763-01A	WT	0.739329	-0.673671	0.165772	-0.0340531	4.34726	0.692894	-4.32837	LUNG
TCGA-73-7498-01A	WT	0.547283	-0.583022	0.217874	-0.0966365	5.80018	-0.0144524	-5.83871	LUNG
TCGA-55-8206-01A	WT	0.940853	-0.928753	0.296713	-0.180892	7.26083	4.05856	-5.36638	LUNG
TCGA-50-8459-01A	WT	0.650988	-0.609639	0.178639	-0.0476144	5.2734	1.79783	-4.29047	LUNG
TCGA-49-6742-01A	WT	-0.169148	0.12029	-0.110388	0.235866	-1.48168	-0.848734	0.567176	LUNG
TCGA-97-A4M7-01A	WT	0.854321	-0.828947	0.253194	-0.123036	5.40602	3.52003	-3.29392	LUNG
TCGA-MP-A4TH-01A	WT	0.773471	-0.729669	0.219254	-0.0952964	6.18785	1.29214	-5.35097	LUNG
TCGA-75-5122-01A	WT	0.638549	-0.536515	0.131156	0.00539628	2.50153	4.19708	-0.0505125	LUNG
TCGA-62-A46P-01A	WT	0.605662	-0.477371	0.13403	-0.00439409	3.60227	-0.939618	-4.44895	LUNG
TCGA-75-6212-01A	WT	0.679409	-0.660439	0.198792	-0.0715073	5.07003	2.40272	-3.35477	LUNG
TCGA-44-6146-01A	WT	0.499035	-0.580081	0.135565	-0.00305772	4.17977	1.07027	-3.6174	LUNG
TCGA-78-7166-01A	WT	-0.702856	0.724256	-0.222156	0.334997	-2.00136	-4.41158	-0.559045	LUNG
TCGA-38-4627-01A	WT	0.833665	-0.783937	0.156182	-0.026375	4.47728	1.91202	-3.64674	LUNG
TCGA-62-A46V-01A	WT	0.0136125	0.0651116	-0.00598354	0.137747	1.04243	-0.51619	-0.977775	LUNG
TCGA-55-6984-01A	WT	-0.0209816	0.00505288	-0.0988164	0.224575	0.0548702	-1.67531	-1.29375	LUNG
TCGA-86-7955-01A	WT	-0.710218	0.687919	-0.273668	0.37835	-3.39731	-5.59679	-0.647641	LUNG
TCGA-44-6148-01A	WT	0.849589	-0.834123	0.378938	-0.278325	9.76346	7.80068	-4.63297	LUNG
TCGA-97-8177-01A	WT	0.882538	-0.831002	0.200507	-0.0695974	4.73619	3.31746	-2.92323	LUNG
TCGA-75-6203-01A	WT	0.918687	-0.875912	0.267923	-0.150486	6.51937	2.85015	-5.4453	LUNG
TCGA-50-5055-01A	WT	0.863557	-0.812165	0.190083	-0.0595102	4.64275	4.14279	-2.28705	LUNG
TCGA-78-8648-01A	WT	0.853362	-0.749423	0.159973	-0.0224904	4.02353	2.96802	-2.06536	LUNG
TCGA-50-5935-01A	WT	0.654372	-0.688184	0.190321	-0.0564559	4.25661	0.816129	-4.29229	LUNG
TCGA-78-7167-01A	WT	0.331197	-0.260538	0.114623	0.0121042	4.29451	-3.57566	-6.33859	LUNG
TCGA-86-8054-01A	WT	-0.179065	0.256899	-0.115368	0.239608	-2.22714	0.367858	2.12823	LUNG
TCGA-44-3398-01A	WT	0.519996	-0.434688	0.0531654	0.081737	2.27233	2.02544	-0.780146	LUNG
TCGA-78-7537-01A	WT	0.529778	-0.570578	0.157829	-0.0336055	4.88748	-0.743851	-5.41006	LUNG
TCGA-55-7284-01B	WT	0.844824	-0.805687	0.180756	-0.0524572	5.01614	1.87267	-4.43505	LUNG
TCGA-86-A456-01A	WT	0.76313	-0.715738	0.237504	-0.106822	5.1895	4.16278	-2.86872	LUNG
TCGA-49-AARR-01A	WT	0.881719	-0.878049	0.334083	-0.218928	7.9523	6.03864	-4.94635	LUNG
TCGA-86-A4P8-01A	WT	0.996005	-0.958005	0.346585	-0.240729	8.49408	4.64921	-6.68413	LUNG
TCGA-50-8457-01A	WT	0.904773	-0.87201	0.287823	-0.172511	7.79079	3.4789	-5.72629	LUNG
TCGA-80-5608-01A	WT	-0.0388877	0.0149282	-0.0378449	0.168347	0.21261	-2.00935	-1.81912	LUNG
TCGA-55-6970-01A	WT	0.283688	-0.277922	-0.0240289	0.156799	0.81155	-0.0683449	-0.964977	LUNG
TCGA-44-7671-01A	WT	0.506161	-0.492573	0.0767342	0.0545158	3.05328	-0.253691	-3.20772	LUNG
TCGA-91-6828-01A	WT	0.75659	-0.661339	0.149836	-0.0187296	3.70255	3.49982	-2.07355	LUNG
TCGA-55-8087-01A	WT	0.607991	-0.645106	0.196027	-0.068293	5.56428	0.0248806	-5.93529	LUNG
TCGA-38-4631-01A	WT	-0.516719	0.51974	-0.196472	0.313156	-4.16756	-3.07235	1.82321	LUNG
TCGA-55-7815-01A	WT	0.187125	-0.122903	-0.030672	0.161263	1.3068	-1.67594	-2.53873	LUNG
TCGA-50-5941-01A	WT	0.247298	-0.320746	-0.00162874	0.135626	0.808477	0.709122	-0.546311	LUNG
TCGA-78-7539-01A	WT	0.671959	-0.488155	0.176922	-0.0471147	4.361	0.908138	-3.84896	LUNG
TCGA-44-2665-01A	WT	0.531395	-0.467491	0.0849605	0.0508844	3.12584	1.37956	-1.75821	LUNG
TCGA-55-7725-01A	WT	0.597283	-0.551383	0.199407	-0.0723596	5.10345	0.996182	-5.15189	LUNG
TCGA-86-A4D0-01A	WT	-0.336084	0.463799	-0.145694	0.266818	-3.70262	-2.17811	1.6062	LUNG
TCGA-MP-A4T8-01A	WT	-0.559473	0.510702	-0.156148	0.278877	-1.18719	-2.59735	-0.126039	LUNG
TCGA-93-A4JQ-01A	WT	0.46125	-0.519585	0.0163385	0.119958	1.32558	1.75892	0.432636	LUNG
TCGA-44-2666-01B	WT	0.625978	-0.562591	0.189501	-0.0621067	5.41247	3.21608	-3.36937	LUNG
TCGA-97-8552-01A	WT	0.891651	-0.861111	0.29884	-0.181891	7.59291	4.25233	-5.23431	LUNG
TCGA-69-7764-01A	WT	0.581747	-0.45939	0.138731	-0.00760583	3.84396	-0.317334	-4.65674	LUNG
TCGA-62-A470-01A	WT	0.208028	-0.248908	-0.0115226	0.141041	1.32354	-0.334449	-1.80131	LUNG
TCGA-67-6215-01A	WT	0.221506	-0.173913	0.0679437	0.068095	2.15115	-0.152776	-2.55541	LUNG
TCGA-97-7552-01A	WT	0.876186	-0.80314	0.251243	-0.12703	6.77434	5.05735	-3.59395	LUNG
TCGA-05-5429-01A	WT	0.0948262	-0.163703	-0.0492008	0.178259	-0.279337	0.927444	0.43552	LUNG
TCGA-55-8097-01A	WT	0.793197	-0.755682	0.237523	-0.109408	5.43754	1.4751	-4.86165	LUNG
TCGA-97-8171-01A	WT	0.155433	-0.151011	0.0526411	0.0792228	2.49637	-1.31509	-3.52669	LUNG
TCGA-L9-A443-01A	WT	0.380824	-0.488701	0.081023	0.0524973	2.56239	0.511977	-2.14655	LUNG
TCGA-62-8395-01A	WT	0.745113	-0.755682	0.206858	-0.0812589	5.63167	1.85844	-4.4671	LUNG
TCGA-97-8174-01A	WT	0.779681	-0.745737	0.265918	-0.15095	7.34201	2.08497	-6.24798	LUNG
TCGA-93-7348-01A	WT	0.839403	-0.801205	0.232597	-0.102972	5.4285	3.39057	-3.43873	LUNG
TCGA-J2-A4AG-01A	WT	0.75908	-0.71212	0.184465	-0.0514806	4.81745	2.90649	-3.15659	LUNG
TCGA-50-5936-01A	WT	-0.24196	0.310516	-0.134785	0.258054	-0.488679	-0.809231	0.241403	LUNG
TCGA-44-4112-01B	WT	0.552776	-0.484842	0.13016	-0.00265279	4.43057	2.69735	-2.90879	LUNG
TCGA-05-5715-01A	WT	0.397985	-0.377574	0.00833804	0.12507	1.73951	-0.476991	-2.60588	LUNG
TCGA-44-5643-01A	WT	-0.837333	0.804158	-0.318559	0.41725	-5.08281	-2.62284	4.12986	LUNG
TCGA-NJ-A4YQ-01A	WT	0.0254865	0.0894087	-0.0701226	0.198401	0.196001	-0.800329	-0.550714	LUNG
TCGA-44-2657-01A	WT	0.879248	-0.828996	0.162677	-0.0290351	4.11381	2.95697	-2.459	LUNG
TCGA-44-4112-01A	WT	0.185413	-0.0344285	-0.0386722	0.168454	-0.308431	-0.0786814	-0.116739	LUNG
TCGA-55-6972-01A	WT	0.111135	-0.0358584	0.025001	0.106159	1.67714	-2.92418	-3.8806	LUNG
TCGA-44-3919-01A	WT	0.621273	-0.573397	0.0704409	0.0663772	2.24805	1.72146	-1.0427	LUNG
TCGA-J2-8192-01A	WT	0.77815	-0.711026	0.221475	-0.0895076	5.29049	3.41818	-2.74173	LUNG
TCGA-44-A47A-01A	WT	0.531007	-0.522039	0.088392	0.0458675	2.49288	1.2014	-1.9382	LUNG
TCGA-69-8453-01A	WT	0.897811	-0.90399	0.196329	-0.0618876	4.30617	4.57696	-2.10426	LUNG
TCGA-73-4662-01A	WT	0.675787	-0.661303	0.153595	-0.0200849	3.86772	0.653531	-3.7663	LUNG
TCGA-NJ-A4YP-01A	WT	0.136725	-0.038314	-0.0139424	0.146364	0.454024	-0.877359	-1.38618	LUNG
TCGA-73-4668-01A	WT	-0.34697	0.365769	-0.0834152	0.213958	-0.93203	-2.86189	-1.03779	LUNG
TCGA-95-A4VN-01A	WT	0.189437	-0.0962319	-0.00635348	0.137643	-0.340639	1.44369	0.845764	LUNG
TCGA-78-7156-01A	WT	0.474082	-0.440122	0.178727	-0.0573096	4.94558	-0.575948	-5.36033	LUNG
TCGA-38-A44F-01A	WT	0.915417	-0.865155	0.250984	-0.126898	6.07847	5.04021	-2.98353	LUNG
TCGA-55-7281-01A	WT	0.582789	-0.488875	0.12856	0.00821896	3.38845	1.03638	-3.48579	LUNG
TCGA-78-7152-01A	WT	0.350223	-0.362855	0.0257509	0.104772	2.35955	0.167976	-2.24078	LUNG
TCGA-64-5781-01A	WT	-0.140604	0.202046	-0.113308	0.240723	-1.30232	-0.938543	0.428479	LUNG
TCGA-MP-A4TD-01A	WT	0.551867	-0.476213	0.102509	0.0313873	2.79141	1.15171	-1.75541	LUNG
TCGA-86-8281-01A	WT	0.415282	-0.319912	0.104786	0.0242035	3.67818	-0.688352	-3.76416	LUNG
TCGA-55-8513-01A	WT	0.916711	-0.877805	0.297353	-0.174589	6.919	4.23961	-4.83468	LUNG
TCGA-05-4425-01A	WT	0.434703	-0.459599	0.0584443	0.0773456	1.96873	2.04075	-1.35498	LUNG
TCGA-73-4659-01A	WT	-0.0124046	0.0160636	-0.05319	0.181403	-0.0329307	0.366446	0.580827	LUNG
TCGA-86-6562-01A	WT	0.340271	-0.238863	0.0218336	0.112915	1.53571	0.462067	-1.02181	LUNG
TCGA-44-6776-01A	WT	0.542664	-0.478678	0.149313	-0.020476	4.48322	-1.43236	-5.7871	LUNG
TCGA-MP-A4SW-01A	WT	0.600128	-0.526057	0.0964749	0.0386943	2.18758	1.52417	-1.37299	LUNG
TCGA-05-4403-01A	WT	0.709422	-0.560583	0.105866	0.0270267	3.18623	1.21939	-2.6528	LUNG
TCGA-55-8512-01A	WT	0.798102	-0.756044	0.271422	-0.1557	7.28566	5.5173	-4.34882	LUNG
TCGA-44-7659-01A	WT	0.804323	-0.784198	0.287061	-0.165608	6.5399	2.49044	-5.36146	LUNG
TCGA-55-6986-01A	WT	0.468498	-0.52811	0.0661459	0.0658824	2.88787	0.32003	-2.67008	LUNG
TCGA-50-5932-01A	WT	0.314239	-0.153707	0.00886727	0.123384	1.89498	-1.94127	-3.80338	LUNG
TCGA-55-6971-01A	WT	0.7437	-0.661477	0.105322	0.0295339	2.53541	2.46197	-1.12934	LUNG
TCGA-55-7728-01A	WT	0.667704	-0.665934	0.147404	-0.00991362	4.13552	1.42295	-3.6227	LUNG
TCGA-78-7162-01A	WT	0.875652	-0.845691	0.226519	-0.103884	5.70174	2.14828	-4.97131	LUNG
TCGA-55-A492-01A	WT	0.363543	-0.221316	0.149941	-0.0213162	4.04388	-2.01378	-5.41261	LUNG
TCGA-05-4244-01A	WT	0.213174	-0.0960455	0.0084226	0.125927	0.261702	0.461433	-0.230389	LUNG
TCGA-50-6597-01A	WT	0.312036	-0.271014	0.0922968	0.0416043	3.22781	-0.781304	-3.67392	LUNG
TCGA-MP-A5C7-01A	WT	0.451052	-0.387556	0.119374	0.0123592	3.94519	-0.765802	-4.69197	LUNG
TCGA-38-4628-01A	WT	-0.502136	0.415373	-0.118134	0.244743	-1.29398	-2.14914	0.12394	LUNG
TCGA-53-7813-01A	WT	0.100787	0.0935491	-0.0282525	0.159859	0.346669	-1.89694	-2.17973	LUNG
TCGA-55-8090-01A	WT	0.533786	-0.346764	0.0875217	0.0459558	2.13266	1.1297	-1.58627	LUNG
TCGA-62-8398-01A	WT	-0.411404	0.429037	-0.196709	0.313096	-1.60751	-0.700852	1.68998	LUNG
TCGA-73-4677-01A	WT	0.551007	-0.48627	0.143219	-0.0133602	4.03587	-0.854813	-4.79067	LUNG
TCGA-MP-A4SY-01A	WT	0.235659	-0.245993	0.00798207	0.125693	1.58059	1.27111	-0.154903	LUNG
TCGA-05-4389-01A	WT	0.16993	-0.132518	-0.0550583	0.184064	-0.0359292	-0.138129	-0.226273	LUNG
TCGA-86-7714-01A	WT	0.539977	-0.564893	0.189795	-0.0580873	5.4356	2.48188	-3.65734	LUNG
TCGA-86-8076-01A	WT	0.769273	-0.662051	0.214865	-0.0878385	5.49305	2.27587	-3.99686	LUNG
TCGA-86-8359-01A	WT	0.726267	-0.607879	0.138853	-0.00488392	3.5757	0.752834	-3.38255	LUNG
TCGA-43-5668-01A	Missense	0.0339202	-0.180401	-0.0503541	0.179217	-0.302612	-0.477119	-0.792757	LUNG
TCGA-90-7769-01A	Missense	-0.875473	0.854409	-0.383152	0.469883	-6.58227	-5.3212	3.90598	LUNG
TCGA-56-8504-01A	Missense	-0.9096	0.899038	-0.387244	0.472931	-5.73944	-3.17207	4.6866	LUNG
TCGA-66-2800-01A	Missense	-0.66723	0.57547	-0.203731	0.320674	-3.96584	-0.129683	4.30773	LUNG
TCGA-85-8049-01A	Missense	0.375776	-0.26087	-0.0746844	0.205909	-0.0613653	1.89038	1.62245	LUNG
TCGA-33-4532-01A	Missense	-0.916126	0.856643	-0.359426	0.45022	-6.43329	-3.7152	4.93593	LUNG
TCGA-63-A5MJ-01A	Missense	-0.806951	0.780845	-0.281273	0.386917	-5.16322	-1.83018	4.68765	LUNG
TCGA-NK-A5CX-01A	Missense	-0.532937	0.557252	-0.188355	0.306223	-2.42301	-0.85971	2.72034	LUNG
TCGA-98-8020-01A	Missense	-0.50092	0.383587	-0.209694	0.325	-3.13832	-0.285634	3.29963	LUNG
TCGA-56-A5DS-01A	Missense	-0.39003	0.288882	-0.217245	0.331765	-1.87725	-0.467475	2.04912	LUNG
TCGA-77-A5G6-01A	Missense	-0.637994	0.683104	-0.337019	0.432025	-5.47662	-3.05601	3.79118	LUNG
TCGA-22-1016-01A	Missense	0.671495	-0.5592	0.0366011	0.101888	0.827896	2.67029	0.769444	LUNG
TCGA-85-7698-01A	Missense	-0.759685	0.697071	-0.267208	0.37547	-4.13606	-0.74624	4.25775	LUNG
TCGA-L3-A4E7-01A	Missense	-0.408048	0.375512	-0.147865	0.271152	-1.56259	-0.204035	2.23077	LUNG
TCGA-63-A5MU-01A	Missense	-0.765824	0.714862	-0.35959	0.450825	-6.10792	-3.32507	4.61783	LUNG
TCGA-21-5786-01A	Missense	-0.848092	0.793211	-0.326639	0.423491	-4.46602	-3.62629	3.01389	LUNG
TCGA-22-1012-01A	Missense	-0.847311	0.814678	-0.31331	0.41311	-6.54466	-1.54436	6.46604	LUNG
TCGA-22-5471-01A	Missense	-0.792788	0.777972	-0.226809	0.340335	-4.48963	-1.68316	4.05794	LUNG
TCGA-77-8133-01A	Missense	-0.515944	0.453941	-0.250309	0.360058	-3.78258	-0.50887	3.54604	LUNG
TCGA-58-A46J-01A	Missense	-0.757228	0.724447	-0.248363	0.358019	-4.28642	-1.78209	3.18521	LUNG
TCGA-66-2758-01A	Missense	-0.702688	0.697529	-0.213616	0.329046	-4.27529	-1.23839	3.91832	LUNG
TCGA-60-2720-01A	Missense	-0.413753	0.284727	-0.139006	0.262676	-1.91511	-0.649771	1.91393	LUNG
TCGA-18-3414-01A	Missense	-0.700177	0.665493	-0.266754	0.374495	-4.31243	-0.69969	4.44267	LUNG
TCGA-96-7545-01A	Missense	0	0.127448	-0.126816	0.252326	-1.09002	0.877491	2.36977	LUNG
TCGA-NK-A5CT-01A	Missense	-0.599274	0.63503	-0.228301	0.341189	-4.06968	-2.21081	3.4422	LUNG
TCGA-46-6025-01A	Missense	-0.85035	0.801515	-0.312262	0.411818	-4.84841	-4.09338	3.25801	LUNG
TCGA-37-A5EL-01A	Missense	-0.866858	0.820929	-0.3742	0.462349	-5.91484	-4.00636	4.56598	LUNG
TCGA-66-2766-01A	Missense	-0.790038	0.771161	-0.296427	0.398967	-5.96533	-3.07032	4.57603	LUNG
TCGA-66-2727-01A	Missense	-0.680959	0.663021	-0.238344	0.349656	-5.66692	-1.49468	4.65704	LUNG
TCGA-63-7022-01A	Missense	0.164411	-0.180138	-0.0873969	0.218195	0.702153	-0.601393	-0.934158	LUNG
TCGA-77-A5G1-01A	Missense	-0.119799	0.074844	-0.107566	0.234822	-0.520271	0.205083	0.902061	LUNG
TCGA-63-A5MW-01A	Missense	-0.424237	0.489844	-0.264913	0.371467	-2.77447	-1.67141	2.43622	LUNG
TCGA-66-2794-01A	Missense	-0.662355	0.677419	-0.234904	0.347895	-4.48375	-0.358973	4.86569	LUNG
TCGA-56-8304-01A	Missense	-0.792513	0.72046	-0.351485	0.443729	-5.19084	-4.253	2.89382	LUNG
TCGA-33-4587-01A	Missense	-0.662915	0.674365	-0.238403	0.348821	-4.97397	-3.06286	2.83101	LUNG
TCGA-39-5016-01A	Missense	-0.684826	0.677216	-0.231069	0.344087	-3.87177	-1.84457	3.04551	LUNG
TCGA-33-4547-01A	Missense	-0.692933	0.637584	-0.277614	0.383248	-3.14464	-1.05384	3.06353	LUNG
TCGA-60-2719-01A	Missense	-0.803724	0.793996	-0.335305	0.430887	-5.37073	-2.75873	4.10447	LUNG
TCGA-22-5491-01A	Missense	-0.670276	0.649005	-0.330243	0.426739	-6.2613	-2.44821	4.92731	LUNG
TCGA-85-6561-01A	Missense	-0.504789	0.507968	-0.243758	0.354859	-3.22115	-0.405851	3.47759	LUNG
TCGA-60-2703-01A	Missense	-0.819755	0.759962	-0.30799	0.407913	-4.47431	-2.84228	3.01864	LUNG
TCGA-66-2744-01A	Missense	-0.125709	0.237058	-0.109165	0.235146	-2.00496	1.33064	2.85896	LUNG
TCGA-43-8115-01A	Missense	-0.126968	0.122931	-0.166718	0.28892	-1.52734	0.985454	2.68811	LUNG
TCGA-18-5592-01A	Missense	-0.917951	0.913915	-0.381492	0.468262	-6.49326	-4.7975	4.18215	LUNG
TCGA-85-8351-01A	Missense	-0.26989	0.304348	-0.144907	0.268242	-1.97816	0.782374	3.13698	LUNG
TCGA-33-4582-01A	Missense	-0.687975	0.694441	-0.276757	0.38277	-4.94711	-3.46848	2.69986	LUNG
TCGA-18-3410-01A	Missense	-0.558718	0.470683	-0.194335	0.312153	-4.32921	0.467823	4.97246	LUNG
TCGA-NC-A5HO-01A	Missense	-0.772308	0.714445	-0.300799	0.402574	-5.20731	-4.14829	2.60813	LUNG
TCGA-66-2770-01A	Missense	-0.702459	0.668429	-0.215887	0.332267	-4.01502	-1.22492	3.60709	LUNG
TCGA-94-7033-01A	Missense	-0.715994	0.742706	-0.33264	0.428528	-4.85243	-4.09631	2.75938	LUNG
TCGA-43-2581-01A	Missense	0.0312048	0.000687612	-0.0396452	0.169606	-0.26737	-0.368541	-0.482637	LUNG
TCGA-63-A5MB-01A	Missense	-0.813227	0.821729	-0.283047	0.388151	-4.79179	-2.22463	4.05157	LUNG
TCGA-77-8154-01A	Missense	-0.76217	0.780802	-0.392579	0.477049	-5.22239	-4.25897	2.84232	LUNG
TCGA-98-8023-01A	Missense	-0.495372	0.533852	-0.178792	0.299387	-2.14739	-1.00786	2.22954	LUNG
TCGA-NC-A5HP-01A	Missense	-0.789563	0.750081	-0.32007	0.418444	-4.26938	-2.73718	3.46943	LUNG
TCGA-60-2714-01A	Missense	-0.62969	0.61413	-0.204395	0.319016	-2.67987	-2.33035	1.95952	LUNG
TCGA-43-6770-01A	Missense	-0.79819	0.784871	-0.341592	0.436042	-5.11688	-2.53704	4.65217	LUNG
TCGA-NC-A5HD-01A	Missense	-0.887269	0.86225	-0.378097	0.465283	-6.5388	-4.72108	4.16145	LUNG
TCGA-52-7809-01A	Missense	-0.608229	0.623953	-0.22793	0.341117	-3.77605	-0.705871	3.90218	LUNG
TCGA-21-5782-01A	Missense	-0.596826	0.513279	-0.318276	0.416804	-3.69051	-0.980774	4.04961	LUNG
TCGA-NC-A5HF-01A	Missense	-0.653031	0.542036	-0.32913	0.425181	-3.65851	-2.38208	3.27877	LUNG
TCGA-77-8131-01A	Missense	0.125683	-0.0205665	-0.033313	0.168371	-0.857368	1.9618	2.10384	LUNG
TCGA-58-8386-01A	Missense	0.0434401	0.0379238	-0.0856157	0.215467	-0.796885	0.64207	1.46006	LUNG
TCGA-18-4083-01A	Missense	-0.756351	0.813836	-0.332172	0.428357	-4.97276	-2.04826	4.31056	LUNG
TCGA-XC-AA0X-01A	Missense	-0.190431	0.110163	-0.143607	0.267499	-1.32703	0.332407	2.02978	LUNG
TCGA-56-7822-01A	Missense	-0.319112	0.44163	-0.177119	0.29632	-0.988068	-1.70909	0.865142	LUNG
TCGA-90-7767-01A	Missense	-0.63449	0.588437	-0.23355	0.34486	-3.87846	-1.88215	2.92788	LUNG
TCGA-85-8052-01A	Missense	-0.846342	0.81383	-0.287349	0.391835	-4.43844	-2.42724	3.57165	LUNG
TCGA-22-4601-01A	Missense	-0.770757	0.705036	-0.25478	0.364328	-3.28874	-1.91346	2.50432	LUNG
TCGA-66-2777-01A	Missense	-0.695963	0.660645	-0.223445	0.337563	-3.76953	0.108564	4.65597	LUNG
TCGA-18-3412-01A	Missense	-0.818982	0.806164	-0.314908	0.414088	-5.9957	-2.79974	4.8761	LUNG
TCGA-22-5480-01A	Missense	-0.297856	0.225093	-0.082711	0.212262	-1.36058	-0.520822	1.00358	LUNG
TCGA-22-5474-01A	Missense	-0.509247	0.534823	-0.183829	0.303632	-2.9484	0.032085	3.69339	LUNG
TCGA-68-7757-01B	Missense	-0.202851	0.219452	-0.125223	0.251821	0.131479	-1.31372	-0.303191	LUNG
TCGA-22-4595-01A	Missense	-0.636619	0.621024	-0.318114	0.41687	-4.93678	-1.89007	3.89415	LUNG
TCGA-66-2734-01A	Missense	-0.613424	0.511839	-0.25682	0.365329	-3.21593	-0.994085	3.0749	LUNG
TCGA-21-5783-01A	Missense	-0.7375	0.711393	-0.354041	0.445577	-4.71403	-1.32584	4.85279	LUNG
TCGA-21-1082-01A	Missense	-0.472469	0.377801	-0.254399	0.363052	-3.76327	-0.874328	3.3833	LUNG
TCGA-66-2757-01A	Missense	-0.614521	0.64315	-0.203873	0.320839	-4.84104	-1.58607	4.00259	LUNG
TCGA-O2-A52N-01A	Missense	-0.758268	0.635266	-0.266018	0.372946	-3.53746	-1.89485	3.4203	LUNG
TCGA-NC-A5HG-01A	Missense	-0.754137	0.774902	-0.398285	0.481343	-6.9819	-4.92039	4.32713	LUNG
TCGA-85-8287-01A	Missense	0.320673	-0.296336	-0.062409	0.195453	-0.190909	1.08839	1.28177	LUNG
TCGA-77-8140-01A	Missense	-0.619292	0.545561	-0.255061	0.364715	-4.02478	-2.84823	2.79176	LUNG
TCGA-85-7844-01A	Missense	-0.632687	0.51737	-0.249272	0.359907	-3.16417	-0.391298	3.5532	LUNG
TCGA-85-8072-01A	Missense	-0.812984	0.788018	-0.305718	0.406595	-4.83191	-1.36726	4.78264	LUNG
TCGA-85-6560-01A	Missense	-0.34678	0.307986	-0.132647	0.253532	-3.05787	-0.478917	2.42083	LUNG
TCGA-60-2709-01A	Missense	0.149206	-0.139722	-0.0689486	0.201911	-0.716236	1.06018	1.45955	LUNG
TCGA-43-2576-01A	Missense	-0.245603	0.296744	-0.0917728	0.221353	-0.482868	-1.61217	-0.675715	LUNG
TCGA-22-4613-01A	Missense	-0.727893	0.741764	-0.269785	0.376307	-4.79582	-1.29447	3.94464	LUNG
TCGA-85-7696-01A	Missense	-0.787397	0.757183	-0.309149	0.40981	-4.42332	-2.49302	3.34632	LUNG
TCGA-56-6546-01A	Missense	-0.335458	0.304736	-0.0921325	0.219765	-2.11216	-0.33597	1.80201	LUNG
TCGA-98-A53I-01A	Missense	-0.75799	0.754593	-0.289872	0.393868	-4.29927	-1.90988	3.89021	LUNG
TCGA-56-A49D-01A	Missense	-0.38996	0.384449	-0.119708	0.245229	-2.36542	-0.0100535	2.19915	LUNG
TCGA-85-A4JC-01A	Missense	-0.421335	0.372482	-0.224021	0.337885	-2.76234	-0.471108	2.79998	LUNG
TCGA-21-1076-01A	Missense	0.209976	-0.278939	-0.0889887	0.21891	-0.506868	2.05418	2.26043	LUNG
TCGA-58-A46K-01A	Missense	-0.919149	0.899591	-0.374558	0.462639	-5.50656	-2.848	5.20308	LUNG
TCGA-85-8277-01A	Missense	-0.950813	0.927725	-0.363708	0.453793	-6.60831	-4.19306	4.62961	LUNG
TCGA-37-3792-01A	Missense	0.0195	0.0509205	-0.00798745	0.144416	-2.19964	2.81566	3.62846	LUNG
TCGA-43-7658-01A	Missense	-0.560883	0.506565	-0.204168	0.318837	-4.67602	-1.86211	3.62377	LUNG
TCGA-51-4081-01A	Missense	-0.913955	0.911215	-0.392173	0.476727	-5.98861	-4.00974	4.74706	LUNG
TCGA-34-2600-01A	Missense	-0.300144	0.315536	-0.176572	0.296362	-2.39588	-1.00582	1.48753	LUNG
TCGA-92-8064-01A	Missense	-0.338638	0.323618	-0.113958	0.242633	-2.862	0.708832	3.63295	LUNG
TCGA-37-A5EN-01A	Missense	-0.719584	0.700814	-0.263899	0.371475	-4.54269	-2.13578	3.32641	LUNG
TCGA-34-5232-01A	Missense	-0.482959	0.309531	-0.186738	0.305661	-2.82013	0.18193	3.07949	LUNG
TCGA-85-7950-01A	Missense	-0.408149	0.363482	-0.195368	0.31297	-2.65368	1.19677	4.24198	LUNG
TCGA-18-4721-01A	Missense	-0.67947	0.616952	-0.243684	0.355173	-3.90086	-1.24579	3.6167	LUNG
TCGA-77-A5G8-01B	Missense	-0.936023	0.936603	-0.368132	0.457821	-5.75309	-4.5203	3.7642	LUNG
TCGA-92-8063-01A	Missense	-0.839376	0.811694	-0.363812	0.453845	-5.16009	-2.55758	4.73435	LUNG
TCGA-39-5011-01A	Missense	-0.431551	0.342114	-0.106198	0.234236	-1.99438	-0.936194	1.7289	LUNG
TCGA-33-A4WN-01A	Missense	-0.90298	0.899289	-0.400024	0.483161	-6.64706	-4.11929	5.22888	LUNG
TCGA-51-4080-01A	Missense	-0.81117	0.776921	-0.335643	0.431303	-5.93699	-3.79299	4.38315	LUNG
TCGA-33-4566-01A	Missense	-0.685945	0.659197	-0.237405	0.348776	-5.19184	-2.5242	3.28956	LUNG
TCGA-34-5929-01A	Missense	-0.590188	0.506163	-0.202058	0.319338	-3.36073	-1.17466	2.71462	LUNG
TCGA-56-6545-01A	Missense	-0.162882	0.175325	-0.108805	0.237213	-0.782475	-0.119461	0.939496	LUNG
TCGA-34-2608-01A	Missense	0.247037	-0.259325	-0.0564558	0.188036	0.687912	1.15655	0.856237	LUNG
TCGA-22-0944-01A	Missense	-0.893225	0.856643	-0.356479	0.447896	-6.51132	-2.90743	5.81374	LUNG
TCGA-77-A5GF-01A	Missense	-0.815078	0.854053	-0.265128	0.373764	-5.23286	-2.20586	4.79856	LUNG
TCGA-37-4141-01A	Missense	-0.452088	0.463412	-0.14783	0.267971	-4.30406	-0.755236	3.37116	LUNG
TCGA-33-4538-01A	Missense	-0.824038	0.783897	-0.359964	0.451123	-6.64324	-2.51207	5.74314	LUNG
TCGA-21-1079-01A	Missense	-0.577086	0.427762	-0.253403	0.362796	-3.33204	-1.56814	3.34989	LUNG
TCGA-56-5898-01A	Missense	-0.232202	0.154946	-0.154509	0.276872	-1.35032	-0.287443	2.03942	LUNG
TCGA-37-4133-01A	Missense	-0.718322	0.714445	-0.220116	0.334876	-5.12522	-2.64071	4.06745	LUNG
TCGA-94-7943-01A	Missense	-0.536088	0.50295	-0.241725	0.352427	-3.49563	-0.849432	3.63124	LUNG
TCGA-34-A5IX-01A	Missense	-0.818708	0.772429	-0.390075	0.474887	-6.48602	-4.99886	3.78679	LUNG
TCGA-98-A538-01A	Missense	-0.882996	0.832031	-0.355376	0.447562	-5.93187	-3.04544	4.72206	LUNG
TCGA-43-8116-01A	Missense	-0.733702	0.694082	-0.249811	0.359141	-3.46991	-1.34426	3.14662	LUNG
TCGA-77-6842-01A	Missense	-0.184195	0.286957	-0.136998	0.261947	-1.63958	0.536591	2.18169	LUNG
TCGA-66-2786-01A	Missense	-0.541132	0.418759	-0.223252	0.336014	-2.8423	0.954637	3.84209	LUNG
TCGA-52-7622-01A	Missense	-0.153633	0.147592	-0.0565559	0.191045	-1.70074	1.05973	2.79062	LUNG
TCGA-NC-A5HQ-01A	Missense	-0.668446	0.672869	-0.227888	0.340559	-3.10206	-2.14156	2.06611	LUNG
TCGA-66-2793-01A	Missense	-0.644883	0.655514	-0.307697	0.408104	-4.88466	-2.82935	3.27221	LUNG
TCGA-39-5035-01A	Missense	0.015114	0.112101	-0.122982	0.247369	-1.9979	0.811764	1.74522	LUNG
TCGA-18-3415-01A	Missense	-0.83021	0.792178	-0.283578	0.388642	-5.44683	-2.17743	5.06642	LUNG
TCGA-43-6647-01A	Missense	-0.0306023	-0.00623778	-0.0796262	0.212065	-0.101089	-0.959575	0.17229	LUNG
TCGA-NC-A5HN-01A	Missense	-0.85654	0.79078	-0.382322	0.468496	-6.11654	-4.69441	3.55571	LUNG
TCGA-85-A5B5-01A	Missense	-0.812835	0.757685	-0.307761	0.408351	-5.12961	-3.21739	3.59097	LUNG
TCGA-39-5028-01A	Missense	0.214342	-0.157153	-0.0358233	0.167936	0.414696	1.0241	0.463208	LUNG
TCGA-85-A511-01A	Missense	-0.912847	0.902778	-0.289089	0.393109	-4.39212	-1.18392	4.77215	LUNG
TCGA-34-7107-01A	Missense	-0.594797	0.617474	-0.264049	0.371357	-4.95298	-2.04916	3.17503	LUNG
TCGA-85-A50Z-01A	Missense	-0.626159	0.62436	-0.263042	0.370314	-3.07956	-2.73027	1.75816	LUNG
TCGA-85-A4CN-01A	Missense	-0.903697	0.862676	-0.321078	0.419629	-6.17685	-2.86146	5.03971	LUNG
TCGA-33-AASB-01A	Missense	-0.797529	0.761824	-0.347535	0.440262	-5.3275	-5.27654	2.23532	LUNG
TCGA-77-8156-01A	Missense	-0.744289	0.683282	-0.245895	0.356577	-3.34103	-1.0987	3.32729	LUNG
TCGA-66-2756-01A	Missense	-0.291819	0.253801	-0.114401	0.23908	-3.06809	-1.29002	1.46249	LUNG
TCGA-63-A5M9-01A	Missense	-0.920774	0.868794	-0.37204	0.460808	-6.31874	-2.96176	5.34838	LUNG
TCGA-34-8455-01A	Missense	-0.503436	0.447516	-0.26015	0.367894	-2.59472	-1.0367	2.50541	LUNG
TCGA-66-2791-01A	Missense	-0.750257	0.688823	-0.249822	0.359948	-3.71576	-0.642552	3.97919	LUNG
TCGA-58-8393-01A	Missense	-0.302697	0.416016	-0.184807	0.304575	-2.39874	0.250065	3.03949	LUNG
TCGA-37-3783-01A	Missense	-0.716291	0.639848	-0.243762	0.35556	-5.77422	-0.171121	6.2127	LUNG
TCGA-22-1011-01A	Missense	-0.25612	0.306531	-0.173945	0.294923	-1.83526	-0.266796	2.00945	LUNG
TCGA-85-8580-01A	Missense	-0.856019	0.799004	-0.355775	0.447383	-5.38218	-2.56677	4.41468	LUNG
TCGA-39-5037-01A	Missense	-0.922306	0.878852	-0.39481	0.478962	-8.82042	-4.80086	6.5062	LUNG
TCGA-33-4586-01A	Missense	-0.893704	0.874396	-0.35963	0.450787	-6.05392	-3.80008	4.28144	LUNG
TCGA-66-2795-01A	Missense	-0.859738	0.846774	-0.279004	0.384776	-4.55321	-3.26205	3.02559	LUNG
TCGA-90-7766-01A	Missense	-0.553524	0.423349	-0.288847	0.392226	-3.65918	-0.0866409	3.77091	LUNG
TCGA-39-5021-01A	Missense	-0.894868	0.858623	-0.284451	0.388561	-5.10334	-1.62676	4.55278	LUNG
TCGA-98-A53J-01A	Missense	-0.642356	0.575109	-0.285765	0.39089	-4.10341	-3.92123	1.99396	LUNG
TCGA-66-2763-01A	Missense	-0.666602	0.589855	-0.250516	0.360168	-3.8854	-2.18744	2.53355	LUNG
TCGA-33-AASL-01A	Missense	-0.86172	0.82795	-0.359344	0.450551	-6.18486	-4.75092	4.13619	LUNG
TCGA-77-8139-01A	Missense	-0.83823	0.807971	-0.374993	0.46304	-5.72584	-3.3515	4.2244	LUNG
TCGA-46-3767-01A	Missense	0.253296	-0.118038	-0.0826842	0.212287	0.239486	1.11325	1.09854	LUNG
TCGA-60-2710-01A	Missense	-0.67163	0.622601	-0.248015	0.35825	-4.0635	-0.381663	4.05004	LUNG
TCGA-94-8491-01A	Missense	-0.755743	0.639638	-0.248505	0.358427	-2.86473	-1.86504	2.17788	LUNG
TCGA-85-A510-01A	Missense	-0.242228	0.263802	-0.120368	0.244857	-2.93459	-0.34239	2.04545	LUNG
TCGA-22-5478-01A	Missense	-0.167401	0.372161	-0.180786	0.299711	-1.86175	0.324955	2.59607	LUNG
TCGA-85-8664-01A	Missense	-0.84494	0.826925	-0.352932	0.44487	-6.34694	-4.00506	4.92653	LUNG
TCGA-22-4599-01A	Missense	-0.730449	0.723763	-0.29089	0.394247	-5.26703	-2.4126	3.82798	LUNG
TCGA-34-8454-01A	Missense	-0.28542	0.216384	-0.160845	0.281614	-1.88152	0.634621	2.21305	LUNG
TCGA-66-2754-01A	Missense	-0.532695	0.514035	-0.179253	0.2975	-5.55308	-1.96327	3.77929	LUNG
TCGA-NC-A5HK-01A	Missense	-0.618408	0.67949	-0.291419	0.394033	-4.10218	-3.17725	2.92003	LUNG
TCGA-46-3765-01A	Missense	-0.876551	0.822858	-0.257822	0.366427	-4.10098	-2.18204	3.43453	LUNG
TCGA-34-5236-01A	Missense	-0.684769	0.683196	-0.275031	0.381259	-4.14526	-2.23379	3.44869	LUNG
TCGA-37-4132-01A	Missense	-0.365161	0.379313	-0.113279	0.237933	-4.07609	-1.48771	2.618	LUNG
TCGA-37-5819-01A	Missense	-0.460829	0.475688	-0.177777	0.296606	-4.09091	-2.32998	1.74166	LUNG
TCGA-43-6773-01A	Missense	0.157315	-0.00483613	-0.105453	0.232464	-0.80132	1.45463	2.32663	LUNG
TCGA-NC-A5HI-01A	Missense	-0.812792	0.812844	-0.392258	0.476632	-5.95748	-5.24953	2.9047	LUNG
TCGA-77-A5G3-01A	Missense	-0.887278	0.829311	-0.335312	0.431229	-6.01131	-3.55587	4.1468	LUNG
TCGA-63-A5MH-01A	Missense	-0.793181	0.748589	-0.333251	0.428922	-4.84984	-2.96525	3.78538	LUNG
TCGA-85-A4QQ-01A	Missense	-0.635451	0.608599	-0.296824	0.399375	-4.83065	-3.35616	3.21538	LUNG
TCGA-22-5485-01A	Missense	-0.88203	0.878472	-0.335989	0.431602	-5.52801	-3.14187	3.96601	LUNG
TCGA-56-7579-01A	Missense	-0.843509	0.809531	-0.377721	0.46548	-6.40312	-3.47423	5.02378	LUNG
TCGA-43-A475-01A	Missense	-0.385554	0.209291	-0.140154	0.264145	-2.38215	-0.135567	2.13761	LUNG
TCGA-22-1000-01A	Missense	0.595357	-0.568738	0.0334725	0.103502	1.67475	2.07876	-0.136533	LUNG
TCGA-94-A4VJ-01A	Missense	-0.592315	0.603974	-0.232507	0.34485	-3.05512	-1.65995	2.6505	LUNG
TCGA-21-1080-01A	Missense	-0.909026	0.833721	-0.355565	0.447248	-5.17944	-4.45766	2.59089	LUNG
TCGA-77-7337-01A	Missense	-0.831672	0.785256	-0.316022	0.414876	-4.4844	-2.43573	3.47405	LUNG
TCGA-46-3768-01A	Missense	-0.773106	0.792138	-0.317948	0.417051	-6.16592	-3.11996	4.5331	LUNG
TCGA-46-6026-01A	Missense	-0.710052	0.679231	-0.332816	0.428593	-4.92543	-3.51261	3.50624	LUNG
TCGA-56-8503-01A	Missense	-0.280386	0.288009	-0.127678	0.254549	-1.65173	0.227235	2.32192	LUNG
TCGA-56-8082-01A	Missense	-0.693515	0.740294	-0.353619	0.445763	-5.98235	-3.07558	4.72289	LUNG
TCGA-77-8007-01A	Missense	-0.492848	0.443676	-0.205058	0.319498	-2.3484	-1.9363	1.62774	LUNG
TCGA-77-7338-01A	Missense	-0.472088	0.388673	-0.254166	0.363819	-3.28633	-1.50225	2.98759	LUNG
TCGA-77-A5GH-01A	Missense	-0.190311	0.158701	-0.0483501	0.184219	-1.63619	0.710828	2.27548	LUNG
TCGA-96-7544-01A	Missense	-0.657567	0.703174	-0.316892	0.415966	-3.42628	-1.82858	3.06699	LUNG
TCGA-O2-A52W-01A	Missense	-0.69762	0.704749	-0.285372	0.389855	-4.58423	-3.48879	2.42748	LUNG
TCGA-56-A4BY-01A	Missense	-0.519869	0.395479	-0.217082	0.331048	-2.55651	-0.715329	2.63038	LUNG
TCGA-22-4607-01A	Missense	-0.72522	0.756793	-0.298647	0.400913	-5.03682	-1.8767	4.44324	LUNG
TCGA-63-A5MY-01A	Missense	-0.831418	0.816269	-0.427381	0.504203	-7.29924	-6.95521	3.55104	LUNG
TCGA-56-8309-01A	Missense	0.636172	-0.58542	0.0320518	0.104957	1.74532	2.59633	-0.0444522	LUNG
TCGA-60-2724-01A	Missense	-0.685113	0.596377	-0.361412	0.451996	-4.04854	-1.81771	4.18487	LUNG
TCGA-34-5240-01A	Missense	-0.816412	0.782348	-0.326207	0.424244	-5.82289	-2.91879	4.47237	LUNG
TCGA-43-3920-01A	Missense	-0.58317	0.58905	-0.219862	0.33434	-4.06587	-1.32963	3.79901	LUNG
TCGA-77-8150-01A	Missense	-0.658568	0.675749	-0.262961	0.371167	-4.65174	-1.67389	3.90409	LUNG
TCGA-33-AAS8-01A	Missense	-0.775175	0.747889	-0.285367	0.389376	-5.04749	-3.10169	3.57661	LUNG
TCGA-77-6843-01A	Missense	-0.275065	0.28161	-0.19295	0.310645	-1.95541	-1.37693	0.910271	LUNG
TCGA-85-8582-01A	Missense	-0.398604	0.347441	-0.170013	0.290314	-1.84286	-0.173299	2.44102	LUNG
TCGA-77-7141-01A	Missense	-0.677021	0.665556	-0.265212	0.37321	-4.05639	-2.10987	3.69642	LUNG
TCGA-90-A4EE-01A	Missense	-0.129739	0.12285	-0.0584352	0.189146	-1.12485	0.234829	1.19069	LUNG
TCGA-58-8391-01A	Missense	-0.914718	0.905631	-0.368016	0.457781	-6.51977	-4.78141	4.09142	LUNG
TCGA-18-3421-01A	Missense	-0.808818	0.744841	-0.271822	0.378212	-5.33465	-2.84852	3.86809	LUNG
TCGA-56-8201-01A	Missense	-0.221561	0.259379	-0.136321	0.260282	-1.57008	-0.633927	1.33082	LUNG
TCGA-18-3408-01A	Missense	-0.519306	0.504533	-0.245928	0.356275	-3.27563	-2.41753	2.10075	LUNG
TCGA-NK-A5CR-01A	Missense	-0.855509	0.809429	-0.382268	0.468802	-6.7071	-4.61911	4.56667	LUNG
TCGA-43-7656-01A	Missense	-0.442135	0.536608	-0.1743	0.294144	-3.02092	-0.576129	2.53106	LUNG
TCGA-68-A59J-01A	Missense	-0.512471	0.426781	-0.160621	0.283163	-2.33003	-0.64717	2.29292	LUNG
TCGA-85-A4QR-01A	Missense	-0.760544	0.739522	-0.377442	0.465216	-6.21662	-4.1552	3.97727	LUNG
TCGA-77-7140-01A	Missense	-0.902439	0.876865	-0.402947	0.485638	-8.25106	-5.5906	5.19996	LUNG
TCGA-66-2768-01A	Missense	-0.614007	0.654057	-0.292608	0.395651	-5.33714	-0.520616	5.76035	LUNG
TCGA-J1-A4AH-01A	Missense	-0.823301	0.793503	-0.2922	0.395626	-4.78844	-2.86259	3.5034	LUNG
TCGA-22-5481-01A	Missense	-0.565846	0.536589	-0.213272	0.326513	-4.6763	-3.32097	1.84459	LUNG
TCGA-43-6143-01A	Missense	-0.730586	0.723679	-0.328951	0.425943	-5.87887	-0.466933	6.47675	LUNG
TCGA-33-4583-01A	Missense	-0.805194	0.717698	-0.310157	0.410975	-6.77087	-4.08198	4.45954	LUNG
TCGA-43-5670-01A	Missense	-0.589286	0.592782	-0.322787	0.420775	-5.29995	-2.33858	4.34832	LUNG
TCGA-21-5787-01A	Missense	-0.3801	0.35788	-0.161645	0.281591	-2.90905	-1.15471	1.38735	LUNG
TCGA-63-7021-01A	Missense	-0.623278	0.5	-0.252204	0.362486	-3.32303	-1.35998	3.06704	LUNG
TCGA-33-AASI-01A	Missense	-0.814778	0.746771	-0.334705	0.430165	-5.19663	-3.73508	3.41561	LUNG
TCGA-34-5928-01A	Missense	-0.201577	0.203867	-0.110506	0.237591	-0.682415	-1.20782	0.489689	LUNG
TCGA-56-7730-01A	Missense	-0.766156	0.716455	-0.309327	0.409233	-5.37214	-3.26433	3.61764	LUNG
TCGA-77-7335-01A	Missense	-0.00850983	0.0938457	-0.106348	0.2339	-0.696848	-0.236916	0.191532	LUNG
TCGA-56-7223-01A	Missense	-0.773628	0.697357	-0.269349	0.376128	-4.6526	-4.62914	1.96268	LUNG
TCGA-63-5131-01A	Missense	-0.606949	0.525335	-0.266825	0.37443	-3.02726	-2.94335	1.59998	LUNG
TCGA-85-A4CL-01A	Missense	-0.700421	0.660263	-0.23739	0.349741	-3.50117	-2.90156	1.76175	LUNG
TCGA-63-7020-01A	Missense	-0.442316	0.466869	-0.168762	0.290791	-2.42722	-0.761794	2.41388	LUNG
TCGA-O2-A52V-01A	Missense	-0.839522	0.85977	-0.315362	0.414813	-4.16259	-1.59676	3.97841	LUNG
TCGA-56-1622-01A	Missense	-0.531488	0.512611	-0.286598	0.391312	-4.57903	-2.35807	3.49933	LUNG
TCGA-37-4130-01A	Missense	-0.186602	0.309032	-0.0744889	0.200273	-2.22189	-1.32898	0.509931	LUNG
TCGA-77-8138-01A	Missense	-0.0452675	0.188942	-0.0902209	0.222498	-1.45131	-0.0675733	1.97859	LUNG
TCGA-85-7710-01A	Missense	-0.75019	0.718458	-0.271512	0.378663	-4.34235	-2.39596	3.86733	LUNG
TCGA-56-8625-01A	Missense	-0.167478	0.208096	-0.148803	0.272834	-1.18216	0.974344	2.42481	LUNG
TCGA-66-2755-01A	Missense	-0.789123	0.723667	-0.275067	0.381088	-4.93499	-1.51752	4.78354	LUNG
TCGA-63-6202-01A	Missense	-0.657208	0.543478	-0.22025	0.333422	-3.20384	-1.5869	2.48858	LUNG
TCGA-77-7142-01A	Missense	-0.717087	0.688196	-0.279892	0.384954	-4.05728	-1.09222	3.6086	LUNG
TCGA-22-5477-01A	Missense	-0.575457	0.574562	-0.242128	0.352997	-4.69703	-2.11702	3.30026	LUNG
TCGA-85-6798-01A	Missense	-0.779492	0.788193	-0.345059	0.439062	-6.07471	-4.08687	4.12992	LUNG
TCGA-56-8308-01A	Missense	-0.757413	0.737327	-0.266807	0.374724	-3.58789	-2.45054	2.64938	LUNG
TCGA-L3-A524-01A	Missense	-0.775973	0.712322	-0.238846	0.351439	-5.02671	-1.90673	4.29691	LUNG
TCGA-77-8128-01A	Missense	-0.785414	0.798043	-0.352855	0.445388	-5.87498	-3.2593	4.24767	LUNG
TCGA-NC-A5HM-01A	Missense	-0.906865	0.866909	-0.329016	0.425572	-5.02207	-2.6405	4.18341	LUNG
TCGA-94-8035-01A	Missense	-0.857122	0.861751	-0.351396	0.44393	-5.6119	-2.69752	4.56029	LUNG
TCGA-60-2722-01A	Missense	-0.816147	0.773091	-0.301723	0.403979	-6.61984	-3.55933	4.84014	LUNG
TCGA-77-7465-01A	Missense	-0.668314	0.6668	-0.23769	0.349402	-4.06704	-1.92093	3.00786	LUNG
TCGA-66-2759-01A	Missense	-0.63067	0.685061	-0.271255	0.378294	-5.83378	-1.09592	5.82689	LUNG
TCGA-77-A5G7-01B	Missense	-0.898376	0.892449	-0.386322	0.471891	-6.57033	-4.77705	3.77736	LUNG
TCGA-77-8148-01A	Missense	-0.857431	0.83713	-0.342969	0.437166	-6.06229	-2.76748	4.9833	LUNG
TCGA-43-8118-01A	Missense	-0.56961	0.514156	-0.269373	0.37606	-3.60753	-1.19684	3.06849	LUNG
TCGA-18-3406-01A	Missense	-0.280705	0.290703	-0.131303	0.257804	-1.86033	-1.21956	0.867298	LUNG
TCGA-91-8499-01A	Missense	-0.395206	0.442494	-0.185855	0.301797	-4.00376	-1.61242	2.31001	LUNG
TCGA-97-A4M1-01A	Missense	0.805813	-0.783398	0.227651	-0.106841	6.22809	1.36962	-5.94388	LUNG
TCGA-75-7031-01A	Missense	0.108516	-0.163665	0.0189902	0.114014	0.140055	-1.27737	-1.62001	LUNG
TCGA-69-7979-01A	Missense	-0.493844	0.468031	-0.146484	0.267564	-1.27102	-2.78087	-0.322602	LUNG
TCGA-MP-A4T4-01A	Missense	0.563732	-0.385291	0.0343824	0.101916	0.6291	1.34763	0.0598769	LUNG
TCGA-97-7937-01A	Missense	-0.248131	0.120085	-0.0398812	0.171218	-0.0534046	-2.90462	-2.22239	LUNG
TCGA-78-7155-01A	Missense	-0.486836	0.446203	-0.167959	0.284776	-4.72915	-3.98989	1.89714	LUNG
TCGA-95-7567-01A	Missense	-0.1822	0.293674	-0.0683246	0.196677	-0.515929	-1.81447	-0.851467	LUNG
TCGA-44-7670-01A	Missense	-0.312134	0.281674	-0.118092	0.244083	-2.28999	0.437139	2.54017	LUNG
TCGA-62-8402-01A	Missense	-0.151633	0.19821	-0.0442291	0.177177	-0.59541	-0.931291	0.0508713	LUNG
TCGA-J2-A4AD-01A	Missense	-0.216058	0.279006	-0.154468	0.276461	-1.26911	-1.42232	0.711168	LUNG
TCGA-67-3770-01A	Missense	0.535595	-0.528194	0.114305	0.0179391	3.81311	1.41336	-2.8131	LUNG
TCGA-64-5778-01A	Missense	-0.00162519	0.0150104	-0.0184613	0.150885	0.0844085	-0.877351	-0.855676	LUNG
TCGA-49-AARQ-01A	Missense	-0.179224	0.197398	-0.0305363	0.161536	-0.568419	-0.83503	0.201975	LUNG
TCGA-95-8494-01A	Missense	-0.437549	0.423096	-0.119387	0.244355	-2.77007	-1.2355	1.96257	LUNG
TCGA-55-A48Z-01A	Missense	-0.302673	0.206186	-0.0260861	0.160847	-0.410698	-0.850031	0.181935	LUNG
TCGA-86-8280-01A	Missense	0.886867	-0.831833	0.216254	-0.0850099	4.67729	3.17005	-3.01535	LUNG
TCGA-83-5908-01A	Missense	-0.253014	0.414128	-0.155391	0.276203	-2.27543	0.500501	2.81759	LUNG
TCGA-78-7146-01A	Missense	-0.630542	0.651038	-0.256608	0.364375	-4.05106	-2.61064	2.92407	LUNG
TCGA-55-7570-01A	Missense	-0.8151	0.805921	-0.294236	0.396417	-5.95869	-4.02656	4.00906	LUNG
TCGA-49-AAQV-01A	Missense	0.0703634	-0.0744842	0.0418918	0.0963356	0.500635	-0.294315	-0.875498	LUNG
TCGA-05-5428-01A	Missense	-0.438432	0.459748	-0.143711	0.266787	-2.59463	-2.51809	1.22532	LUNG
TCGA-78-7145-01A	Missense	-0.254647	0.107983	-0.0332301	0.165885	-1.07416	-0.172428	1.27381	LUNG
TCGA-49-AAR9-01A	Missense	-0.775806	0.730646	-0.312306	0.411804	-5.17932	-4.49761	2.66381	LUNG
TCGA-86-8279-01A	Missense	-0.132722	0.15625	0.0152027	0.118487	0.916796	-1.32916	-2.04028	LUNG
TCGA-75-6214-01A	Missense	-0.719583	0.702501	-0.367349	0.456383	-4.18584	-3.45405	2.77641	LUNG
TCGA-73-4676-01A	Missense	-0.545145	0.398213	-0.20755	0.321776	-3.09415	-2.29695	1.52763	LUNG
TCGA-4B-A93V-01A	Missense	-0.0861842	0.156122	-0.0550564	0.184072	-0.719563	-1.76292	-1.05019	LUNG
TCGA-62-A46Y-01A	Missense	0.564808	-0.473268	0.0675551	0.0668455	2.06737	0.885422	-1.79386	LUNG
TCGA-L4-A4E5-01A	Missense	-0.652459	0.581809	-0.188541	0.30543	-2.56357	-2.97164	1.48845	LUNG
TCGA-64-1681-01A	Missense	0.827027	-0.780051	0.229656	-0.0990674	5.09178	3.11959	-3.51835	LUNG
TCGA-05-4426-01A	Missense	0.58445	-0.450891	0.131287	-0.000220104	3.34975	2.25027	-1.51844	LUNG
TCGA-44-A479-01A	Missense	0.29727	-0.29147	-0.00676016	0.139265	1.35686	1.19822	-0.195295	LUNG
TCGA-50-8460-01A	Missense	0.57757	-0.637062	0.126241	0.00927775	4.09117	0.539701	-3.69121	LUNG
TCGA-50-5068-01A	Missense	0.449482	-0.414188	0.108293	0.0263631	1.74849	1.36922	-1.44657	LUNG
TCGA-50-5066-01A	Missense	-0.230889	0.252125	-0.0598371	0.191963	-1.8154	0.296927	1.94199	LUNG
TCGA-50-5939-01A	Missense	0.196092	-0.0616022	-0.0701315	0.198786	0.0209311	-0.221317	0.246132	LUNG
TCGA-MP-A4TA-01A	Missense	-0.66532	0.580496	-0.182223	0.300603	-2.98787	-1.79528	2.17272	LUNG
TCGA-44-2662-01A	Missense	-0.157871	0.155807	-0.0866243	0.216119	-1.40735	0.588978	1.81903	LUNG
TCGA-44-6775-01A	Missense	0.334934	-0.420169	-0.0047854	0.139126	1.27404	1.41692	-0.145835	LUNG
TCGA-38-4632-01A	Missense	-0.426167	0.323592	-0.0857517	0.213399	-2.71019	-0.662028	2.46837	LUNG
TCGA-55-8092-01A	Missense	0.322824	-0.305282	0.055773	0.0809341	1.48523	-0.506195	-2.11884	LUNG
TCGA-MP-A4TI-01A	Missense	0.303183	-0.296637	-0.0177165	0.151561	0.171375	1.99757	1.25463	LUNG
TCGA-MN-A4N4-01A	Missense	-0.135925	0.210855	-0.0268376	0.160434	0.758473	-2.2023	-1.79001	LUNG
TCGA-55-6979-01A	Missense	0.317701	-0.263285	0.0248912	0.110376	0.353899	1.4322	0.395984	LUNG
TCGA-44-6775-01C	Missense	0.517332	-0.537479	0.154001	-0.0237775	4.89996	3.08264	-3.34093	LUNG
TCGA-49-AARE-01A	Missense	-0.4179	0.379848	-0.12433	0.248498	-1.69803	-2.39724	0.370985	LUNG
TCGA-95-7947-01A	Missense	-0.221045	0.23171	-0.17969	0.296907	-1.74628	-0.621177	1.45165	LUNG
TCGA-62-8394-01A	Missense	-0.382615	0.272795	-0.0667743	0.198899	-1.99773	-0.250568	1.84354	LUNG
TCGA-49-AAR4-01A	Missense	0.400923	-0.295053	0.040376	0.098352	0.854252	1.30062	0.175017	LUNG
TCGA-75-5125-01A	Missense	-0.380297	0.443478	-0.171588	0.291187	-2.29548	0.0560534	2.57286	LUNG
TCGA-86-7711-01A	Missense	-0.312544	0.186359	-0.116087	0.242989	-1.30799	-1.60119	0.779159	LUNG
TCGA-05-4430-01A	Missense	0.594072	-0.568957	0.0668854	0.0668112	1.76525	0.972345	-1.55072	LUNG
TCGA-78-7149-01A	Missense	0.34963	-0.129397	0.0596718	0.0709405	3.14685	-1.30062	-3.43149	LUNG
TCGA-49-4505-01A	Missense	0.653945	-0.676344	0.154626	-0.0202215	4.2981	1.61935	-3.51747	LUNG
TCGA-55-7994-01A	Missense	-0.509279	0.369851	-0.143952	0.266032	-1.87054	-2.28	0.365018	LUNG
TCGA-55-7573-01A	Missense	0.873505	-0.862559	0.26952	-0.148577	6.7078	3.45198	-4.73599	LUNG
TCGA-78-7220-01A	Missense	-0.662682	0.65928	-0.237884	0.34772	-3.80809	-3.73582	1.56597	LUNG
TCGA-05-4382-01A	Missense	0.367404	-0.224181	0.0110735	0.124501	1.17858	-0.137559	-1.52542	LUNG
TCGA-64-5775-01A	Missense	-0.257753	0.325579	-0.152943	0.272227	-1.60813	-2.17574	-0.352275	LUNG
TCGA-05-4427-01A	Missense	-0.336817	0.378896	-0.0946027	0.221291	-1.46385	-1.66246	0.277997	LUNG
TCGA-62-8399-01A	Missense	0.54729	-0.410156	0.0625083	0.0689192	1.01415	1.08677	-1.46796	LUNG
TCGA-86-8055-01A	Missense	0.426263	-0.382091	-0.0020115	0.138061	1.18986	0.508147	-0.671586	LUNG
TCGA-05-4420-01A	Missense	-0.669411	0.650189	-0.223395	0.33592	-3.69776	-3.64267	1.56437	LUNG
TCGA-49-AARN-01A	Missense	0.384894	-0.37459	0.044151	0.0933165	2.05389	0.589686	-1.3675	LUNG
TCGA-99-8028-01A	Missense	0.740793	-0.706522	0.158761	-0.0223119	3.68923	1.88444	-2.5725	LUNG
TCGA-38-6178-01A	Missense	0.347532	-0.396509	0.0456697	0.0893474	2.57492	-0.133255	-2.35652	LUNG
TCGA-44-5644-01A	Missense	-0.271664	0.361618	-0.125556	0.251678	-1.97207	-3.31181	-1.13918	LUNG
TCGA-MP-A4SV-01A	Missense	-0.351093	0.417204	-0.0793399	0.207545	-1.04258	-0.010909	1.45672	LUNG
TCGA-53-7626-01A	Missense	0.927682	-0.91	0.238302	-0.108938	5.27134	4.16472	-3.29341	LUNG
TCGA-MN-A4N1-01A	Missense	-0.610336	0.548446	-0.181925	0.301352	-2.58608	-3.04333	1.17806	LUNG
TCGA-69-A59K-01A	Missense	0.267273	-0.310714	0.00848198	0.124478	1.42626	-0.319659	-1.46128	LUNG
TCGA-50-5930-01A	Missense	-0.0201008	-0.013698	-0.0581726	0.188196	0.525201	-2.04035	-1.58658	LUNG
TCGA-95-8039-01A	Missense	0.453422	-0.483092	0.0586307	0.0779789	2.10304	0.491267	-1.78232	LUNG
TCGA-97-7554-01A	Missense	0.385451	-0.36947	0.046081	0.0885769	1.94159	-0.743846	-2.92175	LUNG
TCGA-93-8067-01A	Missense	-0.195556	0.186313	-0.104824	0.231352	-1.09118	-1.7309	-0.364835	LUNG
TCGA-55-A493-01A	Missense	-0.429752	0.409725	-0.16207	0.284313	-2.66159	-0.090849	3.58719	LUNG
TCGA-55-8514-01A	Missense	0.463175	-0.411549	0.172308	-0.0384477	4.44258	-0.301945	-5.30887	LUNG
TCGA-55-7911-01A	Missense	0.136513	-0.195437	-0.0153383	0.147744	-0.200818	0.128223	-0.171155	LUNG
TCGA-44-6778-01A	Missense	0.81562	-0.75601	0.0811493	0.0493862	2.63469	4.02784	-0.971996	LUNG
TCGA-L9-A444-01A	Missense	0.47178	-0.377499	0.0643381	0.0700536	2.63354	0.277674	-2.3466	LUNG
TCGA-44-6777-01A	Missense	0.636235	-0.6022	0.138119	-0.00721247	4.01581	1.24584	-3.07147	LUNG
TCGA-05-4410-01A	Missense	0.341476	-0.294505	0.0294394	0.103954	2.00347	0.323099	-1.58427	LUNG
TCGA-97-7553-01A	Missense	0.998665	-0.956522	0.187568	-0.0585972	3.92944	4.01161	-2.37904	LUNG
TCGA-95-7043-01A	Missense	-0.631759	0.6033	-0.213522	0.326395	-3.09264	-5.52136	-0.762403	LUNG
TCGA-67-3771-01A	Missense	-0.0131194	-0.0222384	-0.110223	0.233346	-0.327471	-0.188839	0.475472	LUNG
TCGA-53-A4EZ-01A	Missense	-0.530954	0.517836	-0.143684	0.266064	-2.69978	-2.92735	0.861845	LUNG
TCGA-78-7154-01A	Missense	-0.503752	0.429792	-0.177881	0.295612	-2.80366	-1.42831	1.89964	LUNG
TCGA-91-6831-01A	Missense	-0.349478	0.282705	-0.106237	0.231806	-2.47254	-1.01708	1.14806	LUNG
TCGA-86-8056-01A	Missense	0.759292	-0.687643	0.216485	-0.0901952	5.25206	3.42826	-3.07817	LUNG
TCGA-L9-A5IP-01A	Missense	-0.370817	0.419287	-0.144827	0.268884	-1.81656	-2.37925	-0.0504522	LUNG
TCGA-55-8205-01A	Missense	0.0457051	0.10717	-0.0788869	0.206492	-1.2715	1.46469	2.14618	LUNG
TCGA-55-1592-01A	Missense	0.677612	-0.636344	0.0857709	0.0497235	2.11927	1.8719	-1.38288	LUNG
TCGA-97-8175-01A	Missense	-0.0294749	0.0400276	-0.0143197	0.14969	0.120597	-0.520852	-0.280503	LUNG
TCGA-86-7954-01A	Missense	0.570889	-0.514939	0.0710597	0.0629134	1.98621	1.00461	-1.66209	LUNG
TCGA-MP-A4TF-01A	Missense	-0.389615	0.296606	-0.0979897	0.22672	-0.9961	-2.6643	-1.07151	LUNG
TCGA-55-8506-01A	Missense	-0.0910238	0.191129	-0.0436287	0.173628	-0.357925	-2.0384	-1.43474	LUNG
TCGA-62-A471-01A	Missense	-0.820524	0.788659	-0.294931	0.396841	-4.46282	-4.20098	2.45927	LUNG
TCGA-91-6840-01A	Missense	0.145224	-0.225961	0.0227487	0.109156	0.412495	-0.549171	-1.121	LUNG
TCGA-44-3917-01B	Missense	0.0621324	-0.0394999	-0.0493751	0.179547	0.335547	-0.752919	-1.5313	LUNG
TCGA-97-8179-01A	Missense	0.0954774	-0.0527815	-0.0282877	0.156711	0.769919	-2.55799	-2.99277	LUNG
TCGA-64-1679-01A	Missense	0.106269	-0.109918	-0.0169995	0.152367	0.693965	-0.701869	-1.06878	LUNG
TCGA-50-5066-02A	Missense	0.27329	-0.225462	0.0142032	0.117812	0.78248	3.70008	1.73241	LUNG
TCGA-93-A4JN-01A	Missense	0.446042	-0.303924	0.0685059	0.071331	0.92023	2.21001	0.539198	LUNG
TCGA-55-6985-01A	Missense	0.647577	-0.578015	0.122921	0.0171802	2.15388	3.15889	-0.563942	LUNG
TCGA-50-6594-01A	Missense	-0.290224	0.310576	-0.200668	0.316778	-1.87967	-2.3852	0.456268	LUNG
TCGA-55-A4DG-01A	Missense	0.827668	-0.802083	0.173956	-0.0439167	4.5716	0.258139	-4.96701	LUNG
TCGA-78-7150-01A	Missense	-0.718958	0.695938	-0.25332	0.361736	-3.48964	-3.51355	1.82042	LUNG
TCGA-78-8640-01A	Missense	-0.415898	0.464843	-0.167729	0.286196	-1.65905	-2.07296	0.653757	LUNG
TCGA-69-7974-01A	Missense	0.294457	-0.269022	-0.0243031	0.1531	0.536724	1.03427	0.394439	LUNG
TCGA-69-7760-01A	Missense	-0.0622399	0.146245	-0.061798	0.19026	-0.507451	-1.78715	-1.21364	LUNG
TCGA-86-6851-01A	Missense	0.434757	-0.371171	0.0844268	0.0521915	2.8211	1.02726	-2.39848	LUNG
TCGA-05-4384-01A	Missense	0.784389	-0.734813	0.199669	-0.0725945	5.62282	2.27446	-4.40518	LUNG
TCGA-MP-A4TC-01A	Missense	-0.353823	0.29163	-0.0645766	0.198539	-1.07415	-0.394953	1.21375	LUNG
TCGA-L9-A743-01A	Missense	0.768031	-0.72433	0.119782	0.0186668	2.36831	3.29875	-0.398804	LUNG
TCGA-55-8620-01A	Missense	-0.294157	0.353927	-0.163703	0.281188	-2.36349	-1.59551	1.03032	LUNG
TCGA-55-8301-01A	Missense	0.271825	-0.23803	0.000432424	0.133699	0.706688	0.876658	-0.0774911	LUNG
TCGA-L9-A8F4-01A	Missense	0.0649108	0.00373724	-0.000241605	0.132077	0.0550051	0.242688	-0.174278	LUNG
TCGA-55-A57B-01A	Missense	0.682409	-0.570838	0.163768	-0.0320612	4.02929	2.11494	-2.60554	LUNG
TCGA-86-8673-01A	Missense	-0.155053	0.192688	-0.0969684	0.224718	-0.697619	-1.81156	-0.486656	LUNG
TCGA-86-8074-01A	Missense	0.0474855	-0.0623083	0.00236953	0.131515	0.0791801	0.591397	0.503589	LUNG
TCGA-L9-A7SV-01A	Missense	-0.241984	0.174703	-0.0822582	0.207891	-0.854659	-3.68752	-1.89221	LUNG
TCGA-55-7907-01A	Missense	-0.0732014	0.126448	-0.113507	0.239699	0.109587	-1.32264	-0.816392	LUNG
TCGA-91-6847-01A	Missense	-0.517955	0.441176	-0.278741	0.383337	-3.94715	-2.38487	2.55771	LUNG
TCGA-44-A4SS-01A	Missense	0.165512	-0.0797291	-0.000212151	0.136801	0.631154	0.011253	-0.301814	LUNG
TCGA-55-8089-01A	Missense	0.0562153	-0.0966733	-0.113205	0.238187	-0.481364	1.01257	1.46733	LUNG
TCGA-05-4424-01A	Missense	0.497368	-0.251179	0.0187421	0.113335	0.814553	0.976201	-0.678119	LUNG
TCGA-55-1596-01A	Missense	-0.453442	0.494487	-0.193264	0.308927	-2.96607	-2.57497	1.33148	LUNG
TCGA-05-5423-01A	Missense	0.690227	-0.582577	0.136805	-0.00129904	3.26694	1.2283	-3.18804	LUNG
TCGA-55-7910-01A	Missense	-0.226258	0.305544	-0.0891497	0.214379	-1.26778	-2.46948	-0.920098	LUNG
TCGA-75-5146-01A	Missense	0.760358	-0.596178	0.165934	-0.0405226	4.61701	1.94916	-3.16751	LUNG
TCGA-55-7995-01A	Missense	-0.168415	0.219877	-0.0370206	0.168786	-0.624841	-0.226773	1.07849	LUNG
TCGA-44-2662-01B	Missense	0.328989	-0.226362	0.0158918	0.114982	1.84091	1.85659	-0.859727	LUNG
TCGA-49-4514-01A	Missense	-0.600705	0.557517	-0.190638	0.307615	-2.81473	-3.77185	0.622449	LUNG
TCGA-75-5147-01A	Missense	0.250688	-0.127246	-0.0158543	0.150697	-0.592505	1.45174	1.41008	LUNG
TCGA-95-7039-01A	Missense	-0.193711	0.19691	-0.0495952	0.179898	-0.320236	-0.820218	-0.236336	LUNG
TCGA-05-4405-01A	Missense	0.705519	-0.644337	0.116645	0.0218899	3.32315	0.405502	-3.3045	LUNG
TCGA-55-8614-01A	Missense	0.166262	-0.245224	-0.00880078	0.145008	0.241296	1.08602	0.546343	LUNG
TCGA-55-7227-01A	Missense	0.663328	-0.563497	0.113788	0.0194076	2.75062	0.619428	-2.71201	LUNG
TCGA-50-6673-01A	Missense	0.576081	-0.476723	0.0199982	0.114684	1.75179	0.907777	-1.3725	LUNG
TCGA-35-5375-01A	Missense	-0.600735	0.638439	-0.212018	0.327975	-3.62978	-3.29881	1.97884	LUNG
TCGA-86-8358-01A	Missense	-0.36392	0.310086	-0.161028	0.2795	-3.6503	0.455514	3.44442	LUNG
TCGA-95-7944-01A	Missense	-0.177285	0.109156	-0.0325003	0.160941	-0.416813	-1.2087	-0.987567	LUNG
TCGA-91-6848-01A	Missense	-0.0394309	0.132275	-0.134201	0.254727	-1.21743	0.991527	1.67932	LUNG
TCGA-44-6779-01A	Missense	0.0532424	0.135856	-0.13153	0.254654	-0.898737	-0.470701	0.397974	LUNG
TCGA-MP-A4TK-01A	Missense	-0.172955	0.144657	-0.136786	0.26127	-0.613413	-0.479634	1.04185	LUNG
TCGA-86-A4P7-01A	Missense	0.889709	-0.858491	0.183326	-0.0544263	4.13323	3.09087	-2.79861	LUNG
TCGA-97-A4LX-01A	Missense	0.728767	-0.616393	0.134658	-0.000415785	3.29671	1.9546	-1.91021	LUNG
TCGA-73-4666-01A	Missense	-0.577889	0.548309	-0.211847	0.325116	-3.46099	-2.25219	2.28698	LUNG
TCGA-93-A4JO-01A	Missense	0.773403	-0.712801	0.149235	-0.013534	3.45961	2.57076	-2.01936	LUNG
TCGA-55-A48X-01A	Missense	0.604092	-0.42991	0.106706	0.0296911	3.31668	1.86312	-1.73465	LUNG
TCGA-78-7540-01A	Missense	0.50846	-0.537158	0.107403	0.0265287	3.01834	-0.425156	-3.88958	LUNG
TCGA-44-3917-01A	Missense	-0.216336	0.298839	-0.125671	0.249005	-2.46371	-1.02801	1.10099	LUNG
TCGA-55-8208-01A	Missense	0.621252	-0.648535	0.0246385	0.110989	2.00773	2.17443	-0.389972	LUNG
TCGA-78-7536-01A	Missense	-0.328667	0.265514	-0.117723	0.241414	-2.71239	-1.89285	0.502823	LUNG
TCGA-50-6592-01A	Missense	-0.511078	0.425005	-0.162134	0.283735	-2.08977	-0.978424	2.21433	LUNG
TCGA-55-A491-01A	Missense	0.287647	-0.275839	0.0363313	0.101576	2.08182	-0.173395	-2.36147	LUNG
TCGA-05-4395-01A	Missense	-0.637918	0.596307	-0.227919	0.340315	-2.57138	-4.04666	0.422649	LUNG
TCGA-44-A47G-01A	Missense	0.557709	-0.530312	0.104381	0.0351228	2.90546	1.86743	-1.43979	LUNG
TCGA-44-6774-01A	Missense	0.616978	-0.542686	0.0988949	0.0333953	3.11526	0.332565	-3.32343	LUNG
TCGA-99-8025-01A	Missense	-0.144189	0.139052	-0.0296587	0.15925	0.553986	-0.18841	-0.482164	LUNG
TCGA-05-4398-01A	Missense	-0.168776	0.221837	-0.059104	0.190118	-0.831369	-0.0543869	1.0117	LUNG
TCGA-44-3396-01A	Missense	0.403853	-0.265792	0.00834652	0.126431	0.282683	1.17549	0.451372	LUNG
TCGA-58-8387-01A	Truncating	-0.794008	0.774229	-0.288261	0.391686	-6.18076	-2.8968	4.15896	LUNG
TCGA-NC-A5HJ-01A	Truncating	0.259769	-0.245491	-0.0128391	0.141172	-0.388762	1.92376	0.86635	LUNG
TCGA-70-6722-01A	Truncating	-0.426609	0.367481	-0.164373	0.285926	-2.62178	-0.11669	3.08468	LUNG
TCGA-85-7697-01A	Truncating	-0.692767	0.610443	-0.276	0.381682	-3.51349	-0.954116	3.56872	LUNG
TCGA-66-2785-01A	Truncating	-0.222272	0.218462	-0.0721797	0.204546	-1.55432	0.00244899	1.11785	LUNG
TCGA-39-5022-01A	Truncating	0.278964	-0.209481	-0.103955	0.232776	-0.379442	1.12852	1.31534	LUNG
TCGA-63-A5MR-01A	Truncating	-0.63617	0.627473	-0.25194	0.361505	-4.47543	-1.6142	4.07219	LUNG
TCGA-NC-A5HL-01A	Truncating	-0.711425	0.643184	-0.246267	0.356017	-4.93964	-1.49091	4.4474	LUNG
TCGA-18-3411-01A	Truncating	-0.858593	0.848793	-0.313837	0.413642	-6.52637	-3.06613	5.21524	LUNG
TCGA-92-8065-01A	Truncating	-0.332727	0.330044	-0.175538	0.295421	-0.949887	-2.14359	-0.322055	LUNG
TCGA-NK-A7XE-01A	Truncating	-0.902385	0.843468	-0.345538	0.438868	-5.63671	-4.40642	3.37074	LUNG
TCGA-22-5489-01A	Truncating	-0.418376	0.287294	-0.167825	0.289188	-2.46191	0.118263	2.72871	LUNG
TCGA-98-A53B-01A	Truncating	-0.259857	0.396537	-0.135355	0.26041	-1.54886	-0.946279	1.26556	LUNG
TCGA-56-7580-01A	Truncating	-0.787567	0.752072	-0.34852	0.441833	-5.36612	-3.01003	4.23446	LUNG
TCGA-18-3417-01A	Truncating	-0.740351	0.643902	-0.21973	0.33487	-3.5289	-2.72895	2.18708	LUNG
TCGA-63-A5MP-01A	Truncating	-0.690748	0.66911	-0.26445	0.372421	-4.03242	-1.02605	3.94247	LUNG
TCGA-22-5473-01A	Truncating	-0.931492	0.876949	-0.322098	0.42032	-5.62889	-3.24634	4.47458	LUNG
TCGA-18-3416-01A	Truncating	-0.634664	0.619826	-0.214899	0.330242	-5.05738	-0.284324	5.18848	LUNG
TCGA-77-8130-01A	Truncating	-0.474412	0.402477	-0.142898	0.26858	-1.65944	-2.80027	0.479817	LUNG
TCGA-85-8071-01A	Truncating	-0.76912	0.790668	-0.379276	0.466677	-5.68098	-3.1403	4.67495	LUNG
TCGA-63-A5MI-01A	Truncating	-0.726792	0.725074	-0.388298	0.473483	-5.23559	-3.7908	3.19184	LUNG
TCGA-56-A4BW-01A	Truncating	-0.723359	0.67532	-0.263304	0.370788	-4.24139	-2.13527	3.30317	LUNG
TCGA-18-3407-01A	Truncating	-0.695726	0.617722	-0.176759	0.297522	-2.51382	-1.45774	2.18411	LUNG
TCGA-68-8250-01A	Truncating	-0.195704	0.227109	-0.129669	0.255105	-1.78555	0.395591	2.16928	LUNG
TCGA-85-8288-01A	Truncating	-0.379616	0.393853	-0.171179	0.291703	-2.51237	0.375155	2.95683	LUNG
TCGA-66-2787-01A	Truncating	-0.683236	0.582706	-0.246067	0.356562	-4.75851	-1.85496	3.77453	LUNG
TCGA-22-4594-01A	Truncating	-0.240427	0.169013	-0.0882812	0.217029	-1.13366	-0.447751	0.908814	LUNG
TCGA-22-5483-01A	Truncating	-0.532123	0.526639	-0.213905	0.326345	-4.66854	-1.38053	3.61166	LUNG
TCGA-63-A5ML-01A	Truncating	-0.754041	0.713728	-0.264035	0.372683	-4.4562	-1.37657	4.72731	LUNG
TCGA-58-A46M-01A	Truncating	-0.764236	0.7501	-0.274024	0.380805	-5.95394	-2.50342	4.62607	LUNG
TCGA-39-5040-01A	Truncating	0.147635	-0.114459	0.0144526	0.118087	-0.780898	0.695674	0.23559	LUNG
TCGA-63-A5MV-01A	Truncating	0.0608383	0.058532	-0.117691	0.243561	-0.105401	0.412417	0.717383	LUNG
TCGA-56-7582-01A	Truncating	-0.784504	0.73058	-0.314904	0.41476	-5.32241	-2.98011	3.95875	LUNG
TCGA-22-4593-01A	Truncating	-0.609439	0.648486	-0.312745	0.41148	-4.16047	-2.15073	3.17669	LUNG
TCGA-77-6845-01A	Truncating	-0.965706	0.956522	-0.437555	0.512301	-6.69593	-5.23375	4.5917	LUNG
TCGA-58-A46N-01A	Truncating	-0.850288	0.779249	-0.395711	0.479573	-7.08791	-5.0989	4.49912	LUNG
TCGA-60-2698-01A	Truncating	-0.568847	0.513875	-0.203209	0.319625	-2.84412	0.40939	3.45891	LUNG
TCGA-34-5231-01A	Truncating	-0.736947	0.703586	-0.303852	0.404345	-5.30523	-2.9346	3.59958	LUNG
TCGA-85-A4JB-01A	Truncating	-0.663085	0.556856	-0.310956	0.411083	-3.92523	-1.64205	3.67495	LUNG
TCGA-39-5019-01A	Truncating	-0.679775	0.631465	-0.235384	0.347191	-4.0702	-0.631834	4.17192	LUNG
TCGA-NC-A5HT-01A	Truncating	-0.679988	0.6708	-0.337315	0.432199	-4.03276	-3.14015	2.63766	LUNG
TCGA-56-A62T-01A	Truncating	-0.75314	0.705957	-0.297016	0.399268	-4.00873	-2.61479	3.00802	LUNG
TCGA-22-5482-01A	Truncating	-0.850678	0.829493	-0.350161	0.443023	-5.47712	-3.53054	4.33817	LUNG
TCGA-77-8144-01A	Truncating	-0.943231	0.918886	-0.438724	0.513433	-7.6442	-5.04424	5.08363	LUNG
TCGA-39-5024-01A	Truncating	-0.85935	0.844244	-0.32291	0.420571	-4.06123	-2.52067	3.18596	LUNG
TCGA-22-0940-01A	Truncating	-0.246939	0.255089	-0.11037	0.238043	-2.81226	1.21374	3.58016	LUNG
TCGA-85-8352-01A	Truncating	-0.645022	0.629746	-0.233755	0.345795	-4.51372	-3.51458	2.60746	LUNG
TCGA-37-4135-01A	Truncating	-0.590663	0.626068	-0.177213	0.296065	-5.2214	-2.58299	3.07398	LUNG
TCGA-85-7843-01A	Truncating	-0.848937	0.834637	-0.365477	0.455325	-5.53802	-1.9395	5.32241	LUNG
TCGA-39-5036-01A	Truncating	-0.841449	0.806954	-0.293571	0.396696	-5.66644	-2.72983	4.58784	LUNG
TCGA-22-4609-01A	Truncating	0.16974	-0.20648	-0.086212	0.216686	-0.925599	1.44191	2.09732	LUNG
TCGA-77-A5GB-01B	Truncating	-0.550962	0.446074	-0.279251	0.384066	-4.76918	-1.54147	3.98334	LUNG
TCGA-34-5927-01A	Truncating	-0.705227	0.656181	-0.301784	0.403391	-4.9242	-3.498	2.88837	LUNG
TCGA-56-8629-01A	Truncating	-0.749755	0.699085	-0.245202	0.355732	-2.93626	-2.15694	2.30256	LUNG
TCGA-NC-A5HR-01A	Truncating	-0.956835	0.947433	-0.425317	0.502801	-6.82258	-5.59301	3.87056	LUNG
TCGA-56-8622-01A	Truncating	0.0981415	-0.0269718	-0.0531455	0.184157	1.23078	-0.817507	-0.69407	LUNG
TCGA-60-2708-01A	Truncating	-0.540592	0.438286	-0.252632	0.361952	-2.65451	-2.82142	1.59695	LUNG
TCGA-85-A53L-01A	Truncating	-0.870799	0.860828	-0.352536	0.444495	-5.85355	-3.12366	4.64349	LUNG
TCGA-85-8354-01A	Truncating	-0.885808	0.840961	-0.382753	0.468817	-7.35573	-4.4852	4.82971	LUNG
TCGA-LA-A446-01A	Truncating	-0.807552	0.787428	-0.306521	0.407483	-5.4739	-2.31863	4.61698	LUNG
TCGA-66-2782-01A	Truncating	-0.578196	0.478465	-0.213559	0.328358	-2.85153	-0.755164	2.81716	LUNG
TCGA-60-2695-01A	Truncating	-0.231547	0.42465	-0.143925	0.266191	-3.26014	0.363995	3.13679	LUNG
TCGA-51-4079-01A	Truncating	-0.798994	0.830631	-0.27035	0.377455	-4.97071	-2.42119	3.90803	LUNG
TCGA-85-7699-01A	Truncating	-0.595601	0.644215	-0.218599	0.332654	-4.00297	-1.1544	3.22447	LUNG
TCGA-85-8048-01A	Truncating	0.51063	-0.427107	0.0462265	0.09496	0.125979	2.46157	1.27202	LUNG
TCGA-56-A4ZK-01A	Truncating	-0.73905	0.69991	-0.245152	0.356064	-4.03801	-1.86126	3.73707	LUNG
TCGA-63-A5MS-01A	Truncating	0.135699	-0.086087	-0.0575644	0.191245	-0.623539	1.45466	2.26148	LUNG
TCGA-56-5897-01A	Truncating	-0.575438	0.585339	-0.270511	0.377428	-2.71422	-1.24221	2.80578	LUNG
TCGA-56-8624-01A	Truncating	0.232484	-0.214273	0.00023449	0.13507	1.11391	0.384199	-0.122376	LUNG
TCGA-58-A46L-01A	Truncating	-0.8138	0.763235	-0.325035	0.422454	-4.74995	-2.26983	3.87125	LUNG
TCGA-63-A5MT-01A	Truncating	-0.383321	0.43771	-0.10993	0.239054	-2.40523	0.0138458	2.66068	LUNG
TCGA-52-7810-01A	Truncating	-0.758719	0.704103	-0.316618	0.415492	-4.64254	-3.87638	3.27085	LUNG
TCGA-94-A5I6-01A	Truncating	-0.935667	0.90566	-0.378274	0.465872	-6.48097	-3.56981	5.35886	LUNG
TCGA-92-7340-01A	Truncating	-0.555163	0.54524	-0.243888	0.35462	-2.40274	-1.48654	1.80364	LUNG
TCGA-21-1075-01A	Truncating	-0.957003	0.923077	-0.452963	0.524705	-7.94673	-5.44226	5.74754	LUNG
TCGA-60-2704-01A	Truncating	0.626278	-0.566673	-0.0303416	0.164981	0.630705	2.88227	1.28508	LUNG
TCGA-43-A56V-01A	Truncating	-0.922233	0.903263	-0.347258	0.440751	-4.90873	-3.58164	3.32594	LUNG
TCGA-43-3394-01A	Truncating	-0.805482	0.737399	-0.287257	0.391223	-4.68751	-1.78778	4.01371	LUNG
TCGA-33-A5GW-01A	Truncating	-0.844336	0.785097	-0.359217	0.450325	-4.88109	-4.84776	2.33165	LUNG
TCGA-77-7139-01A	Truncating	-0.819222	0.780973	-0.32316	0.420838	-5.88807	-3.29141	4.15807	LUNG
TCGA-56-7222-01A	Truncating	-0.82104	0.828531	-0.328438	0.425154	-5.9848	-2.92516	4.67637	LUNG
TCGA-22-5492-01A	Truncating	-0.101271	0.206164	-0.173513	0.29389	-1.69505	0.8672	2.3539	LUNG
TCGA-33-4533-01A	Truncating	-0.399243	0.497527	-0.241707	0.352719	-3.82129	-0.446724	4.02776	LUNG
TCGA-33-6738-01A	Truncating	-0.745916	0.664731	-0.234743	0.347658	-3.43287	-3.06711	2.93063	LUNG
TCGA-77-8008-01A	Truncating	-0.105303	-0.0305511	-0.0536462	0.188189	0.337526	-0.446259	0.232015	LUNG
TCGA-33-AASJ-01A	Truncating	-0.903426	0.861056	-0.388219	0.4736	-7.45211	-3.99228	5.88979	LUNG
TCGA-MF-A522-01A	Truncating	-0.930136	0.929257	-0.437935	0.512683	-7.23068	-6.01654	4.30028	LUNG
TCGA-77-6844-01A	Truncating	-0.751033	0.728548	-0.348158	0.441477	-4.60985	-2.54768	3.7384	LUNG
TCGA-94-A5I4-01A	Truncating	-0.714862	0.731328	-0.300472	0.401917	-5.5601	-2.49533	3.9315	LUNG
TCGA-85-8353-01A	Truncating	-0.519461	0.446499	-0.213815	0.329551	-2.88826	-0.449933	3.56709	LUNG
TCGA-60-2721-01A	Truncating	-0.39687	0.372826	-0.215602	0.330611	-1.92213	-1.059	1.86103	LUNG
TCGA-22-A5C4-01A	Truncating	-0.572017	0.550288	-0.251916	0.361452	-3.14851	-1.6951	2.53563	LUNG
TCGA-39-5029-01A	Truncating	-0.491473	0.47406	-0.265624	0.372611	-3.08458	-0.289339	4.02615	LUNG
TCGA-22-4605-01A	Truncating	0.118568	-0.0101449	-0.0640387	0.196149	-0.343576	1.64452	1.94002	LUNG
TCGA-96-8170-01A	Truncating	-0.214098	0.285655	-0.202235	0.318454	-1.91166	0.0436905	2.00468	LUNG
TCGA-77-7463-01A	Truncating	-0.888817	0.848073	-0.357146	0.448536	-6.25208	-3.59721	4.44235	LUNG
TCGA-66-2778-01A	Truncating	-0.652251	0.606522	-0.248155	0.358308	-4.72175	-2.25311	3.60901	LUNG
TCGA-60-2707-01A	Truncating	-0.545788	0.406868	-0.17385	0.294874	-2.17455	-0.58356	2.53212	LUNG
TCGA-63-5128-01A	Truncating	-0.685018	0.719813	-0.267275	0.37539	-4.52018	-3.92261	2.29986	LUNG
TCGA-98-8021-01A	Truncating	-0.55662	0.461206	-0.229219	0.341989	-2.37269	-0.830894	2.52301	LUNG
TCGA-39-5034-01A	Truncating	-0.399712	0.302709	-0.13286	0.257757	-2.30866	-0.858968	1.80088	LUNG
TCGA-60-2723-01A	Truncating	-0.780426	0.749148	-0.238997	0.350915	-4.12203	-1.56377	3.7667	LUNG
TCGA-60-2711-01A	Truncating	-0.814904	0.77348	-0.334901	0.430576	-4.6796	-2.45468	3.83179	LUNG
TCGA-66-2788-01A	Truncating	-0.509911	0.307352	-0.20625	0.322672	-2.01485	-0.0251028	2.87399	LUNG
TCGA-77-8153-01A	Truncating	-0.881633	0.869118	-0.422843	0.501031	-8.46506	-4.54519	6.67381	LUNG
TCGA-46-3769-01A	Truncating	-0.271524	0.346301	-0.156214	0.278649	-2.0661	-1.10247	2.18337	LUNG
TCGA-22-4604-01A	Truncating	-0.49495	0.482178	-0.176919	0.297093	-2.48324	-0.122051	2.79436	LUNG
TCGA-56-8628-01A	Truncating	0.435343	-0.456954	0.0107163	0.126606	0.951327	2.01661	0.753211	LUNG
TCGA-56-8083-01A	Truncating	-0.472879	0.433085	-0.290719	0.393399	-3.27928	-1.66884	2.91401	LUNG
TCGA-77-8143-01A	Truncating	-0.708941	0.772048	-0.377411	0.464565	-6.3317	-4.37838	4.11259	LUNG
TCGA-34-5241-01A	Truncating	-0.314322	0.395699	-0.174106	0.294566	-2.59608	0.456282	3.42922	LUNG
TCGA-60-2725-01A	Truncating	0.136725	-0.123875	-0.0984548	0.228549	-1.64592	2.61108	3.52229	LUNG
TCGA-85-8666-01A	Truncating	-0.814535	0.728411	-0.303641	0.40501	-5.65986	-1.63291	5.38466	LUNG
TCGA-70-6723-01A	Truncating	-0.915278	0.930788	-0.404409	0.486486	-6.63205	-4.51334	4.63567	LUNG
TCGA-85-8481-01A	Truncating	-0.509603	0.467569	-0.158397	0.282055	-2.81568	-1.37292	3.02796	LUNG
TCGA-66-2792-01A	Truncating	-0.911689	0.908492	-0.39186	0.476384	-6.88911	-3.98151	4.87193	LUNG
TCGA-85-8355-01A	Truncating	0.339973	-0.209549	-0.0738542	0.203403	-0.0181398	2.11533	1.65112	LUNG
TCGA-85-8350-01A	Truncating	-0.22061	0.254501	-0.15712	0.279067	-1.4164	0.0669453	2.27005	LUNG
TCGA-56-7823-01B	Truncating	-0.958793	0.948148	-0.4657	0.5343	-8.78511	-6.2164	5.56451	LUNG
TCGA-39-5031-01A	Truncating	-0.539985	0.400213	-0.149207	0.273889	-3.2582	1.1963	4.27943	LUNG
TCGA-22-1002-01A	Truncating	0.621682	-0.523977	0.0160403	0.118811	0.975435	2.48397	0.0813224	LUNG
TCGA-56-8307-01A	Truncating	-0.260998	0.315807	-0.13568	0.259733	-1.9352	-0.0664194	1.696	LUNG
TCGA-58-8388-01A	Truncating	-0.246288	0.168632	-0.139601	0.262949	-1.39656	-0.304394	1.65056	LUNG
TCGA-56-7221-01A	Truncating	-0.638923	0.602762	-0.314164	0.41352	-4.16718	-2.54397	2.68737	LUNG
TCGA-34-2596-01A	Truncating	-0.486064	0.523018	-0.255625	0.365392	-3.73814	-0.617721	3.55328	LUNG
TCGA-22-5472-01A	Truncating	-0.114734	0.16007	-0.139367	0.262978	-1.00083	1.20161	2.17141	LUNG
TCGA-85-8070-01A	Truncating	-0.809334	0.777435	-0.341142	0.435801	-6.26498	-4.4926	4.39595	LUNG
TCGA-79-5596-01A	Truncating	-0.898284	0.864706	-0.387889	0.473517	-6.33939	-4.62585	3.96748	LUNG
TCGA-66-2773-01A	Truncating	-0.844293	0.806887	-0.272282	0.379046	-3.94616	-1.1561	4.36505	LUNG
TCGA-66-2742-01A	Truncating	-0.764246	0.781241	-0.284957	0.389069	-3.7623	-2.17238	2.8888	LUNG
TCGA-43-A474-01A	Truncating	-0.937633	0.901931	-0.412741	0.493115	-6.98291	-5.24478	4.56265	LUNG
TCGA-33-AASD-01A	Truncating	-0.832765	0.773338	-0.333156	0.429188	-5.08663	-3.38585	4.12476	LUNG
TCGA-96-8169-01A	Truncating	-0.182467	0.250969	-0.128951	0.25415	-0.604929	-0.420932	1.04161	LUNG
TCGA-21-5784-01A	Truncating	-0.170618	0.167709	-0.0981127	0.225329	-0.879797	0.216966	1.60556	LUNG
TCGA-94-7557-01A	Truncating	-0.80956	0.786523	-0.305424	0.406454	-4.94693	-1.76123	4.90526	LUNG
TCGA-22-5479-01A	Truncating	-0.786908	0.781666	-0.309445	0.409701	-5.35821	-2.07294	4.49944	LUNG
TCGA-85-A50M-01A	Truncating	-0.211913	0.131058	-0.119899	0.245396	-0.0500782	2.37088	1.81176	LUNG
TCGA-85-A512-01A	Truncating	-0.79657	0.77711	-0.304627	0.406231	-5.78935	-2.47229	4.86001	LUNG
TCGA-66-2765-01A	Truncating	-0.676278	0.695555	-0.248684	0.357985	-3.87364	-1.66071	3.37483	LUNG
TCGA-66-2781-01A	Truncating	-0.761288	0.73913	-0.284882	0.38977	-5.03908	-1.59132	4.75868	LUNG
TCGA-85-8479-01A	Truncating	-0.761598	0.765561	-0.399472	0.482404	-6.33146	-4.21692	4.35957	LUNG
TCGA-98-A53A-01A	Truncating	-0.919149	0.879789	-0.388937	0.474223	-6.58752	-3.66725	4.98206	LUNG
TCGA-34-5239-01A	Truncating	-0.338394	0.342249	-0.17309	0.29375	-1.80317	-0.161132	1.70151	LUNG
TCGA-37-3789-01A	Truncating	-0.66523	0.612284	-0.243051	0.354139	-4.97292	-0.613231	5.08282	LUNG
TCGA-60-2713-01A	Truncating	-0.308935	0.445574	-0.186439	0.30525	-2.23922	-1.20744	1.35711	LUNG
TCGA-39-5039-01A	Truncating	-0.0372049	0.0891304	-0.0679384	0.199638	-0.808472	0.34858	1.43867	LUNG
TCGA-44-A4SU-01A	Truncating	0.649989	-0.574109	0.13349	0.0044385	3.06309	0.310948	-2.70329	LUNG
TCGA-55-7574-01A	Truncating	0.814587	-0.769231	0.156617	-0.0238874	3.70009	2.56884	-2.22395	LUNG
TCGA-78-7535-01A	Truncating	-0.0177871	0.130649	-0.0240902	0.156562	0.0418251	-1.34222	-1.5204	LUNG
TCGA-44-8117-01A	Truncating	-0.171286	0.0743734	-0.0509833	0.180012	0.644406	-3.44803	-3.53788	LUNG
TCGA-44-3918-01A	Truncating	0.389736	-0.440786	0.0216571	0.111744	1.15516	1.03666	-0.763288	LUNG
TCGA-55-7726-01A	Truncating	-0.28287	0.264803	-0.19067	0.306846	-2.35782	-1.18906	1.7366	LUNG
TCGA-78-8660-01A	Truncating	-0.31876	0.349431	-0.100517	0.227976	-1.48047	-0.48318	1.4333	LUNG
TCGA-49-4490-01A	Truncating	0.0928557	-0.180995	0.0672804	0.071651	2.47336	-1.21141	-3.02254	LUNG
TCGA-44-2659-01A	Truncating	0.585439	-0.642729	0.145968	-0.0187438	4.31827	0.675854	-4.21043	LUNG
TCGA-44-2656-01A	Truncating	0.47277	-0.416786	0.0777394	0.0562634	2.00272	1.41331	-1.30043	LUNG
TCGA-50-5049-01A	Truncating	0.793467	-0.731921	0.123083	0.0080393	2.42225	2.54339	-1.54519	LUNG
TCGA-44-8120-01A	Truncating	0.323984	-0.315663	0.0532074	0.0821933	2.36964	-0.267406	-2.4922	LUNG
TCGA-44-7669-01A	Truncating	0.313379	-0.0796362	-0.0454236	0.172201	-0.946249	2.11649	1.64108	LUNG
TCGA-44-5645-01B	Truncating	0.65749	-0.681586	0.322479	-0.210405	8.61485	5.54325	-5.13162	LUNG
TCGA-64-1677-01A	Truncating	-0.518979	0.43613	-0.0943648	0.221911	-2.43116	-2.70786	0.249866	LUNG
TCGA-50-5946-02A	Truncating	-0.45255	0.427905	-0.168179	0.288367	-2.25091	-1.6111	1.12083	LUNG
TCGA-55-8507-01A	Truncating	0.189908	-0.19374	-0.0191083	0.150515	0.187276	-0.444113	-0.878026	LUNG
TCGA-05-5425-01A	Truncating	0.20413	-0.214517	0.0171947	0.114878	-0.299963	0.385692	-0.184667	LUNG
TCGA-97-8547-01A	Truncating	0.34825	-0.208707	0.0838017	0.0537059	2.3507	-0.169296	-2.51329	LUNG
TCGA-35-4122-01A	Truncating	-0.240677	0.295097	-0.0694636	0.20189	-2.07536	0.59425	2.37655	LUNG
TCGA-44-3918-01B	Truncating	0.561379	-0.555445	0.129155	0.00221223	4.10447	1.87079	-3.30674	LUNG
TCGA-69-7980-01A	Truncating	0.458316	-0.443963	0.0728582	0.0626679	1.80542	0.779518	-1.23083	LUNG
TCGA-55-8616-01A	Truncating	0.205412	-0.160074	0.025852	0.107342	2.15874	-1.05653	-2.62908	LUNG
TCGA-50-5045-01A	Truncating	0.738138	-0.660271	0.0840393	0.0503797	2.34629	2.65396	-0.823383	LUNG
TCGA-44-2668-01A	Truncating	-0.34844	0.379469	-0.154816	0.275642	-2.00122	-0.0602244	1.96696	LUNG
TCGA-71-8520-01A	Truncating	0.137623	-0.102228	0.0303734	0.105148	1.30784	0.178338	-0.867968	LUNG
TCGA-44-2656-01B	Truncating	0.462114	-0.403346	0.10567	0.0239814	4.24489	1.38909	-3.66323	LUNG
TCGA-49-AAR0-01A	Truncating	0.428309	-0.332572	0.0473803	0.0848275	1.05085	0.451452	-1.17412	LUNG
TCGA-55-8094-01A	Truncating	-0.293097	0.314719	-0.13382	0.256803	-1.45088	-3.46289	-1.30066	LUNG
TCGA-50-6593-01A	Truncating	0.0719755	0.0111729	-0.0587468	0.190044	0.294905	-0.148296	0.0226936	LUNG
TCGA-73-7499-01A	Truncating	-0.166074	0.177569	-0.0419302	0.172703	-1.20392	0.453074	1.4865	LUNG
TCGA-50-5933-01A	Truncating	-0.184638	0.311057	-0.109589	0.238	-1.26731	-0.484529	1.4736	LUNG
TCGA-91-A4BC-01A	Truncating	0.310296	-0.257733	0.00358223	0.127229	1.11564	0.806433	-0.537306	LUNG
TCGA-69-7765-01A	Truncating	0.339576	-0.279573	0.00819458	0.123468	2.18286	-0.385641	-2.05253	LUNG
TCGA-44-7661-01A	Truncating	-0.0716635	0.0399918	-0.142595	0.264356	-1.22691	0.465504	1.66427	LUNG
TCGA-75-6211-01A	Truncating	-0.54179	0.501087	-0.210803	0.324271	-2.41313	-2.6765	1.07571	LUNG
TCGA-55-5899-01A	Truncating	-0.114939	0.204851	-0.114707	0.236387	-1.72609	0.120789	1.45434	LUNG
TCGA-86-8672-01A	Truncating	-0.647059	0.549872	-0.141856	0.265964	-2.01019	-2.21174	1.05791	LUNG
TCGA-35-4123-01A	Truncating	-0.0997064	0.201823	-0.0349334	0.168654	-1.80692	0.295826	1.86649	LUNG
TCGA-44-6145-01A	Truncating	0.164365	-0.226822	-0.0927301	0.219971	0.550865	-0.209502	-0.597013	LUNG
TCGA-62-A46R-01A	Truncating	0.197564	-0.11729	-0.0498271	0.177704	0.815756	-1.13535	-1.43588	LUNG
TCGA-MN-A4N5-01A	Truncating	0.130151	-0.131279	-0.00125621	0.134936	0.34114	-0.632385	-0.779474	LUNG
TCGA-55-6968-01A	Truncating	-0.390915	0.488043	-0.15415	0.275457	-3.47523	-0.276085	2.76447	LUNG
TCGA-50-6595-01A	Truncating	-0.36028	0.327231	-0.176285	0.29523	-2.38897	-0.0664232	2.66738	LUNG
TCGA-44-7660-01A	Truncating	-0.687072	0.687322	-0.230678	0.343552	-3.76275	-2.77653	2.17478	LUNG
TCGA-55-7903-01A	Truncating	-0.0314363	0.0655272	-0.0454462	0.175655	-0.366178	-1.00877	-0.0617531	LUNG
TCGA-78-7147-01A	Truncating	0.112129	-0.0374452	0.0213833	0.112326	0.418643	0.605632	-0.092622	LUNG
TCGA-99-8033-01A	Truncating	-0.514606	0.525391	-0.132789	0.256842	-2.06836	-1.84427	1.2815	LUNG
TCGA-55-1594-01A	Truncating	-0.393697	0.386	-0.172682	0.291623	-2.25481	-1.96205	1.42892	LUNG
TCGA-55-6980-01A	Truncating	0.727063	-0.735619	0.185358	-0.0509496	5.24093	2.30359	-3.86308	LUNG
TCGA-73-4670-01A	Truncating	-0.621101	0.565128	-0.188682	0.305502	-3.2117	-3.57863	0.398356	LUNG
TCGA-55-7576-01A	Truncating	-0.331991	0.386427	-0.136881	0.2602	-0.478009	-1.91495	-0.537523	LUNG
TCGA-62-A472-01A	Truncating	-0.261073	0.291577	-0.0588632	0.191141	-0.591413	-0.935752	0.526135	LUNG
TCGA-55-7914-01A	Truncating	0.293506	-0.228129	0.0386283	0.0938181	2.22806	-0.608896	-2.67734	LUNG
TCGA-05-4415-01A	Truncating	-0.537249	0.49482	-0.192555	0.307707	-3.57028	-3.40006	1.20129	LUNG
TCGA-86-8585-01A	Truncating	0.0294894	0.0743707	-0.0181538	0.150246	-0.139648	-0.133219	-0.452567	LUNG
TCGA-78-8662-01A	Truncating	-0.3895	0.321436	-0.161758	0.281241	-2.74575	-2.38689	0.763905	LUNG
TCGA-44-5645-01A	Truncating	0.78627	-0.764218	0.316154	-0.202181	7.81158	6.33807	-3.67697	LUNG
TCGA-50-6591-01A	Truncating	-0.562074	0.526153	-0.267835	0.373213	-4.64567	-3.04212	3.44	LUNG
TCGA-55-8085-01A	Truncating	-0.154427	0.290518	-0.0875914	0.212961	-1.10531	-1.29098	0.0544623	LUNG
TCGA-75-6207-01A	Truncating	-0.400658	0.432219	-0.115642	0.240634	-1.34262	-1.56268	0.718169	LUNG
TCGA-50-6590-01A	Truncating	-0.446284	0.290147	-0.116219	0.241952	-2.65252	-0.728648	2.02261	LUNG
TCGA-99-7458-01A	Truncating	0.736968	-0.632786	0.14579	-0.0118863	4.27553	1.6737	-3.05129	LUNG
TCGA-55-7913-01B	Truncating	-0.644616	0.639708	-0.188908	0.304678	-3.53177	-4.63843	-0.311523	LUNG
TCGA-55-6975-01A	Truncating	-0.681862	0.656722	-0.279754	0.384852	-3.50645	-2.00191	2.69532	LUNG
TCGA-49-AAR3-01A	Truncating	-0.329905	0.261574	-0.118844	0.24567	-1.73456	-1.14297	1.43904	LUNG
TCGA-93-A4JP-01A	Truncating	0.931302	-0.858586	0.202601	-0.07251	4.06974	3.8939	-2.49702	LUNG
TCGA-50-5946-01A	Truncating	-0.53611	0.432563	-0.232563	0.34234	-3.92253	-2.56184	1.95289	LUNG
TCGA-69-7978-01A	Truncating	0.285306	-0.231215	0.00302821	0.131898	1.05576	0.828481	-0.270329	LUNG
TCGA-55-8510-01A	Truncating	0.484198	-0.514606	0.037328	0.0989427	1.81028	0.66971	-1.27772	LUNG
TCGA-55-A4DF-01A	Truncating	-0.290367	0.324825	-0.08545	0.213887	-1.93961	0.590707	2.44429	LUNG
TCGA-05-4402-01A	Truncating	0.278474	-0.354094	0.0223983	0.114411	1.15643	1.15872	-0.361753	LUNG
TCGA-44-7667-01A	Truncating	-0.61805	0.680584	-0.249245	0.358365	-5.21306	-3.79634	3.29709	LUNG
TCGA-55-8511-01A	Truncating	-0.101933	0.195122	-0.0628851	0.192638	-0.469573	-0.985025	0.0624377	LUNG
TCGA-55-8302-01A	Truncating	-0.53477	0.490553	-0.176341	0.296008	-1.4873	-2.08421	0.959143	LUNG
TCGA-NJ-A4YF-01A	Truncating	-0.525675	0.489388	-0.178073	0.294952	-1.54925	-5.4275	-2.13492	LUNG
TCGA-73-A9RS-01A	Truncating	-0.467502	0.413649	-0.148974	0.268744	-2.84787	-2.47377	0.284245	LUNG
TCGA-86-7701-01A	Truncating	0.214374	-0.11408	-0.0434319	0.172738	-0.0131709	0.726836	0.0242649	LUNG
TCGA-55-7727-01A	Truncating	0.00545007	-0.125122	-0.0634053	0.193325	0.00872455	-0.69878	-0.641183	LUNG
TCGA-97-7938-01A	Truncating	0.828647	-0.786408	0.228011	-0.101125	6.18757	3.68525	-4.20982	LUNG
TCGA-MP-A4T9-01A	Truncating	0.481563	-0.457236	0.0366189	0.0975372	1.88658	1.64415	-0.538742	LUNG
TCGA-53-7624-01A	Truncating	-0.557038	0.56337	-0.221622	0.334935	-4.26982	-1.36162	3.6571	LUNG
TCGA-64-1676-01A	Truncating	-0.337228	0.205026	-0.0481133	0.178077	-1.08014	-1.3636	0.449881	LUNG
TCGA-49-6767-01A	Truncating	-0.576224	0.579601	-0.210903	0.326202	-3.07112	-2.6221	2.71899	LUNG
TCGA-05-4397-01A	Truncating	-0.511632	0.48147	-0.171494	0.289213	-4.50751	-1.04764	3.679	LUNG
TCGA-86-8073-01A	Truncating	0.338415	-0.315096	-0.0260831	0.15836	1.38284	0.623466	-0.281501	LUNG
TCGA-55-6712-01A	Truncating	0.310013	-0.371681	-0.0516783	0.182757	1.06491	-0.214671	-1.44357	LUNG
TCGA-86-A4JF-01A	Truncating	0.0526118	-0.0484293	-0.00414184	0.139184	-0.568321	0.077472	0.156742	LUNG
TCGA-62-A46O-01A	Truncating	-0.615741	0.634478	-0.265607	0.371505	-4.29338	-3.93275	1.65758	LUNG
TCGA-05-4433-01A	Truncating	0.614858	-0.547029	0.0365273	0.0966702	1.94575	1.10613	-1.5229	LUNG
TCGA-05-4396-01A	Truncating	0.39214	-0.330953	0.0516389	0.0790114	2.6371	-1.16148	-3.41732	LUNG
TCGA-55-8204-01A	Truncating	-0.0770866	0.0550256	-0.105513	0.231172	-0.281788	1.93579	1.97276	LUNG
TCGA-78-7542-01A	Truncating	-0.633621	0.617353	-0.255164	0.363249	-4.511	-2.09645	3.43641	LUNG
TCGA-O1-A52J-01A	Truncating	0.649265	-0.567592	0.198806	-0.0649325	4.82849	0.539554	-5.04798	LUNG
TCGA-44-2668-01B	Truncating	0.249448	-0.231998	-0.06725	0.195549	0.778219	1.92333	0.400952	LUNG
TCGA-49-4487-01A	Truncating	-0.105635	0.176591	-0.0635197	0.192042	-1.45536	-0.463621	0.524706	LUNG
TCGA-69-8255-01A	Truncating	-0.422049	0.430002	-0.12545	0.247377	-2.15869	-3.31813	-0.191819	LUNG
TCGA-05-4432-01A	Truncating	0.178423	-0.200055	-0.0224327	0.152967	0.445391	-0.239521	-1.05284	LUNG
TCGA-50-5931-01A	Truncating	-0.708723	0.653875	-0.25428	0.364389	-4.62673	-2.2854	3.48562	LUNG
TCGA-55-8096-01A	Truncating	0.52813	-0.389689	0.0679304	0.0701642	2.80181	0.0570237	-2.47768	LUNG
TCGA-91-6836-01A	Truncating	-0.772443	0.779221	-0.270398	0.375881	-5.29954	-4.39226	3.02181	LUNG
TCGA-49-4488-01A	Truncating	-0.208362	0.171596	-0.038516	0.170324	-0.235982	-1.30921	-0.625813	LUNG
TCGA-44-7662-01A	Truncating	-0.266823	0.233841	-0.0711311	0.203005	-1.39489	-0.514176	1.0115	LUNG
TCGA-55-7283-01A	Truncating	0.652666	-0.581345	0.145924	-0.0125468	3.43392	1.98564	-2.56762	LUNG
TCGA-97-8172-01A	Truncating	0.854183	-0.782103	0.25001	-0.130347	6.77137	3.00868	-4.93967	LUNG
TCGA-95-7562-01A	Truncating	-0.241447	0.348954	-0.102668	0.229702	-1.53534	-1.04477	0.490683	LUNG
TCGA-86-8075-01A	Truncating	0.416152	-0.314255	0.06429	0.0746739	0.971303	0.958823	-0.706477	LUNG
TCGA-50-5944-01A	Truncating	0.730779	-0.66392	0.175594	-0.0430224	4.12543	0.170098	-4.74822	LUNG
TCGA-BH-A1EU-11A	Normal	0.952984	-0.960145	0.294031	-0.180318	9.15732	4.74834	-6.99669	BRCA
TCGA-BH-A203-11A	Normal	0.978686	-0.983395	0.30368	-0.187291	8.5911	5.04609	-6.64958	BRCA
TCGA-E9-A1RH-11A	Normal	0.984183	-0.952381	0.364115	-0.260499	9.5767	4.53251	-9.15042	BRCA
TCGA-BH-A18J-11A	Normal	0.919932	-0.931145	0.242075	-0.12085	7.85694	4.70378	-5.45711	BRCA
TCGA-BH-A0E0-11A	Normal	0.961538	-0.955197	0.130988	0.00480413	5.89772	2.48479	-5.18515	BRCA
TCGA-BH-A18U-11A	Normal	0.952984	-0.958333	0.15026	-0.019871	5.87941	4.85896	-3.58004	BRCA
TCGA-BH-A1ET-11B	Normal	0.994671	-0.968635	0.316459	-0.206294	9.98374	6.42642	-6.94144	BRCA
TCGA-BH-A18R-11A	Normal	1	-1	0.339806	-0.230172	9.54968	6.00845	-7.36793	BRCA
TCGA-A7-A0DC-11A	Normal	1	-1	0.281204	-0.161724	7.97728	4.84843	-6.8861	BRCA
TCGA-BH-A1FM-11B	Normal	0.982175	-0.974265	0.303806	-0.18965	9.10727	6.16088	-6.26289	BRCA
TCGA-GI-A2C8-11A	Normal	0.87749	-0.902573	0.342109	-0.230581	10.008	0.445449	-12.6878	BRCA
TCGA-BH-A1FN-11A	Normal	0.748424	-0.781518	0.171428	-0.0447429	7.1703	4.52068	-4.28171	BRCA
TCGA-AC-A23H-11A	Normal	0.898315	-0.896552	0.269201	-0.153234	8.58312	3.8062	-7.13525	BRCA
TCGA-E2-A158-11A	Normal	1	-1	0.384077	-0.280407	9.79467	7.05248	-7.92338	BRCA
TCGA-E9-A1RB-11A	Normal	0.956152	-0.958029	0.231819	-0.105553	7.21618	4.78232	-5.53944	BRCA
TCGA-BH-A1EW-11B	Normal	0.903672	-0.913043	0.0791913	0.0576191	5.34276	4.72111	-2.93011	BRCA
TCGA-E2-A15I-11A	Normal	1	-1	0.446145	-0.354741	11.1821	5.89742	-10.1413	BRCA
TCGA-BH-A0BA-11A	Normal	1	-1	0.238266	-0.115206	7.52366	6.00829	-4.96036	BRCA
TCGA-BH-A0B3-11B	Normal	0.975221	-0.95	0.256277	-0.136746	8.27228	5.29316	-5.40967	BRCA
TCGA-BH-A0DO-11A	Normal	0.994671	-0.97786	0.284327	-0.165328	8.4489	4.98083	-6.36067	BRCA
TCGA-E2-A1LS-11A	Normal	1	-1	0.41781	-0.319535	10.3044	4.962	-10.4364	BRCA
TCGA-GI-A2C9-11A	Normal	0.775214	-0.837454	0.206688	-0.0844789	8.3991	5.79412	-5.02439	BRCA
TCGA-BH-A0BQ-11A	Normal	0.956443	-0.947653	0.257944	-0.132579	7.5868	5.45541	-4.874	BRCA
TCGA-A7-A0CE-11A	Normal	0.94291	-0.896797	0.221945	-0.0948954	6.81458	4.53616	-4.6687	BRCA
TCGA-BH-A0C3-11A	Normal	0.976492	-0.956522	0.244368	-0.120527	7.89642	4.11268	-6.37007	BRCA
TCGA-BH-A0BW-11A	Normal	0.675592	-0.710605	-0.0213876	0.154283	3.83849	4.36702	-0.862818	BRCA
TCGA-E9-A1N6-11A	Normal	0.998217	-0.972426	0.22653	-0.103881	7.46605	4.8034	-5.1544	BRCA
TCGA-BH-A18Q-11A	Normal	1	-1	0.317973	-0.206035	9.3273	7.22823	-5.61861	BRCA
TCGA-BH-A0DZ-11A	Normal	0.813296	-0.706954	0.060198	0.0764565	4.31974	3.01612	-2.53163	BRCA
TCGA-BH-A1EV-11A	Normal	0.913581	-0.895185	0.165087	-0.0346469	6.67216	6.86735	-3.02772	BRCA
TCGA-BH-A0DQ-11A	Normal	0.956443	-0.953069	0.22517	-0.100136	7.55321	4.306	-5.4898	BRCA
TCGA-BH-A0BV-11A	Normal	0.966011	-0.970696	0.187343	-0.0589354	7.0226	5.50326	-4.55537	BRCA
TCGA-BH-A0DG-11A	Normal	0.971781	-0.936803	0.226808	-0.102063	7.32121	4.07718	-5.70271	BRCA
TCGA-BH-A208-11A	Normal	0.95057	-0.9319	0.262247	-0.143819	8.96827	4.70172	-6.56584	BRCA
TCGA-BH-A1F0-11B	Normal	1	-1	0.31286	-0.201956	9.44526	5.79097	-6.72632	BRCA
TCGA-BH-A18K-11A	Normal	0.99115	-0.987037	0.334516	-0.223749	8.91245	5.44575	-7.37113	BRCA
TCGA-E9-A1N5-11A	Normal	0.765459	-0.705457	-0.0708379	0.203175	2.18683	3.80387	-0.777377	BRCA
TCGA-E2-A1IG-11A	Normal	1	-1	0.346073	-0.238409	8.99752	6.23894	-6.94806	BRCA
TCGA-BH-A18M-11A	Normal	0.961538	-0.97619	0.262067	-0.144923	8.82576	8.80785	-4.33219	BRCA
TCGA-E9-A1N9-11A	Normal	0.921135	-0.867958	0.190117	-0.0618442	6.98048	5.39656	-4.95041	BRCA
TCGA-BH-A0AZ-11A	Normal	0.949016	-0.93956	0.28242	-0.166238	9.48092	5.82587	-6.41871	BRCA
TCGA-BH-A0DD-11A	Normal	1	-1	0.38691	-0.284314	10.2327	6.23947	-8.49431	BRCA
TCGA-BH-A0BJ-11A	Normal	0.919866	-0.904762	0.232527	-0.111262	8.18651	5.66386	-4.96176	BRCA
TCGA-BH-A0BT-11A	Normal	0.860604	-0.81203	0.183797	-0.0559364	7.0336	3.18032	-5.07304	BRCA
TCGA-BH-A0BS-11A	Normal	0.921201	-0.924825	0.243678	-0.119542	7.16605	3.61619	-5.79588	BRCA
TCGA-A7-A0D9-11A	Normal	1	-1	0.410436	-0.310115	10.7168	5.73143	-9.52064	BRCA
TCGA-BH-A0BM-11A	Normal	0.824747	-0.807505	0.174728	-0.0433145	6.28335	3.22797	-4.58941	BRCA
TCGA-BH-A0C0-11A	Normal	0.966011	-0.923077	0.261561	-0.142347	8.66594	4.62178	-6.43518	BRCA
TCGA-BH-A0H7-11A	Normal	0.790488	-0.698228	-0.065422	0.199606	3.57271	2.35168	-2.18868	BRCA
TCGA-A7-A0DB-11A	Normal	0.915399	-0.905822	0.197976	-0.0704876	6.72901	4.80514	-5.15543	BRCA
TCGA-BH-A209-11A	Normal	0.951641	-0.912457	0.285861	-0.170815	8.77855	5.23548	-6.34362	BRCA
TCGA-E2-A15M-11A	Normal	0.978686	-0.983395	0.286245	-0.173253	10.2407	7.52444	-6.51657	BRCA
TCGA-E2-A1L7-11A	Normal	0.932743	-0.89127	0.205582	-0.08022	7.29834	5.01298	-4.53821	BRCA
TCGA-BH-A1EN-11A	Normal	0.978686	-0.983395	0.332547	-0.225773	9.41092	5.52318	-7.27622	BRCA
TCGA-BH-A0DV-11A	Normal	0.923077	-0.929825	0.303841	-0.186807	8.80505	4.88571	-6.74493	BRCA
TCGA-BH-A0DH-11A	Normal	0.978686	-0.983395	0.266139	-0.148893	7.83999	4.37924	-6.38828	BRCA
TCGA-BH-A1FD-11B	Normal	1	-1	0.315621	-0.204944	9.83145	5.62553	-7.51797	BRCA
TCGA-BH-A1FJ-11B	Normal	0.94955	-0.932727	0.288232	-0.172102	8.65271	4.83231	-6.90614	BRCA
TCGA-BH-A1FH-11B	Normal	0.944903	-0.93617	0.244136	-0.122428	7.58293	5.46647	-4.90821	BRCA
TCGA-BH-A0B8-11A	Normal	1	-1	0.395565	-0.295271	10.256	5.36848	-9.40867	BRCA
TCGA-AC-A2FM-11B	Normal	0.856279	-0.792985	0.212596	-0.0870588	7.48274	4.14576	-5.37989	BRCA
TCGA-BH-A1FC-11A	Normal	0.99115	-0.987037	0.259945	-0.143096	8.58912	5.64502	-5.77597	BRCA
TCGA-BH-A1F8-11B	Normal	0.982175	-0.974265	0.214594	-0.0916874	7.3526	5.56101	-4.49066	BRCA
TCGA-BH-A204-11A	Normal	1	-1	0.406033	-0.309289	10.4011	5.66213	-9.15762	BRCA
TCGA-BH-A0H5-11A	Normal	1	-1	0.278689	-0.160479	8.57692	5.30058	-6.47339	BRCA
TCGA-A7-A0CH-11A	Normal	0.969479	-0.967153	0.233007	-0.109269	7.57603	5.46349	-5.36398	BRCA
TCGA-E9-A1NA-11A	Normal	0.969479	-0.948905	0.303825	-0.192467	8.83715	4.92255	-6.93343	BRCA
TCGA-E9-A1RC-11A	Normal	0.99115	-0.987037	0.408801	-0.31152	10.2165	4.9101	-9.50939	BRCA
TCGA-BH-A0DK-11A	Normal	0.950022	-0.874674	0.117915	0.0178009	5.85757	4.58687	-4.00269	BRCA
TCGA-BH-A0AU-11A	Normal	0.959927	-0.94964	0.266097	-0.147513	8.38618	4.59225	-6.20132	BRCA
TCGA-E9-A1RI-11A	Normal	0.99115	-0.987037	0.379366	-0.275165	10.1251	3.76507	-10.1183	BRCA
TCGA-E2-A1LH-11A	Normal	0.883499	-0.847688	0.212102	-0.0865035	7.62759	3.91096	-5.27749	BRCA
TCGA-BH-A0B5-11A	Normal	0.998217	-0.972426	0.401585	-0.301699	10.3396	4.24529	-10.968	BRCA
TCGA-AC-A2FF-11A	Normal	0.800791	-0.776942	0.0448939	0.0900439	4.65366	4.23531	-2.09372	BRCA
TCGA-BH-A0B7-11A	Normal	0.970534	-0.939502	0.241552	-0.116496	7.17475	4.39987	-5.18132	BRCA
TCGA-E9-A1NG-11A	Normal	0.99115	-0.987037	0.361519	-0.255353	9.39487	5.59207	-7.65795	BRCA
TCGA-BH-A0DL-11A	Normal	0.956152	-0.967153	0.283141	-0.16868	8.62598	6.24891	-5.3829	BRCA
TCGA-E9-A1R7-11A	Normal	0.989228	-0.965328	0.388161	-0.287613	10.3655	5.59554	-8.71696	BRCA
TCGA-BH-A0H9-11A	Normal	0.961538	-0.969091	0.381407	-0.27991	10.453	6.58595	-8.70999	BRCA
TCGA-BH-A18S-11A	Normal	0.913731	-0.912281	0.237231	-0.116332	8.13936	5.68978	-4.92309	BRCA
TCGA-BH-A0BC-11A	Normal	1	-1	0.253639	-0.132729	7.68366	5.22476	-5.42441	BRCA
TCGA-E2-A1LB-11A	Normal	0.662046	-0.726793	0.100392	0.0332948	5.38906	2.14655	-4.58212	BRCA
TCGA-BH-A0HK-11A	Normal	0.923836	-0.892162	0.25057	-0.128982	8.2204	4.15435	-6.28453	BRCA
TCGA-E2-A1BC-11A	Normal	0.962567	-0.979779	0.385766	-0.283412	9.97514	3.90706	-10.2593	BRCA
TCGA-BH-A1FR-11B	Normal	0.902204	-0.908304	0.200322	-0.0753214	7.72156	6.42503	-3.97072	BRCA
TCGA-BH-A1FB-11A	Normal	0.966011	-0.90293	0.26614	-0.148891	8.73909	5.73878	-5.54635	BRCA
TCGA-BH-A0HA-11A	Normal	0.769357	-0.776822	0.221551	-0.0948635	7.4427	3.21664	-6.20686	BRCA
TCGA-BH-A0E1-11A	Normal	0.810147	-0.844033	0.192001	-0.0650467	7.44656	2.48091	-6.73716	BRCA
TCGA-AC-A2FB-11A	Normal	1	-1	0.30529	-0.192229	8.673	5.01807	-6.74882	BRCA
TCGA-E2-A153-11A	Normal	0.907722	-0.878425	0.21529	-0.0905304	7.6184	6.67588	-4.14755	BRCA
TCGA-E9-A1RF-11A	Normal	1	-1	0.41942	-0.323284	10.8233	4.81688	-10.1245	BRCA
TCGA-BH-A1F6-11B	Normal	0.996383	-0.956522	0.367529	-0.264009	10.1111	7.33447	-6.85461	BRCA
TCGA-BH-A18V-11A	Normal	0.842771	-0.833824	0.219939	-0.0966355	7.53922	3.73963	-6.1516	BRCA
TCGA-BH-A1FG-11B	Normal	0.850221	-0.791519	0.221215	-0.097082	7.4402	2.18676	-7.09108	BRCA
TCGA-BH-A18N-11A	Normal	1	-1	0.323374	-0.21341	9.61637	6.75722	-6.70805	BRCA
TCGA-E2-A15K-11A	Normal	0.866667	-0.85	0.189357	-0.0640271	7.30656	4.49976	-5.04983	BRCA
TCGA-BH-A1F2-11A	Normal	1	-1	0.367053	-0.262903	10.2774	7.4859	-7.6443	BRCA
TCGA-E9-A1ND-11A	Normal	0.819207	-0.771599	0.102474	0.0301183	5.47643	3.92645	-3.62487	BRCA
TCGA-A7-A13E-11A	Normal	0.99115	-0.987037	0.373485	-0.269583	9.83679	6.53432	-7.66722	BRCA
TCGA-A7-A13G-11A	Normal	1	-1	0.445787	-0.355334	11.2266	5.24236	-10.9724	BRCA
TCGA-BH-A1FU-11A	Normal	1	-1	0.295392	-0.180817	9.12183	6.93843	-5.78597	BRCA
TCGA-BH-A0BZ-11A	Normal	1	-1	0.316821	-0.205252	9.45049	5.85381	-7.08462	BRCA
TCGA-BH-A18L-11A	Normal	1	-1	0.291406	-0.176252	8.99898	5.98804	-6.49406	BRCA
TCGA-BH-A0DP-11A	Normal	0.978686	-0.983395	0.308788	-0.192612	8.69281	4.4773	-7.11161	BRCA
TCGA-E9-A1RD-11A	Normal	0.99115	-0.987037	0.347622	-0.240274	9.12933	4.51937	-7.94802	BRCA
TCGA-E9-A1NF-11A	Normal	0.961538	-0.972628	0.378575	-0.274342	9.79435	5.69481	-8.15875	BRCA
TCGA-E9-A1N4-11A	Normal	0.786963	-0.809524	0.171876	-0.0405502	6.70676	2.94562	-5.23372	BRCA
TCGA-BH-A0AY-11A	Normal	1	-1	0.320944	-0.209233	8.82063	5.85043	-6.52864	BRCA
TCGA-BH-A18P-11A	Normal	1	-1	0.372721	-0.268999	10.2447	6.23696	-8.4397	BRCA
TCGA-BH-A1FE-11B	Normal	0.898502	-0.882937	0.243762	-0.115795	7.54971	4.13969	-5.80861	BRCA
TCGA-BH-A1EO-11A	Normal	0.921235	-0.941281	0.270763	-0.153999	8.48288	5.19123	-6.59333	BRCA
TCGA-BH-A0DT-11A	Normal	0.961538	-0.96558	0.255623	-0.134528	7.86056	5.91354	-5.33437	BRCA
TCGA-A7-A13F-11A	Normal	1	-1	0.353576	-0.247422	9.82983	6.3044	-7.87503	BRCA
TCGA-E9-A1NI-01A	WT	-0.394381	0.421833	-0.278853	0.389009	-1.96939	-0.245364	1.98255	BRCA
TCGA-A8-A06X-01A	WT	-0.480236	0.486829	-0.281092	0.391455	-3.43497	0.13029	3.41643	BRCA
TCGA-E2-A14T-01A	WT	-0.378193	0.568684	-0.282193	0.391799	-1.86714	-2.05347	0.407456	BRCA
TCGA-AC-A8OS-01A	WT	0.794422	-0.83277	0.00166489	0.132736	4.42297	2.65712	-2.89086	BRCA
TCGA-OL-A5RY-01A	WT	-0.0150061	0.0262082	-0.187982	0.310633	-0.6701	1.27685	1.79705	BRCA
TCGA-BH-A0DG-01A	WT	0.410256	-0.311602	-0.198864	0.319672	0.246156	0.295647	-0.420282	BRCA
TCGA-A2-A0CP-01A	WT	0.668403	-0.724466	0.0487366	0.0873922	4.90901	0.514595	-4.51847	BRCA
TCGA-AO-A12H-01A	WT	-0.0680922	0.106525	-0.162086	0.287411	1.06355	-1.64862	-1.59851	BRCA
TCGA-AR-A1AU-01A	WT	0.578523	-0.517081	-0.151066	0.277744	1.26885	2.23595	-0.0758872	BRCA
TCGA-D8-A1X9-01A	WT	-0.197405	0.24482	-0.259922	0.372786	-0.209932	0.340525	1.14094	BRCA
TCGA-V7-A7HQ-01A	WT	-0.0812615	0.171843	-0.178919	0.302576	0.139749	-1.72348	-0.952797	BRCA
TCGA-A2-A1FZ-01A	WT	0.671844	-0.674603	-0.070618	0.203548	2.59633	1.86082	-1.08902	BRCA
TCGA-AN-A041-01A	WT	-0.00584069	0.0884774	-0.236932	0.353169	0.465336	-1.26818	-1.26024	BRCA
TCGA-E2-A1LL-01A	WT	-0.807222	0.75857	-0.418512	0.503381	-6.62112	-2.25718	6.00055	BRCA
TCGA-E2-A1IJ-01A	WT	0.783717	-0.743322	-0.0844579	0.216167	3.35258	1.4124	-2.1316	BRCA
TCGA-AR-A24O-01A	WT	0.590612	-0.481293	-0.144406	0.271176	2.0319	1.93111	-0.521078	BRCA
TCGA-XX-A899-01A	WT	0.763351	-0.72052	-0.0676895	0.199829	2.73154	2.97923	-0.721782	BRCA
TCGA-D8-A1XK-01A	WT	-0.701344	0.701211	-0.392107	0.482731	-7.18174	-1.48815	6.65125	BRCA
TCGA-AC-A5XS-01A	WT	-0.298729	0.338286	-0.233938	0.350885	-1.38116	0.0493685	2.09022	BRCA
TCGA-BH-A18L-01A	WT	-0.460607	0.52951	-0.298523	0.405534	-4.75522	-1.62553	2.97654	BRCA
TCGA-OL-A66J-01A	WT	0.691128	-0.651515	-0.0608187	0.194265	3.04517	1.39521	-2.36246	BRCA
TCGA-PE-A5DD-01A	WT	0.202271	-0.181117	-0.186808	0.309599	0.744282	0.287431	-0.150198	BRCA
TCGA-AN-A04D-01A	WT	-0.777158	0.769395	-0.388172	0.482208	-6.80884	-3.7077	4.48185	BRCA
TCGA-4H-AAAK-01A	WT	0.0951865	-0.123199	-0.19259	0.314749	0.466371	-0.0269698	0.0241498	BRCA
TCGA-E9-A24A-01A	WT	0.260308	-0.271144	-0.113292	0.244568	1.77288	0.253702	-1.67438	BRCA
TCGA-BH-A1FM-01A	WT	-0.0486365	0.174544	-0.245864	0.360794	-1.68341	-1.15907	0.289414	BRCA
TCGA-AR-A2LE-01A	WT	0.636324	-0.521081	-0.0471947	0.181536	3.41856	0.21136	-3.78085	BRCA
TCGA-GM-A2DN-01A	WT	-0.173947	0.23144	-0.200724	0.321936	-0.110273	0.799223	1.38407	BRCA
TCGA-E2-A570-01A	WT	0.0186642	-0.0238095	-0.127449	0.257149	-0.040475	0.495584	0.467609	BRCA
TCGA-A2-A04Q-01A	WT	-0.560364	0.491342	-0.314337	0.420779	-3.06286	-1.72684	2.42563	BRCA
TCGA-E2-A1IG-01A	WT	0.015949	5.55112e-17	-0.152558	0.279381	0.9526	0.29144	-0.742724	BRCA
TCGA-AN-A0AK-01A	WT	-0.718953	0.724117	-0.368114	0.462862	-6.00969	-3.04632	3.81033	BRCA
TCGA-OL-A5S0-01A	WT	-0.706516	0.734415	-0.328248	0.43109	-5.1482	-2.81954	3.58164	BRCA
TCGA-AQ-A54O-01A	WT	-0.286267	0.369048	-0.149377	0.276146	-0.104246	-1.83285	-0.761277	BRCA
TCGA-E2-A15S-01A	WT	-0.478935	0.463875	-0.304031	0.41102	-3.84607	-1.67227	1.87323	BRCA
TCGA-EW-A423-01A	WT	-0.519344	0.477633	-0.288418	0.397527	-1.01743	-2.60585	0.37004	BRCA
TCGA-C8-A273-01A	WT	-0.467133	0.448667	-0.255755	0.369744	-2.05919	-0.882663	2.39366	BRCA
TCGA-OL-A5RV-01A	WT	0.621978	-0.664689	-0.0134516	0.151877	3.67488	2.49417	-1.67043	BRCA
TCGA-AO-A0JM-01A	WT	-0.462097	0.465188	-0.30052	0.407446	-3.33222	-0.294006	2.97086	BRCA
TCGA-BH-A0DP-01A	WT	0.56822	-0.574859	-0.130516	0.258553	2.34559	1.24257	-0.959604	BRCA
TCGA-A2-A25E-01A	WT	-0.489034	0.436912	-0.246779	0.362007	-2.81747	-1.43949	1.41478	BRCA
TCGA-B6-A2IU-01A	WT	-0.25314	0.215476	-0.260402	0.373491	-0.786417	0.396226	1.75161	BRCA
TCGA-BH-A18P-01A	WT	-0.543659	0.579441	-0.334662	0.435325	-2.25027	-1.55205	2.0374	BRCA
TCGA-E9-A22B-01A	WT	-0.0551445	-0.0106584	-0.208516	0.32881	0.57149	-0.897868	-0.902481	BRCA
TCGA-E2-A107-01A	WT	-0.796371	0.735521	-0.388988	0.479639	-4.5005	-1.68441	4.0774	BRCA
TCGA-AO-A0J3-01A	WT	-0.462424	0.49788	-0.27928	0.389906	-2.54381	-2.5867	0.758038	BRCA
TCGA-AN-A03X-01A	WT	0.153084	-0.0710823	-0.217172	0.336792	1.2759	-1.13554	-1.3816	BRCA
TCGA-A8-A099-01A	WT	0.258155	-0.235589	-0.0493895	0.185621	2.5783	0.284511	-2.64458	BRCA
TCGA-AR-A5QP-01A	WT	0.408243	-0.422932	-0.141034	0.268653	1.0491	1.85218	-0.068223	BRCA
TCGA-BH-A42V-01A	WT	0.679084	-0.699088	0.0160438	0.118827	4.10468	2.37818	-2.79066	BRCA
TCGA-A8-A06Y-01A	WT	0.644068	-0.539489	-0.0176736	0.15359	2.83324	0.605762	-3.24823	BRCA
TCGA-B6-A1KC-01B	WT	-0.351147	0.21662	-0.254089	0.36845	-0.797876	-3.51807	-2.03378	BRCA
TCGA-AR-A24R-01A	WT	-0.426208	0.499471	-0.277852	0.388018	-1.63529	-2.33075	0.0123174	BRCA
TCGA-D8-A1J8-01A	WT	-0.506662	0.494048	-0.312086	0.416625	-3.50309	-1.40344	3.72772	BRCA
TCGA-A2-A0ER-01A	WT	-0.16438	0.345801	-0.220559	0.339553	-1.13797	-1.07148	-0.155671	BRCA
TCGA-A2-A0SU-01A	WT	0.43903	-0.36061	-0.18672	0.309564	0.334994	0.717423	-0.150062	BRCA
TCGA-E2-A1LB-01A	WT	0.137938	-0.0281955	-0.160866	0.286787	0.248659	-0.872779	-1.5423	BRCA
TCGA-E9-A1RD-01A	WT	-0.044405	0.0404147	-0.202714	0.32379	0.831189	-1.52556	-1.39969	BRCA
TCGA-OL-A6VQ-01A	WT	0.583389	-0.597913	-0.00244342	0.139092	4.07059	2.95768	-2.13305	BRCA
TCGA-AQ-A1H3-01A	WT	0.572317	-0.459792	-0.176095	0.300851	1.21166	1.13442	-0.60061	BRCA
TCGA-A2-A259-01A	WT	0.804286	-0.809969	0.0247484	0.110903	3.81582	2.17076	-2.50728	BRCA
TCGA-WT-AB44-01A	WT	0.453102	-0.393006	-0.00509514	0.140373	4.96555	-2.09759	-5.73207	BRCA
TCGA-B6-A0IN-01A	WT	0.274597	-0.351648	-0.188017	0.310892	0.904432	-0.312125	-1.14178	BRCA
TCGA-E9-A1R3-01A	WT	0.684943	-0.638528	0.14671	-0.0199794	7.845	5.26452	-2.89173	BRCA
TCGA-A8-A086-01A	WT	-0.299169	0.322183	-0.242122	0.357692	-1.29293	-0.517269	0.902388	BRCA
TCGA-BH-A1F5-01A	WT	0.315756	-0.254838	-0.0797045	0.213098	1.98251	-0.856311	-2.9225	BRCA
TCGA-AC-A3HN-01A	WT	0.546823	-0.574157	-0.11186	0.241786	2.40004	1.73395	-0.951278	BRCA
TCGA-BH-A1FG-01A	WT	-0.248021	0.11937	-0.250706	0.364992	0.37402	-3.35812	-2.94444	BRCA
TCGA-BH-A0DV-01A	WT	0.799665	-0.818807	0.0725488	0.0615043	6.22365	2.92165	-4.33829	BRCA
TCGA-UL-AAZ6-01A	WT	-0.615457	0.492231	-0.322443	0.425386	-3.04876	-3.36092	0.40694	BRCA
TCGA-AR-A255-01A	WT	-0.0339153	0.111437	-0.246938	0.361818	-0.364962	0.108685	1.14921	BRCA
TCGA-LD-A7W6-01A	WT	0.243318	-0.206446	-0.195623	0.316954	0.36479	1.26111	0.314065	BRCA
TCGA-AR-A24Z-01A	WT	-0.322444	0.386035	-0.250988	0.365348	-2.65078	-0.58558	1.7679	BRCA
TCGA-D8-A1X6-01A	WT	-0.372093	0.459707	-0.251379	0.365614	-1.79584	-0.75415	1.92141	BRCA
TCGA-S3-A6ZH-01A	WT	-0.648947	0.550173	-0.275283	0.386304	-3.56369	-2.41959	2.12036	BRCA
TCGA-AC-A8OR-01A	WT	0.276386	-0.373626	-0.0135418	0.151855	2.77089	1.62444	-1.75925	BRCA
TCGA-D8-A1XO-01A	WT	0.424083	-0.380091	-0.0812643	0.214251	2.41364	-0.11269	-1.9951	BRCA
TCGA-E9-A1R2-01A	WT	-0.157646	0.236472	-0.270287	0.381517	-0.0104648	-0.632781	0.544518	BRCA
TCGA-BH-A0DX-01A	WT	0.00616089	0.0805532	-0.251634	0.366318	-0.127332	0.268095	1.10427	BRCA
TCGA-EW-A1IY-01A	WT	0.103585	0.116519	-0.16424	0.289124	-0.436929	1.06754	1.12436	BRCA
TCGA-A2-A04N-01A	WT	0.488822	-0.440844	-0.153609	0.280421	1.62857	0.0910426	-1.33097	BRCA
TCGA-A2-A0YF-01A	WT	0.0183309	0.132846	-0.207344	0.327662	-1.39629	-0.432701	0.847706	BRCA
TCGA-EW-A1J5-01A	WT	-0.275609	0.310472	-0.271821	0.383101	-0.669729	0.062852	1.81283	BRCA
TCGA-AC-A3QP-01A	WT	0.262976	-0.321053	-0.0837622	0.214315	2.83902	-0.565534	-2.74428	BRCA
TCGA-B6-A0RM-01A	WT	0.127032	-0.0535714	-0.169596	0.294499	0.167238	0.108861	-1.02594	BRCA
TCGA-D8-A1JS-01A	WT	-0.121413	0.0752896	-0.144699	0.272157	1.39185	-2.89001	-3.65012	BRCA
TCGA-A7-A26J-01A	WT	-0.351204	0.403044	-0.249326	0.363832	-1.19709	-0.537075	1.04704	BRCA
TCGA-AO-A126-01A	WT	0.361661	-0.321192	-0.159506	0.285585	1.06301	-0.688856	-1.74644	BRCA
TCGA-BH-A6R8-01A	WT	-0.178336	0.275544	-0.183746	0.307169	0.0375178	-0.841268	0.0494045	BRCA
TCGA-A7-A0DB-01C	WT	0.581762	-0.496181	0.0167746	0.12018	4.75363	1.28809	-3.77328	BRCA
TCGA-AR-A0TQ-01A	WT	-0.314791	0.427991	-0.26128	0.374311	-3.68774	0.254133	3.42868	BRCA
TCGA-B6-A0RI-01A	WT	-0.24217	0.253539	-0.252302	0.366383	-1.65968	0.887664	2.46096	BRCA
TCGA-A2-A1G0-01A	WT	0.841954	-0.798972	0.054477	0.0828507	4.80515	1.58019	-4.35806	BRCA
TCGA-A2-A1FX-01A	WT	-0.414873	0.391534	-0.314436	0.419057	-2.52216	0.403455	3.26706	BRCA
TCGA-E2-A1LI-01A	WT	-0.684615	0.636996	-0.367696	0.464517	-6.66794	-3.13308	4.52574	BRCA
TCGA-BH-A0HA-01A	WT	0.207957	-0.0196687	-0.179699	0.302638	1.48298	-1.298	-1.8748	BRCA
TCGA-AO-A1KR-01A	WT	-0.65247	0.661905	-0.318346	0.422798	-5.49049	-3.18853	3.21782	BRCA
TCGA-3C-AALK-01A	WT	0.215259	-0.245928	-0.194459	0.316423	0.345885	0.770094	0.425074	BRCA
TCGA-BH-A0BV-01A	WT	0.122275	-0.196109	-0.199399	0.320553	0.663961	0.168922	-0.387779	BRCA
TCGA-E2-A1IH-01A	WT	0.454075	-0.310476	-0.160497	0.286794	1.53356	1.06967	-0.414573	BRCA
TCGA-XX-A89A-01A	WT	0.602188	-0.60797	-0.095016	0.225452	2.30192	2.63746	-0.281736	BRCA
TCGA-A8-A085-01A	WT	-0.345143	0.439807	-0.302459	0.408888	-2.69191	-2.28986	0.90679	BRCA
TCGA-E9-A1N3-01A	WT	0.419899	-0.343936	-0.0718233	0.206728	2.11804	1.06348	-2.65059	BRCA
TCGA-AC-A6IV-01A	WT	0.710232	-0.721872	-0.0998605	0.230176	1.83775	3.05922	-0.138672	BRCA
TCGA-A8-A09M-01A	WT	-0.593078	0.570718	-0.300592	0.407458	-2.12059	-2.21178	0.761462	BRCA
TCGA-EW-A1PE-01A	WT	0.329389	-0.363036	-0.115645	0.245903	1.35075	0.83858	-0.466457	BRCA
TCGA-AO-A125-01A	WT	-0.275912	0.29297	-0.168691	0.294505	0.670793	-1.71341	-1.8202	BRCA
TCGA-AO-A0JJ-01A	WT	0.330685	-0.334101	-0.183179	0.305721	0.905094	1.41985	0.453763	BRCA
TCGA-A2-A3XW-01A	WT	0.379289	-0.216225	-0.107686	0.239614	2.03249	1.07611	-0.749078	BRCA
TCGA-LL-A73Z-01A	WT	-0.308232	0.399811	-0.28324	0.392474	-1.77338	0.922526	3.09391	BRCA
TCGA-AR-A0TT-01A	WT	-0.447226	0.342981	-0.238643	0.35491	-1.26261	0.268104	2.31078	BRCA
TCGA-AC-A2FB-01A	WT	0.491376	-0.546843	-0.107127	0.23766	3.09871	1.7202	-1.45537	BRCA
TCGA-AC-A62V-01A	WT	-0.594734	0.587133	-0.337118	0.439286	-4.91299	-2.93733	2.69516	BRCA
TCGA-BH-A0DD-01A	WT	-0.809031	0.801187	-0.400189	0.489233	-5.86523	-2.40702	4.75724	BRCA
TCGA-OL-A5DA-01A	WT	0.128864	-0.157143	-0.155942	0.282666	1.8087	0.0867409	-1.4584	BRCA
TCGA-WT-AB41-01A	WT	-0.349495	0.417955	-0.189257	0.311102	-0.214961	-3.15151	-1.55228	BRCA
TCGA-E2-A1LA-01A	WT	-0.748691	0.728697	-0.329576	0.431346	-4.21657	-2.42954	3.3467	BRCA
TCGA-AR-A24N-01A	WT	-0.191365	0.317073	-0.261701	0.374679	-1.51705	-0.765085	0.911518	BRCA
TCGA-E9-A3QA-01A	WT	-0.752015	0.742693	-0.375237	0.468763	-5.19838	-1.89396	4.49122	BRCA
TCGA-E2-A15J-01A	WT	-0.172406	0.278571	-0.279694	0.389626	-0.0574836	-1.70909	-0.925284	BRCA
TCGA-D8-A1XU-01A	WT	0.463174	-0.462259	-0.0890852	0.221484	2.73245	-0.656809	-3.26817	BRCA
TCGA-BH-A0DK-01A	WT	0.199058	-0.0995904	-0.243854	0.35918	-0.311847	1.35496	1.60312	BRCA
TCGA-E2-A1BC-01A	WT	0.739482	-0.66738	0.0752197	0.0602732	5.1442	0.569117	-4.63923	BRCA
TCGA-BH-A1ET-01A	WT	0.602198	-0.541392	-0.0190839	0.156531	3.93337	-0.380513	-3.91794	BRCA
TCGA-A2-A04V-01A	WT	-0.366081	0.420525	-0.236562	0.35303	-1.0307	-2.10289	-0.489898	BRCA
TCGA-D8-A1JE-01A	WT	-0.12036	0.213823	-0.185214	0.308608	-0.00487273	-1.08806	-0.681403	BRCA
TCGA-EW-A1J1-01A	WT	0.216227	-0.148454	-0.165159	0.289876	0.936971	-0.469316	-1.84237	BRCA
TCGA-A8-A0A4-01A	WT	0.378984	-0.244048	-0.234459	0.350988	0.988431	1.58072	-0.119864	BRCA
TCGA-A2-A0EM-01A	WT	0.185591	-0.159495	-0.147717	0.275783	1.51658	-0.493773	-1.7955	BRCA
TCGA-AR-A24X-01A	WT	0.0899195	-0.10208	-0.152937	0.28039	0.787414	-0.00770995	-0.967449	BRCA
TCGA-C8-A132-01A	WT	0.394394	-0.275261	-0.214459	0.333836	0.498711	0.705533	-0.0397832	BRCA
TCGA-AN-A049-01A	WT	-0.51994	0.58749	-0.259274	0.37268	-2.37478	-1.0638	1.5906	BRCA
TCGA-A2-A0SY-01A	WT	0.497575	-0.377742	-0.134878	0.262761	1.74369	0.323058	-1.17539	BRCA
TCGA-BH-A0HQ-01A	WT	0.382457	-0.182225	-0.248886	0.363681	1.34072	-0.914237	-1.40669	BRCA
TCGA-E2-A15C-01A	WT	0.407484	-0.453297	-0.0782216	0.211904	2.73081	0.266403	-1.80866	BRCA
TCGA-A8-A07I-01A	WT	-0.341724	0.354697	-0.252646	0.367097	-1.80201	0.478795	2.41424	BRCA
TCGA-B6-A1KI-01A	WT	0.77478	-0.691419	-0.0166457	0.15195	3.96224	0.0554992	-4.38268	BRCA
TCGA-A8-A07G-01A	WT	0.558161	-0.437146	-0.102058	0.233166	2.41821	-0.59944	-2.98761	BRCA
TCGA-A2-A0EN-01A	WT	0.799383	-0.721037	0.0243895	0.109634	3.82455	1.18588	-3.13117	BRCA
TCGA-OK-A5Q2-01A	WT	-0.0411415	0.0272938	-0.24355	0.359299	-0.982754	1.58993	2.5298	BRCA
TCGA-BH-A0DS-01A	WT	0.154698	-0.107719	-0.154093	0.28071	1.51561	-0.989614	-1.24859	BRCA
TCGA-A8-A09I-01A	WT	-0.784411	0.781926	-0.320036	0.423267	-4.82401	-2.00683	3.69892	BRCA
TCGA-W8-A86G-01A	WT	0.599271	-0.620635	0.039689	0.0977294	4.41039	2.27837	-2.75352	BRCA
TCGA-AO-A12F-01A	WT	-0.546073	0.455333	-0.307863	0.41482	-3.79054	-1.30238	2.61178	BRCA
TCGA-BH-A0HK-01A	WT	0.483466	-0.294878	-0.0998611	0.232448	2.50781	0.264586	-2.35787	BRCA
TCGA-BH-A42U-01A	WT	0.466192	-0.56374	0.0291396	0.105759	4.52092	1.9804	-3.10623	BRCA
TCGA-AR-A1AO-01A	WT	0.421723	-0.336013	-0.164589	0.289817	1.02005	2.79236	1.20284	BRCA
TCGA-Z7-A8R5-01A	WT	0.391608	-0.441606	-0.00852009	0.143449	3.42015	0.491611	-2.79136	BRCA
TCGA-BH-A0W4-01A	WT	0.60563	-0.670891	-0.111842	0.243144	1.74641	2.05276	-0.275984	BRCA
TCGA-A2-A3XZ-01A	WT	-0.302577	0.331975	-0.269989	0.381887	-1.7	-0.85097	1.35967	BRCA
TCGA-A7-A26H-01A	WT	0.256167	-0.190685	-0.219547	0.338192	1.18834	-0.681508	-1.05067	BRCA
TCGA-BH-A1EU-01A	WT	0.763667	-0.686457	0.0768895	0.0584457	5.08558	3.24448	-2.95832	BRCA
TCGA-AC-A23H-01A	WT	-0.546448	0.613481	-0.321872	0.424867	-3.50297	-1.88404	3.37076	BRCA
TCGA-EW-A1P0-01A	WT	0.071629	-0.0577689	-0.170117	0.295048	0.192499	-0.416853	-0.481143	BRCA
TCGA-A2-A25B-01A	WT	-0.579487	0.59933	-0.282648	0.391971	-4.80844	-0.701003	4.02313	BRCA
TCGA-AR-A5QM-01A	WT	0.299005	-0.442903	-0.150766	0.277738	1.69782	2.65045	1.0453	BRCA
TCGA-EW-A1P5-01A	WT	-0.179155	0.244251	-0.191786	0.314137	-0.545065	0.855784	2.43566	BRCA
TCGA-E2-A14O-01A	WT	-0.767855	0.77027	-0.340431	0.440277	-3.58859	-3.73356	1.67662	BRCA
TCGA-E9-A22D-01A	WT	-0.763891	0.73692	-0.34576	0.44483	-4.52953	-1.13256	4.55452	BRCA
TCGA-A2-A0CS-01A	WT	0.00615674	-0.00232288	-0.149209	0.27585	1.07676	-0.806874	-1.56591	BRCA
TCGA-E2-A1IF-01A	WT	0.0887742	0.0808532	-0.207909	0.327763	0.117723	0.765183	0.91879	BRCA
TCGA-E2-A1IE-01A	WT	-0.115093	0.239578	-0.232811	0.350069	-1.58431	-0.806658	0.296785	BRCA
TCGA-A2-A0CT-01A	WT	-0.446259	0.481722	-0.27791	0.388329	-1.73922	-1.94528	0.686172	BRCA
TCGA-A8-A09R-01A	WT	-0.180385	0.26779	-0.17754	0.301449	-0.234535	0.92822	1.84829	BRCA
TCGA-E9-A249-01A	WT	-0.445299	0.454212	-0.26788	0.379482	-2.19542	-1.18957	1.42195	BRCA
TCGA-E2-A1B5-01A	WT	0.494942	-0.361446	-0.0948261	0.227456	2.25262	0.927537	-1.16078	BRCA
TCGA-A2-A25A-01A	WT	0.569924	-0.604069	-0.144929	0.271212	2.99781	3.73765	0.324995	BRCA
TCGA-E9-A22A-01A	WT	-0.379991	0.485856	-0.273521	0.384324	-2.21722	-1.21306	1.83596	BRCA
TCGA-BH-A0GZ-01A	WT	-0.14822	0.181754	-0.25783	0.371244	-0.1096	-1.26478	-0.216044	BRCA
TCGA-A1-A0SH-01A	WT	0.645632	-0.618338	-0.0784991	0.210926	3.28349	-0.303776	-3.84769	BRCA
TCGA-E2-A10A-01A	WT	-0.219806	0.224012	-0.226492	0.344392	-1.73724	1.32451	2.87893	BRCA
TCGA-B6-A0IO-01A	WT	-0.0293844	0.0968468	-0.24074	0.356461	-0.593801	-0.51858	0.175909	BRCA
TCGA-BH-A1FR-01A	WT	0.373737	-0.32498	-0.192853	0.314593	0.725367	-0.0725336	-1.01559	BRCA
TCGA-A8-A0AD-01A	WT	0.125389	-0.171198	-0.164325	0.289779	0.895899	0.314894	-0.757672	BRCA
TCGA-GM-A2DI-01A	WT	0.533031	-0.469388	-0.102792	0.233389	2.23512	1.59259	-0.655924	BRCA
TCGA-PL-A8LY-01A	WT	0.2517	-0.285714	-0.0732565	0.206097	1.90808	0.514388	-1.74095	BRCA
TCGA-A8-A09D-01A	WT	-0.025456	0.0194316	-0.243451	0.358714	-0.773922	0.603957	1.07888	BRCA
TCGA-BH-A0AY-01A	WT	-0.322911	0.336102	-0.280887	0.391034	-1.06996	-1.3519	0.961534	BRCA
TCGA-A2-A0EX-01A	WT	0.758149	-0.739837	-0.0510243	0.183382	3.53876	-0.508645	-4.0266	BRCA
TCGA-GM-A2DM-01A	WT	0.673516	-0.613628	0.112893	0.0249909	4.85311	2.26181	-4.04979	BRCA
TCGA-BH-A0DO-01B	WT	0.848543	-0.831683	0.0662405	0.0693217	4.73157	0.869485	-4.6235	BRCA
TCGA-HN-A2OB-01A	WT	0.865064	-0.821555	0.106317	0.0275596	5.92638	2.0891	-4.63996	BRCA
TCGA-BH-A0H9-01A	WT	-0.185686	0.338365	-0.264945	0.377104	-1.23305	-0.634796	0.83674	BRCA
TCGA-B6-A0IP-01A	WT	0.215166	-0.0975908	-0.222097	0.340281	0.307601	0.570715	0.24615	BRCA
TCGA-C8-A12X-01A	WT	-0.305855	0.388698	-0.249661	0.364376	-0.705703	-2.11388	-0.643273	BRCA
TCGA-LD-A9QF-01A	WT	0.378294	-0.24381	-0.156191	0.28134	1.38992	2.04627	0.505792	BRCA
TCGA-BH-A18N-01A	WT	0.235156	-0.202476	-0.0969083	0.230605	1.44022	0.327445	-1.85021	BRCA
TCGA-C8-A1HN-01A	WT	-0.615457	0.644612	-0.274916	0.386046	-4.42588	-2.57619	2.90717	BRCA
TCGA-AN-A0FK-01A	WT	-0.34731	0.393939	-0.218697	0.337727	-1.12064	-1.66541	-0.193144	BRCA
TCGA-AC-A2FK-01A	WT	0.926548	-0.877224	0.21614	-0.0903513	7.93303	4.77696	-5.04773	BRCA
TCGA-BH-A0HU-01A	WT	-0.767737	0.731881	-0.359899	0.456154	-5.54504	-1.92384	4.43843	BRCA
TCGA-D8-A140-01A	WT	-0.0353412	-0.0223933	-0.245262	0.360555	0.698518	-0.64984	-0.826913	BRCA
TCGA-A7-A0CD-01A	WT	-0.154106	0.27381	-0.28117	0.391081	-0.605833	-2.13148	-0.991043	BRCA
TCGA-5T-A9QA-01A	WT	-0.59424	0.609561	-0.315996	0.420472	-4.02184	-2.47336	3.28249	BRCA
TCGA-AR-A2LK-01A	WT	-0.59148	0.64698	-0.333573	0.434875	-3.66451	-1.39216	2.98159	BRCA
TCGA-E2-A1IO-01A	WT	0.668971	-0.621835	-0.102586	0.232115	2.79058	0.506987	-2.44038	BRCA
TCGA-S3-A6ZF-01A	WT	-0.617123	0.549057	-0.333455	0.435521	-2.6708	-1.20226	2.83545	BRCA
TCGA-B6-A0IB-01A	WT	-0.724219	0.691429	-0.343312	0.442538	-3.57947	-2.37994	2.42348	BRCA
TCGA-A8-A07J-01A	WT	0.828248	-0.780846	0.0608935	0.0736438	4.24508	1.59623	-3.31763	BRCA
TCGA-AN-A0XP-01A	WT	0.475105	-0.314657	-0.0927023	0.224929	2.14669	0.162363	-2.01	BRCA
TCGA-A8-A08Z-01A	WT	0.418832	-0.191645	-0.188482	0.310875	0.967787	0.772347	0.138232	BRCA
TCGA-EW-A6SA-01A	WT	-0.5842	0.562958	-0.309165	0.41488	-4.62698	-1.88576	3.36588	BRCA
TCGA-E9-A1NG-01A	WT	0.535681	-0.513458	-0.0424806	0.17718	3.21272	1.31115	-1.61017	BRCA
TCGA-A8-A07L-01A	WT	-0.802058	0.785189	-0.424182	0.508077	-5.00893	-1.68687	4.27824	BRCA
TCGA-E2-A15L-01A	WT	-0.510848	0.536789	-0.298792	0.405566	-1.89252	-1.61667	1.59786	BRCA
TCGA-D8-A1JI-01A	WT	-0.147425	0.135217	-0.176187	0.299808	0.969664	-2.54575	-2.68154	BRCA
TCGA-GM-A2DO-01A	WT	-0.509054	0.607566	-0.395648	0.485607	-2.79198	-1.90729	2.9313	BRCA
TCGA-EW-A1P6-01A	WT	-0.0527728	0.00549451	-0.223006	0.341169	-0.679319	-0.145178	0.033434	BRCA
TCGA-AR-A0U3-01A	WT	-0.49443	0.519261	-0.322598	0.425572	-3.2977	-0.777778	2.87828	BRCA
TCGA-A2-A0ES-01A	WT	0.910744	-0.904762	0.139638	-0.00816476	6.63189	5.24581	-3.79865	BRCA
TCGA-A8-A06P-01A	WT	0.514758	-0.395903	-0.107134	0.236818	2.48421	0.0819038	-2.18844	BRCA
TCGA-S3-AA12-01A	WT	-0.214658	0.31854	-0.26157	0.374389	-1.52803	-1.91453	-0.473789	BRCA
TCGA-LL-A6FQ-01A	WT	-0.139099	0.243074	-0.192717	0.314134	0.0264745	-0.715691	-0.19941	BRCA
TCGA-AQ-A1H2-01A	WT	-0.00383965	0.0383546	-0.0446821	0.181089	2.28738	-1.10386	-2.72375	BRCA
TCGA-BH-A0DQ-01A	WT	0.340017	-0.123927	-0.23334	0.350189	0.192173	0.97776	0.870699	BRCA
TCGA-A2-A25F-01A	WT	-0.260556	0.182986	-0.250291	0.365002	-2.05421	0.163561	2.17969	BRCA
TCGA-AN-A0AT-01A	WT	-0.694107	0.658537	-0.33968	0.440289	-7.06183	-2.78569	4.30293	BRCA
TCGA-D8-A27T-01A	WT	0.0958464	-0.0293446	-0.232451	0.349325	0.551056	-0.38828	0.0086611	BRCA
TCGA-A2-A04X-01A	WT	-0.491378	0.4264	-0.289385	0.397665	-2.48867	-1.12654	2.39698	BRCA
TCGA-AR-A0TY-01A	WT	-0.416162	0.382684	-0.260938	0.374159	-4.23718	-1.07416	2.38197	BRCA
TCGA-B6-A0WZ-01A	WT	-0.109612	0.218672	-0.268396	0.380425	-0.962253	-0.929893	0.707096	BRCA
TCGA-A7-A5ZX-01A	WT	0.60325	-0.653099	0.0830002	0.0531336	5.60917	1.82576	-4.18766	BRCA
TCGA-GM-A2DA-01A	WT	0.0246528	-0.00723623	-0.196605	0.317902	0.049721	-0.239071	0.541829	BRCA
TCGA-AO-A12E-01A	WT	0.1309	-0.100346	-0.214741	0.334334	-0.484353	1.79065	2.04478	BRCA
TCGA-AR-A250-01A	WT	-0.485623	0.508857	-0.298006	0.405373	-2.5767	-1.32172	1.93644	BRCA
TCGA-AO-A03P-01A	WT	-0.474546	0.550434	-0.301974	0.409113	-3.05014	-1.78777	2.0114	BRCA
TCGA-E2-A15G-01A	WT	0.453211	-0.274405	-0.110906	0.24111	2.37207	-0.879802	-2.86943	BRCA
TCGA-C8-A12M-01A	WT	0.076661	-0.01287	-0.159673	0.285229	1.08243	-1.36327	-2.3039	BRCA
TCGA-A7-A13G-01B	WT	0.724466	-0.626509	0.0565205	0.0832267	5.20537	1.49253	-4.52803	BRCA
TCGA-A8-A07E-01A	WT	-0.250879	0.235594	-0.32532	0.427952	-0.789889	1.58127	2.29033	BRCA
TCGA-BH-A0H3-01A	WT	0.899392	-0.858885	0.0206565	0.113491	4.98554	2.3527	-3.82588	BRCA
TCGA-A2-A0D4-01A	WT	-0.492773	0.473965	-0.284449	0.39385	-4.10649	-0.649124	3.07753	BRCA
TCGA-E9-A5UO-01A	WT	0.0814367	-0.0372381	-0.109744	0.241254	0.4246	1.81408	0.705321	BRCA
TCGA-EW-A1PD-01A	WT	-0.242461	0.32704	-0.253913	0.367814	-1.57799	0.930357	2.5067	BRCA
TCGA-A2-A0CV-01A	WT	0.710025	-0.632828	0.0152606	0.11905	4.85044	1.88831	-3.07231	BRCA
TCGA-AO-A12B-01A	WT	-0.0130599	0.0263012	-0.130155	0.259517	0.740973	-0.44393	-1.68375	BRCA
TCGA-A2-A0EW-01A	WT	0.872572	-0.826308	0.0637933	0.0722015	5.29981	3.27007	-3.11922	BRCA
TCGA-A2-A0T4-01A	WT	0.115172	-0.0321132	-0.291242	0.399852	-0.664449	1.87487	2.41426	BRCA
TCGA-BH-A1EN-01A	WT	-0.151567	0.167536	-0.287148	0.396312	-0.316351	-2.19331	-1.36956	BRCA
TCGA-E9-A247-01A	WT	-0.484498	0.545997	-0.28456	0.394567	-3.18579	-2.0965	1.27792	BRCA
TCGA-E2-A1BD-01A	WT	-0.0345931	0.0935374	-0.223683	0.341838	-0.177728	-0.696135	-0.276183	BRCA
TCGA-E9-A1RI-01A	WT	0.641573	-0.563857	-0.0326835	0.169156	2.88392	0.15219	-2.8071	BRCA
TCGA-E2-A105-01A	WT	-0.549503	0.609703	-0.309088	0.414481	-2.64163	-1.97562	1.71947	BRCA
TCGA-BH-A0BJ-01A	WT	0.285724	-0.401722	-0.0980721	0.229646	2.29797	0.790937	-1.17918	BRCA
TCGA-S3-AA14-01A	WT	0.323077	-0.295238	-0.156189	0.282002	0.988993	0.70243	-1.24643	BRCA
TCGA-D8-A1JP-01A	WT	-0.212066	0.293139	-0.254514	0.368329	-0.777639	0.852187	2.14729	BRCA
TCGA-BH-A0E2-01A	WT	-0.483628	0.531798	-0.271661	0.383126	-3.09773	-0.256898	2.89027	BRCA
TCGA-LL-A740-01A	WT	0.078198	-0.133367	-0.189206	0.311483	0.823301	0.163013	-0.300462	BRCA
TCGA-D8-A1X7-01A	WT	0.0256202	0.0445941	-0.203278	0.324706	0.466093	-0.716665	-1.29035	BRCA
TCGA-AC-A23E-01A	WT	0.405017	-0.409075	-0.155279	0.281739	2.50816	-0.595558	-2.94758	BRCA
TCGA-A2-A1FV-01A	WT	0.609093	-0.513858	-0.127467	0.256086	2.2358	-0.323702	-3.41908	BRCA
TCGA-A8-A09B-01A	WT	0.269681	-0.262468	-0.124694	0.255902	1.24425	0.23232	-0.651228	BRCA
TCGA-AN-A0XO-01A	WT	-0.258885	0.171325	-0.243921	0.359407	-0.166676	-0.58672	0.587144	BRCA
TCGA-A7-A425-01A	WT	-0.0819672	0.0280062	-0.213896	0.333711	-0.479403	0.787025	1.64187	BRCA
TCGA-AN-A0AM-01A	WT	-0.69873	0.659704	-0.319649	0.423267	-4.54841	-1.81993	3.05808	BRCA
TCGA-LL-A9Q3-01A	WT	-0.281426	0.146437	-0.20575	0.325867	0.728549	-2.64411	-1.7034	BRCA
TCGA-A8-A08B-01A	WT	-0.656136	0.644938	-0.345966	0.444713	-4.28969	-2.39198	2.62621	BRCA
TCGA-A1-A0SG-01A	WT	0.105975	-0.0708636	-0.232103	0.349261	1.16003	-0.394404	-0.524833	BRCA
TCGA-BH-A0H0-01A	WT	-0.572305	0.611162	-0.316806	0.421079	-3.65345	-2.47696	1.75043	BRCA
TCGA-D8-A1XR-01A	WT	-0.134849	0.249236	-0.237746	0.354057	-1.01909	-0.00549274	1.31948	BRCA
TCGA-LL-A50Y-01A	WT	-0.467777	0.404937	-0.286058	0.394814	-0.820665	-2.72088	-0.162714	BRCA
TCGA-E2-A1IU-01A	WT	0.202873	-0.291102	-0.159182	0.286059	1.22629	-0.784665	-1.89426	BRCA
TCGA-EW-A1IX-01A	WT	0.82682	-0.794293	0.0806501	0.0569525	5.68032	2.27623	-4.33833	BRCA
TCGA-A2-A0EV-01A	WT	-0.340866	0.378049	-0.29613	0.403307	-0.887654	-0.17545	2.00537	BRCA
TCGA-AR-A2LN-01A	WT	0.855993	-0.851648	0.171019	-0.0450159	7.9312	4.44958	-4.95511	BRCA
TCGA-E9-A1QZ-01A	WT	0.177635	-0.160121	-0.22823	0.345954	-0.293659	0.879916	0.963844	BRCA
TCGA-BH-A8FY-01A	WT	-0.256545	0.306391	-0.235211	0.351501	-0.207403	-1.40627	0.460534	BRCA
TCGA-AC-A6IX-06A	WT	0.7046	-0.6798	-0.0509937	0.184408	3.76933	2.82653	-1.80154	BRCA
TCGA-AR-A1AL-01A	WT	0.599158	-0.627216	-0.0684716	0.200365	3.64858	2.99438	-1.38294	BRCA
TCGA-AO-A0J8-01A	WT	-0.061797	0.138936	-0.148539	0.275538	1.51247	-0.762238	-1.11966	BRCA
TCGA-BH-A2L8-01A	WT	0.147669	-0.143827	-0.0796818	0.213464	1.0875	2.25646	0.518942	BRCA
TCGA-AN-A0FZ-01A	WT	-0.165348	0.249343	-0.224189	0.341898	-0.848296	-1.38287	-0.615543	BRCA
TCGA-E2-A15F-01A	WT	0.012752	0.0170693	-0.239554	0.355745	-0.318959	0.240665	0.843618	BRCA
TCGA-A2-A0EP-01A	WT	0.662801	-0.623635	-0.031848	0.165836	3.1911	3.58154	-0.863557	BRCA
TCGA-BH-A18K-01A	WT	-0.355438	0.261194	-0.272793	0.38389	-0.840995	-0.138647	1.35886	BRCA
TCGA-AR-A5QN-01A	WT	0.365934	-0.281758	-0.179921	0.30308	1.31825	1.15322	0.247982	BRCA
TCGA-A8-A0A2-01A	WT	0.446474	-0.353084	-0.191979	0.313924	1.69439	-1.24497	-2.75777	BRCA
TCGA-B6-A40C-01A	WT	-0.455093	0.391798	-0.269743	0.380873	-1.64568	-0.57691	1.60641	BRCA
TCGA-AR-A2LQ-01A	WT	0.839067	-0.76045	0.0662685	0.0692961	5.51214	4.58093	-2.82763	BRCA
TCGA-EW-A1J6-01A	WT	-0.128798	0.168292	-0.204407	0.324909	-0.670139	-1.22574	-0.184848	BRCA
TCGA-EW-A1IZ-01A	WT	-0.569873	0.488912	-0.309804	0.415277	-2.18274	-1.07491	2.17512	BRCA
TCGA-AC-A2FG-01A	WT	0.936015	-0.9319	0.080559	0.0545719	4.82157	2.51447	-3.74512	BRCA
TCGA-A8-A09Z-01A	WT	-0.147611	0.18445	-0.10803	0.239921	0.699102	0.290527	-0.0808782	BRCA
TCGA-A8-A0A9-01A	WT	-0.516995	0.575092	-0.272887	0.383863	-1.8414	-1.21426	1.62924	BRCA
TCGA-BH-A0DT-01A	WT	0.642085	-0.639748	-0.0826948	0.216541	2.91429	1.49466	-1.86006	BRCA
TCGA-D8-A27E-01A	WT	0.749962	-0.733838	0.0650182	0.0746875	4.88563	-1.05555	-6.77473	BRCA
TCGA-E2-A14V-01A	WT	-0.611546	0.626597	-0.306972	0.412745	-5.05218	-0.903636	4.80632	BRCA
TCGA-A2-A0YL-01A	WT	0.652021	-0.661247	-0.137377	0.265772	2.03392	2.63562	-0.147891	BRCA
TCGA-D8-A27V-01A	WT	0.525991	-0.391401	-0.10243	0.233819	2.50172	0.0776284	-2.46187	BRCA
TCGA-A2-A4S2-01A	WT	0.428701	-0.340625	-0.0926887	0.223867	2.49117	1.07914	-1.05087	BRCA
TCGA-D8-A1XV-01A	WT	0.392258	-0.268665	-0.0529862	0.190359	2.57609	-0.368993	-3.70537	BRCA
TCGA-E2-A15K-01A	WT	-0.829391	0.823716	-0.404289	0.491879	-4.16931	-1.78309	4.33077	BRCA
TCGA-B6-A0IG-01A	WT	-0.644491	0.585394	-0.329927	0.431583	-2.74922	-2.11864	2.09778	BRCA
TCGA-BH-A0HI-01A	WT	0.402771	-0.427882	-0.126729	0.2565	2.19616	-0.238574	-2.03489	BRCA
TCGA-E2-A576-01A	WT	-0.516646	0.538396	-0.325505	0.429383	-2.94248	-3.22776	1.74261	BRCA
TCGA-BH-A201-01A	WT	0.323821	-0.388202	-0.153648	0.280639	1.75206	1.80153	-0.0471799	BRCA
TCGA-D8-A1JB-01A	WT	0.681919	-0.674117	-0.0281827	0.162642	4.15984	2.13131	-2.36165	BRCA
TCGA-A1-A0SN-01A	WT	-0.64652	0.644924	-0.394627	0.484366	-3.00083	-0.814752	2.89456	BRCA
TCGA-A8-A08A-01A	WT	-0.164657	0.0981836	-0.19381	0.316238	0.617135	-0.732745	-0.596942	BRCA
TCGA-A2-A0YI-01A	WT	0.737769	-0.661797	0.00574619	0.127997	4.71926	0.762377	-4.18062	BRCA
TCGA-AR-A2LM-01A	WT	0.633208	-0.632035	-0.00259491	0.139638	4.63746	2.30745	-2.44959	BRCA
TCGA-AR-A0TR-01A	WT	0.234284	-0.246535	-0.0617363	0.198156	2.74903	-0.697895	-3.69422	BRCA
TCGA-EW-A1P7-01A	WT	0.554084	-0.532181	-0.0583969	0.190492	3.04928	1.53745	-1.89019	BRCA
TCGA-EW-A2FW-01A	WT	-0.529579	0.525136	-0.292462	0.400847	-5.66146	-1.2449	4.0392	BRCA
TCGA-AR-A1AV-01A	WT	-0.117402	0.137681	-0.181494	0.306076	0.55316	-1.04835	-1.1675	BRCA
TCGA-AO-A0JF-01A	WT	0.777247	-0.743363	-0.0332264	0.167756	3.61979	2.01662	-2.30212	BRCA
TCGA-OL-A6VR-01A	WT	0.427732	-0.323776	-0.049838	0.185954	2.35423	0.0483784	-3.05215	BRCA
TCGA-A8-A090-01A	WT	-0.475351	0.588883	-0.310994	0.415863	-1.56167	-1.56102	1.24743	BRCA
TCGA-AO-A1KP-01A	WT	-0.190683	0.284696	-0.251379	0.365598	-1.15566	-2.05359	-0.376392	BRCA
TCGA-C8-A133-01A	WT	0.275116	-0.267415	-0.005054	0.142038	3.40336	0.758234	-4.00799	BRCA
TCGA-BH-A8FZ-01A	WT	0.655466	-0.711009	-0.0173685	0.154444	3.08856	2.69889	-1.12166	BRCA
TCGA-EW-A6SC-01A	WT	-0.292145	0.289801	-0.234415	0.351413	-0.842214	1.74726	2.44498	BRCA
TCGA-E9-A1NH-01A	WT	0.347519	-0.388483	-0.109565	0.240333	2.89034	-0.554794	-2.54083	BRCA
TCGA-B6-A0X5-01A	WT	-0.332642	0.441107	-0.365876	0.462476	-4.59493	-0.236697	4.39627	BRCA
TCGA-AC-A4ZE-01A	WT	0.0636833	0.0316249	-0.241889	0.35766	-0.560602	-0.210089	0.131541	BRCA
TCGA-A8-A07Z-01A	WT	-0.225362	0.218017	-0.288605	0.396887	-2.17674	0.271836	1.97736	BRCA
TCGA-OL-A66P-01A	WT	0.00302139	-0.0325222	-0.155092	0.281406	-0.359981	1.06565	0.874938	BRCA
TCGA-C8-A8HR-01A	WT	0.402651	-0.424618	-0.209687	0.329706	0.516854	3.02696	1.66651	BRCA
TCGA-A8-A09T-01A	WT	-0.229199	0.285714	-0.265908	0.377972	-0.911271	-0.00421338	1.51978	BRCA
TCGA-BH-A0HB-01A	WT	-0.688085	0.677152	-0.319496	0.423206	-3.96174	-1.39552	3.14013	BRCA
TCGA-AO-A1KO-01A	WT	0.948971	-0.936131	0.267642	-0.145204	7.96715	2.43865	-7.92352	BRCA
TCGA-BH-A0HW-01A	WT	-0.330025	0.298237	-0.294721	0.402285	-1.37787	-2.42532	-0.677386	BRCA
TCGA-OL-A66H-01A	WT	0.241947	-0.100884	-0.159208	0.284407	0.291991	0.348073	-0.101372	BRCA
TCGA-A2-A0T0-01A	WT	-0.590484	0.653917	-0.307758	0.413056	-5.02027	-2.26522	3.99708	BRCA
TCGA-AN-A0XS-01A	WT	0.167255	-0.244048	-0.140101	0.268636	1.47549	-0.136993	-1.21971	BRCA
TCGA-D8-A3Z6-01A	WT	0.516156	-0.398227	-0.106081	0.237144	2.72216	-0.139688	-2.40102	BRCA
TCGA-C8-A137-01A	WT	-0.605789	0.621171	-0.300549	0.407361	-4.76495	-3.35496	2.44575	BRCA
TCGA-GM-A4E0-01A	WT	0.909049	-0.871287	0.164143	-0.0361077	6.84032	4.39402	-4.38677	BRCA
TCGA-E2-A1B4-01A	WT	0.308786	-0.191578	-0.0941461	0.226412	2.96493	-1.42052	-3.57547	BRCA
TCGA-EW-A2FS-01A	WT	0.17357	-0.271859	-0.170796	0.295215	0.250869	1.39856	0.733084	BRCA
TCGA-E2-A156-01A	WT	0.0548758	-0.0622087	-0.166044	0.291578	0.852618	-1.18453	-1.92542	BRCA
TCGA-AC-A8OP-01A	WT	0.521517	-0.501689	-0.157031	0.282518	1.98338	0.725634	-1.60786	BRCA
TCGA-AN-A0FS-01A	WT	0.776923	-0.78022	-0.0588585	0.193065	3.37887	1.68286	-2.62214	BRCA
TCGA-B6-A0IM-01A	WT	-0.172291	0.25224	-0.292764	0.40051	-0.504571	-0.469433	0.709588	BRCA
TCGA-E9-A3HO-01A	WT	-0.370225	0.250215	-0.266198	0.378486	-2.97736	-1.08772	1.82369	BRCA
TCGA-D8-A27K-01A	WT	0.532273	-0.493951	-0.10674	0.238002	2.74437	0.832486	-1.84458	BRCA
TCGA-E9-A2JT-01A	WT	0.463401	-0.37619	-0.166927	0.290866	1.79845	1.8261	-0.408458	BRCA
TCGA-GM-A2DK-01A	WT	0.425022	-0.352523	-0.125498	0.253769	1.11362	0.431174	-0.977297	BRCA
TCGA-AR-A1AK-01A	WT	0.525243	-0.429643	-0.168699	0.294081	1.364	2.55297	0.987186	BRCA
TCGA-E2-A15R-01A	WT	-0.321493	0.432552	-0.306126	0.412526	-1.55851	-2.92198	-0.403569	BRCA
TCGA-E2-A153-01A	WT	0.637155	-0.597285	-0.103936	0.234484	3.30817	0.325033	-2.84857	BRCA
TCGA-E9-A54Y-01A	WT	-0.78733	0.779006	-0.434852	0.516393	-5.87038	-6.22237	2.08851	BRCA
TCGA-E2-A14Q-01A	WT	0.460795	-0.369048	-0.145728	0.273259	0.535293	1.45816	0.241135	BRCA
TCGA-E2-A1IK-01A	WT	0.555823	-0.599688	-0.0647903	0.197754	1.87617	0.687934	-1.99468	BRCA
TCGA-E2-A10C-01A	WT	-0.618932	0.678313	-0.338717	0.438592	-2.97064	-2.06261	2.53327	BRCA
TCGA-A8-A095-01A	WT	-0.321313	0.409524	-0.28361	0.392871	-2.15616	0.679739	3.25108	BRCA
TCGA-A7-A0DB-01A	WT	0.455281	-0.38147	-0.133219	0.261665	1.2696	0.743193	-0.521556	BRCA
TCGA-BH-A18J-01A	WT	-0.312266	0.259411	-0.257254	0.370536	-0.661662	-0.213877	1.25787	BRCA
TCGA-BH-A0W5-01A	WT	0.633169	-0.616667	-0.135738	0.263163	2.20563	0.988596	-1.51712	BRCA
TCGA-AN-A0XV-01A	WT	0.652089	-0.52381	-0.190696	0.312857	0.856911	1.43011	-0.493661	BRCA
TCGA-E2-A1IL-01A	WT	0.779773	-0.715704	-0.00290248	0.14153	3.62341	0.575029	-3.60311	BRCA
TCGA-3C-AAAU-01A	WT	-0.297875	0.386537	-0.247392	0.362385	-1.90112	-0.699608	1.59064	BRCA
TCGA-AR-A24W-01A	WT	0.775271	-0.754707	0.072144	0.0618346	5.98964	2.77476	-4.31073	BRCA
TCGA-OL-A5RZ-01A	WT	-0.526335	0.52381	-0.26059	0.37364	-3.4238	-2.09702	2.27295	BRCA
TCGA-A8-A083-01A	WT	0.530873	-0.491497	-0.0108111	0.147244	2.81263	-0.127504	-3.78531	BRCA
TCGA-AN-A0XL-01A	WT	0.695469	-0.662338	-0.144107	0.271128	1.51146	2.58069	-0.556671	BRCA
TCGA-E9-A1RC-01A	WT	-0.16866	0.179348	-0.20951	0.329415	-0.341398	-0.480218	0.186453	BRCA
TCGA-D8-A27I-01A	WT	0.707016	-0.720913	-0.0393437	0.173766	3.7241	4.12122	-0.659585	BRCA
TCGA-A2-A04Y-01A	WT	-0.259635	0.175024	-0.248447	0.363057	-0.766664	0.514241	2.1331	BRCA
TCGA-PE-A5DC-01A	WT	-0.505374	0.513166	-0.289586	0.397941	-2.7706	-0.287203	2.83151	BRCA
TCGA-OL-A5D8-01A	WT	-0.251843	0.32971	-0.215513	0.334922	-0.350849	-1.2988	-0.28477	BRCA
TCGA-A7-A26E-01A	WT	0.30991	-0.0721212	-0.114136	0.244234	1.66085	-0.0498835	-1.50739	BRCA
TCGA-A8-A0A1-01A	WT	0.227161	-0.163119	-0.190159	0.312048	0.498127	0.306321	0.35608	BRCA
TCGA-AN-A0FN-01A	WT	0.392602	-0.518243	-0.0672493	0.199689	3.44524	1.24875	-2.19434	BRCA
TCGA-BH-A1EO-01A	WT	0.581602	-0.505684	-0.0969013	0.227473	2.68424	1.07542	-2.00684	BRCA
TCGA-A2-A0T5-01A	WT	0.0250984	-0.0386794	-0.236432	0.352777	0.181811	-0.597623	-0.474949	BRCA
TCGA-B6-A0IC-01A	WT	-0.0856672	0.0708548	-0.209026	0.329103	-0.126455	-0.842955	-0.87816	BRCA
TCGA-E9-A245-01A	WT	0.518136	-0.487755	-0.0551523	0.190549	2.25034	1.6068	-1.71477	BRCA
TCGA-GM-A3NW-01A	WT	0.406859	-0.377551	-0.169691	0.294214	1.70413	-0.509356	-2.25027	BRCA
TCGA-A1-A0SB-01A	WT	0.432028	-0.300223	-0.0278747	0.163251	3.40236	0.549964	-3.12873	BRCA
TCGA-OL-A66N-01A	WT	0.374895	-0.450022	-0.0390305	0.170816	3.95003	-0.141609	-3.525	BRCA
TCGA-A2-A0CQ-01A	WT	-0.430796	0.492337	-0.275059	0.385566	-0.901354	-2.0304	0.579955	BRCA
TCGA-A8-A08J-01A	WT	-0.330422	0.290796	-0.285136	0.394449	-1.50779	-0.913367	1.03804	BRCA
TCGA-A8-A09V-01A	WT	0.125224	-0.197802	-0.132711	0.262395	1.0014	-0.0530608	-1.21028	BRCA
TCGA-AN-A04A-01A	WT	-0.000464324	0.0786341	-0.223216	0.341358	0.336208	-0.618391	-0.678227	BRCA
TCGA-E9-A1RG-01A	WT	-0.749081	0.751841	-0.356882	0.453555	-4.29421	-3.22961	2.79178	BRCA
TCGA-E2-A154-01A	WT	-0.24359	0.238736	-0.251192	0.365345	-0.840412	-1.12825	-0.223282	BRCA
TCGA-BH-A0H5-01A	WT	0.581047	-0.514109	-0.105329	0.236555	2.15551	1.14824	-0.895563	BRCA
TCGA-EW-A1IW-01A	WT	-0.22449	0.239021	-0.259888	0.373092	-2.15178	1.62419	3.77583	BRCA
TCGA-D8-A1Y1-01A	WT	-0.572758	0.608232	-0.321308	0.425045	-2.93164	-1.19906	2.39609	BRCA
TCGA-AO-A12A-01A	WT	0.693569	-0.654762	-0.128864	0.25748	1.58569	1.78288	-0.254102	BRCA
TCGA-BH-A0E1-01A	WT	-0.212902	0.302956	-0.269496	0.381029	-2.18167	0.264575	2.4181	BRCA
TCGA-E9-A229-01A	WT	0.213655	-0.228364	-0.193196	0.31495	0.739696	1.07051	0.108111	BRCA
TCGA-A8-A08T-01A	WT	-0.0693645	0.0929919	-0.253127	0.367061	0.693658	-1.88056	-1.51337	BRCA
TCGA-E9-A1RF-01A	WT	-0.605749	0.652396	-0.310258	0.41523	-1.85372	-3.01524	0.529449	BRCA
TCGA-E2-A15P-01A	WT	0.737119	-0.715357	-0.0359752	0.170696	2.86421	0.379093	-3.15172	BRCA
TCGA-C8-A3M8-01A	WT	-0.117269	0.108304	-0.224336	0.342463	-1.08111	-0.849552	0.258857	BRCA
TCGA-OL-A66L-01A	WT	0.197239	-0.189122	-0.0374739	0.171006	2.87636	-0.0119444	-2.62139	BRCA
TCGA-OL-A66K-01A	WT	0.386543	-0.39282	-0.102321	0.233888	2.47828	1.31512	-0.841534	BRCA
TCGA-AC-A2FO-01A	WT	0.863378	-0.83045	-0.0684923	0.200205	3.91849	1.92639	-2.74956	BRCA
TCGA-D8-A27L-01A	WT	0.605709	-0.606991	-0.0671919	0.200335	2.95322	3.67803	0.0828618	BRCA
TCGA-AC-A2FF-01A	WT	0.814114	-0.834006	0.0276466	0.105822	4.4838	4.18745	-2.20514	BRCA
TCGA-GM-A2D9-01A	WT	0.264569	-0.292336	-0.112807	0.244098	2.09682	-0.587669	-1.85402	BRCA
TCGA-A2-A0D3-01A	WT	0.226824	-0.289457	-0.0987656	0.231074	3.26983	-2.21322	-4.40256	BRCA
TCGA-A2-A0EO-01A	WT	0.581473	-0.561297	-0.083258	0.214976	2.81975	0.669085	-2.32233	BRCA
TCGA-A2-A0T7-01A	WT	0.288097	-0.219048	-0.20358	0.324146	0.445154	0.488392	0.600111	BRCA
TCGA-BH-A0EI-01A	WT	0.457553	-0.351349	-0.125466	0.254942	2.16788	0.343144	-1.86408	BRCA
TCGA-BH-A0BA-01A	WT	0.375806	-0.356602	-0.150313	0.278381	0.201371	1.43461	0.360135	BRCA
TCGA-EW-A1OX-01A	WT	0.106199	-0.121867	-0.0931581	0.22623	2.14107	1.05075	-1.87233	BRCA
TCGA-A2-A0CR-01A	WT	0.148036	-0.150466	-0.119307	0.247701	1.48467	0.545228	-0.529021	BRCA
TCGA-D8-A1JD-01A	WT	-0.37746	0.490842	-0.234429	0.351125	-2.924	0.221299	2.5496	BRCA
TCGA-C8-A26X-01A	WT	-0.332254	0.365696	-0.251823	0.366472	-1.83815	-1.41543	1.15838	BRCA
TCGA-A1-A0SE-01A	WT	0.211117	-0.138579	-0.263777	0.376196	-0.00344633	0.385138	0.128973	BRCA
TCGA-OL-A66O-01A	WT	-0.577497	0.607143	-0.317516	0.422568	-4.73317	-3.10699	3.07911	BRCA
TCGA-AN-A0FW-01A	WT	-0.449679	0.460815	-0.282398	0.392268	-2.2135	-1.59188	0.882303	BRCA
TCGA-D8-A1JC-01A	WT	-0.30978	0.431514	-0.268326	0.380124	-2.6087	0.124507	3.10876	BRCA
TCGA-BH-A0W3-01A	WT	-0.659478	0.640873	-0.362531	0.45804	-3.2189	-2.47575	2.59084	BRCA
TCGA-BH-A0B5-01A	WT	-0.489074	0.488666	-0.263719	0.376107	-2.25287	0.801504	3.81898	BRCA
TCGA-AN-A0XW-01A	WT	-0.592098	0.449369	-0.286957	0.395916	-2.0942	-0.0276107	2.64982	BRCA
TCGA-AR-A2LO-01A	WT	0.322428	-0.32898	-0.159683	0.285279	0.922997	2.19718	0.940026	BRCA
TCGA-EW-A1J2-01A	WT	0.770607	-0.65227	0.059189	0.0758906	5.46811	1.95646	-3.80558	BRCA
TCGA-BH-A0AZ-01A	WT	0.499479	-0.544218	-0.152916	0.279896	2.65503	-0.0552393	-2.78404	BRCA
TCGA-E9-A227-01A	WT	0.663315	-0.642857	-0.115416	0.245317	2.05388	1.29281	-1.61997	BRCA
TCGA-D8-A1XM-01A	WT	0.361383	-0.258938	-0.221394	0.339654	0.614051	1.41664	0.919455	BRCA
TCGA-A2-A1FW-01A	WT	-0.0281426	0.0131535	-0.239849	0.355926	-1.62879	-0.235704	0.919056	BRCA
TCGA-E2-A15A-06A	WT	-0.576704	0.58634	-0.297259	0.404699	-3.5841	-1.19319	2.97575	BRCA
TCGA-BH-A0C7-01B	WT	-0.630648	0.612816	-0.321085	0.424288	-3.782	-0.142252	3.98328	BRCA
TCGA-E9-A1R5-01A	WT	0.0750469	-0.041958	-0.215756	0.335219	1.48121	-1.82145	-1.86429	BRCA
TCGA-A8-A09A-01A	WT	0.256935	-0.272362	-0.22632	0.344138	1.15596	-0.322721	-1.10275	BRCA
TCGA-GM-A2DC-01A	WT	0.206669	-0.267507	-0.0755138	0.207184	2.8032	-2.87961	-4.46412	BRCA
TCGA-AO-A0J9-01A	WT	0.291796	-0.219089	-0.161224	0.285806	0.738708	-0.496908	-0.764082	BRCA
TCGA-D8-A4Z1-01A	WT	0.774359	-0.802839	0.0926674	0.0414778	5.62816	3.87586	-3.18334	BRCA
TCGA-A8-A082-01A	WT	-0.193855	0.261137	-0.318703	0.422701	-1.81783	-0.184167	1.49269	BRCA
TCGA-D8-A141-01A	WT	0.579385	-0.450774	-0.132877	0.261751	2.29726	-0.102946	-2.06462	BRCA
TCGA-BH-A204-01A	WT	-0.272527	0.323077	-0.230935	0.348158	-2.5709	-1.77911	0.99513	BRCA
TCGA-BH-A0C1-01B	WT	-0.0110005	-0.00928039	-0.253739	0.367728	0.480292	-0.0273646	0.32616	BRCA
TCGA-D8-A1Y2-01A	WT	-0.167431	0.152279	-0.23027	0.34733	-0.883872	-0.83376	0.514728	BRCA
TCGA-A2-A0YK-01A	WT	0.913254	-0.880872	0.0751712	0.0593805	4.82625	3.73837	-2.79407	BRCA
TCGA-E9-A22H-01A	WT	-0.207444	0.375818	-0.245461	0.360757	-1.92172	-0.12144	2.11333	BRCA
TCGA-E2-A1L8-01A	WT	0.132967	-0.0879853	-0.199529	0.320958	1.06171	-1.07733	-1.02737	BRCA
TCGA-BH-A18G-01A	WT	-0.59559	0.65933	-0.323654	0.426756	-2.99333	-2.80474	1.85476	BRCA
TCGA-JL-A3YX-01A	WT	-0.471513	0.385666	-0.276905	0.387594	-2.14971	-0.304947	2.28134	BRCA
TCGA-S3-AA17-01A	WT	-0.44313	0.394602	-0.262395	0.375883	-1.68457	-1.01931	1.29821	BRCA
TCGA-E2-A56Z-01A	WT	-0.637413	0.615574	-0.339695	0.439558	-3.26222	-2.0888	2.45234	BRCA
TCGA-A7-A0CH-01A	WT	0.364462	-0.314661	-0.135616	0.264592	1.66418	-0.0777411	-1.39828	BRCA
TCGA-AR-A0TZ-01A	WT	-0.227581	0.367013	-0.286715	0.396295	-2.23269	-0.127089	2.56731	BRCA
TCGA-E2-A15I-01A	WT	0.679139	-0.576677	0.0578565	0.0787771	5.19802	2.08402	-3.27615	BRCA
TCGA-BH-A0B4-01A	WT	-0.382848	0.452601	-0.308189	0.413589	-1.13532	-1.57052	0.651818	BRCA
TCGA-E2-A15K-06A	WT	-0.389648	0.536743	-0.330277	0.431823	-2.08133	-2.54547	1.37972	BRCA
TCGA-A2-A0ET-01A	WT	0.0604948	0.0330896	-0.179046	0.301951	0.86105	-0.302111	-0.818191	BRCA
TCGA-AN-A0FD-01A	WT	-0.547943	0.522148	-0.296305	0.404338	-1.32584	-2.49216	0.177023	BRCA
TCGA-LL-A5YL-01A	WT	-0.408476	0.351368	-0.270151	0.381547	-1.77632	-0.940695	1.74392	BRCA
TCGA-BH-A1EW-01A	WT	-0.174198	0.2085	-0.259778	0.372714	-0.960198	0.321799	1.64752	BRCA
TCGA-AO-A03M-01B	WT	-0.633553	0.603641	-0.294358	0.401921	-2.73499	-1.36056	2.42268	BRCA
TCGA-B6-A0RP-01A	WT	0.762309	-0.727273	-0.0491537	0.182118	3.25542	-0.0404002	-3.4853	BRCA
TCGA-E2-A15T-01A	WT	0.102102	-0.000988631	-0.21635	0.335368	-1.08268	-0.362402	-0.361484	BRCA
TCGA-A8-A08O-01A	WT	0.162823	-0.258168	-0.206514	0.326549	0.119503	0.155179	-0.504738	BRCA
TCGA-BH-A18I-01A	WT	0.0292281	0.0923411	-0.231628	0.348343	0.191149	-0.166174	0.244809	BRCA
TCGA-BH-A0BM-01A	WT	0.775514	-0.731522	0.0866593	0.0477688	5.62011	0.22986	-5.42133	BRCA
TCGA-5L-AAT0-01A	WT	0.132744	-0.331649	-0.101237	0.230663	2.59114	0.0196797	-1.95052	BRCA
TCGA-BH-A6R9-01A	WT	0.380604	-0.373239	-0.0950505	0.224237	3.45553	2.31666	-1.14977	BRCA
TCGA-EW-A1PG-01A	WT	0.768444	-0.75487	0.126742	0.00770208	6.40624	2.54176	-4.41699	BRCA
TCGA-AN-A03Y-01A	WT	-0.618645	0.645376	-0.350849	0.448774	-3.17486	-2.43623	1.61198	BRCA
TCGA-A2-A25D-01A	WT	-0.285017	0.27664	-0.245219	0.360919	-0.805445	-0.61012	0.766805	BRCA
TCGA-D8-A73W-01A	WT	0.28107	-0.323998	-0.127547	0.255747	2.03696	0.367667	-1.35021	BRCA
TCGA-AO-A0J5-01A	WT	0.684903	-0.492481	-0.127611	0.255192	1.78583	0.400919	-2.30975	BRCA
TCGA-A2-A1G6-01A	WT	0.956443	-0.947653	0.20587	-0.0809073	7.42014	3.87424	-5.30012	BRCA
TCGA-D8-A1XS-01A	WT	-0.458808	0.533847	-0.323659	0.426668	-2.45479	-1.31114	1.40687	BRCA
TCGA-LL-A5YM-01A	WT	-0.373875	0.430883	-0.265911	0.378341	-2.95774	-2.39841	1.33658	BRCA
TCGA-D8-A27G-01A	WT	-0.148616	0.186569	-0.269116	0.381022	-0.0475681	-0.57892	0.54104	BRCA
TCGA-BH-A1EX-01A	WT	0.487528	-0.422978	-0.0991356	0.231913	2.05449	0.897044	-0.728983	BRCA
TCGA-A8-A076-01A	WT	-0.534203	0.514801	-0.32718	0.429279	-2.37916	-1.59901	1.63483	BRCA
TCGA-EW-A1OV-01A	WT	-0.375661	0.375996	-0.256297	0.369696	-1.2546	-1.22854	0.9325	BRCA
TCGA-B6-A0X7-01A	WT	0.74767	-0.80383	-0.0513265	0.186427	3.52703	1.16137	-3.14735	BRCA
TCGA-B6-A0WT-01A	WT	0.363325	-0.394361	-0.182185	0.305759	0.51932	1.35627	0.0864366	BRCA
TCGA-BH-A0BZ-01A	WT	-0.863198	0.86535	-0.363738	0.459131	-3.63526	-2.01883	3.70018	BRCA
TCGA-OL-A5RU-01A	WT	0.524546	-0.562554	-0.0411689	0.175218	3.5304	0.941416	-2.76261	BRCA
TCGA-D8-A73U-01A	WT	0.518165	-0.513774	0.0147407	0.118022	4.46987	0.999798	-2.84221	BRCA
TCGA-E9-A295-01A	WT	-0.034652	0.0567323	-0.262492	0.375113	0.218737	-1.28163	-0.701645	BRCA
TCGA-D8-A1XY-01A	WT	0.379841	-0.370628	-0.097378	0.228665	3.20442	-0.168471	-2.4129	BRCA
TCGA-E9-A1R6-01A	WT	-0.130836	0.155541	-0.259514	0.373045	-0.407345	-0.800422	-0.495336	BRCA
TCGA-BH-A1FL-01A	WT	-0.00655222	0.102317	-0.238493	0.354592	-0.219969	-0.495834	0.272363	BRCA
TCGA-E9-A1RE-01A	WT	-0.351368	0.364893	-0.320059	0.424233	-1.88991	-3.07731	-0.561244	BRCA
TCGA-D8-A1JN-01A	WT	0.548977	-0.379762	-0.0654541	0.199911	3.46723	-1.59896	-4.52385	BRCA
TCGA-D8-A145-01A	WT	0.816389	-0.810811	0.00478562	0.129454	4.35907	3.86061	-2.03903	BRCA
TCGA-C8-A1HE-01A	WT	0.0325203	-0.0156463	-0.170091	0.295069	0.803533	-1.39491	-1.86326	BRCA
TCGA-A8-A0AB-01A	WT	-0.265405	0.311404	-0.275674	0.386166	-1.06384	-1.41738	0.0258504	BRCA
TCGA-EW-A1J3-01A	WT	-0.237664	0.264659	-0.200623	0.322072	-1.42732	-0.473999	1.00579	BRCA
TCGA-A8-A0A7-01A	WT	-0.309236	0.211779	-0.22224	0.340806	-1.02672	-0.380037	1.32463	BRCA
TCGA-A8-A08L-01A	WT	-0.747023	0.644056	-0.326557	0.428794	-3.34856	-1.23174	3.36657	BRCA
TCGA-BH-A0H6-01A	WT	0.44732	-0.346505	-0.11692	0.247203	1.60805	0.158604	-1.76943	BRCA
TCGA-E2-A10B-01A	WT	-0.31294	0.28662	-0.227954	0.345632	-0.543295	-0.377044	0.917851	BRCA
TCGA-E9-A228-01A	WT	-0.513242	0.420068	-0.314364	0.420393	-4.05789	-1.01208	3.15368	BRCA
TCGA-A2-A3KD-01A	WT	0.53118	-0.399037	-0.150304	0.278105	1.47542	0.793186	-1.03428	BRCA
TCGA-AQ-A7U7-01A	WT	0.475281	-0.53594	-0.118057	0.246219	2.78239	2.92056	0.00263436	BRCA
TCGA-BH-A0EB-01A	WT	0.343923	-0.320192	-0.141873	0.269013	1.72505	-0.779745	-1.75513	BRCA
TCGA-AR-A24L-01A	WT	0.225577	-0.195045	-0.105642	0.237521	0.754306	1.6927	0.184194	BRCA
TCGA-AC-A62Y-01A	WT	-0.340272	0.307957	-0.204514	0.325294	0.0414131	0.404718	1.72278	BRCA
TCGA-AC-A3YJ-01A	WT	0.140562	-0.156573	-0.0887572	0.221921	2.37256	0.295345	-2.02399	BRCA
TCGA-GM-A5PX-01A	WT	0.695373	-0.63742	0.0718588	0.0629683	5.07769	0.958862	-4.24778	BRCA
TCGA-B6-A0WW-01A	WT	-0.193027	0.400501	-0.235937	0.352635	-0.997012	-0.644569	1.03702	BRCA
TCGA-A2-A0SV-01A	WT	-0.697885	0.736934	-0.310213	0.415273	-4.81539	-2.08309	4.01889	BRCA
TCGA-B6-A0X0-01A	WT	0.00700438	-0.0489796	-0.155899	0.283232	0.548514	-0.710538	-1.68418	BRCA
TCGA-BH-A0EA-01A	WT	0.961538	-0.93838	0.188328	-0.0620443	6.87812	3.85718	-5.07844	BRCA
TCGA-LL-A440-01A	WT	0.749114	-0.74446	0.0249855	0.108474	5.0264	4.93685	-1.58677	BRCA
TCGA-A1-A0SQ-01A	WT	0.295691	-0.321429	-0.0957649	0.227777	1.26708	1.2823	-0.769441	BRCA
TCGA-AC-A3QQ-01B	WT	0.518456	-0.511236	-0.0651579	0.199832	3.52021	0.653258	-3.68224	BRCA
TCGA-E9-A1R4-01A	WT	-0.568826	0.564913	-0.311652	0.416281	-1.64132	-0.843885	2.27644	BRCA
TCGA-A2-A3XU-01A	WT	-0.562633	0.594225	-0.358332	0.45472	-4.23686	-2.07801	3.08041	BRCA
TCGA-HN-A2NL-01A	WT	-0.651874	0.733317	-0.430587	0.515603	-5.92391	-2.47719	4.62257	BRCA
TCGA-BH-A0BO-01A	WT	0.760073	-0.671687	0.181003	-0.0494445	6.44846	3.50454	-4.04669	BRCA
TCGA-D8-A1Y0-01A	WT	-0.236581	0.249169	-0.270549	0.382089	-1.21936	0.463892	2.2323	BRCA
TCGA-B6-A40B-01A	WT	-0.382979	0.471178	-0.275971	0.386571	-1.16092	-0.72366	2.21845	BRCA
TCGA-PL-A8LX-01A	WT	0.539366	-0.494306	0.0329161	0.104878	3.803	0.765562	-4.21899	BRCA
TCGA-AO-A0J7-01A	WT	-0.670082	0.675946	-0.321884	0.426482	-4.28726	-3.02933	1.93902	BRCA
TCGA-EW-A2FV-01A	WT	-0.245399	0.34145	-0.277216	0.38782	-2.19302	1.42708	3.62586	BRCA
TCGA-AR-A252-01A	WT	0.629606	-0.555927	-0.0490895	0.182443	2.50689	2.81518	-1.20172	BRCA
TCGA-AN-A0XR-01A	WT	-0.476787	0.622901	-0.43046	0.51283	-3.46756	-0.999798	3.96686	BRCA
TCGA-A2-A0YC-01A	WT	-0.0532017	0.178571	-0.255294	0.368892	-0.05085	-1.18267	-0.47114	BRCA
TCGA-A8-A07P-01A	WT	-0.549098	0.614333	-0.306934	0.412537	-1.07041	-2.75455	-0.0730238	BRCA
TCGA-E9-A3X8-01A	WT	-0.069187	0.0847751	-0.160176	0.285295	0.406407	-1.54148	-1.13419	BRCA
TCGA-AC-A2B8-01A	WT	0.727703	-0.69112	-0.064241	0.199361	3.4135	2.51688	-1.09646	BRCA
TCGA-D8-A27W-01A	WT	-0.403241	0.290112	-0.275269	0.38709	-3.13033	-0.676083	2.52992	BRCA
TCGA-B6-A0RO-01A	WT	0.26297	-0.126374	-0.103022	0.234136	1.93396	0.481186	-1.59941	BRCA
TCGA-BH-A0DE-01A	WT	0.695049	-0.68209	-0.0717242	0.20439	2.992	1.82404	-1.68542	BRCA
TCGA-BH-A18R-01A	WT	-0.49959	0.546575	-0.311816	0.416649	-3.3587	-0.981836	2.64859	BRCA
TCGA-B6-A0RV-01A	WT	0.43381	-0.369963	-0.130671	0.258449	0.374046	1.82286	0.632191	BRCA
TCGA-D8-A27P-01A	WT	0.62867	-0.659928	-0.055127	0.191566	3.10082	1.29643	-2.1098	BRCA
TCGA-BH-A0W7-01A	WT	-0.336766	0.323998	-0.245582	0.360513	-0.988556	0.82692	2.48542	BRCA
TCGA-AC-A7VB-01A	WT	-0.356382	0.323912	-0.287432	0.397135	-3.70602	-0.433284	2.76726	BRCA
TCGA-A8-A06N-01A	WT	-0.0542872	0.131045	-0.197934	0.319119	0.457218	-2.24254	-2.5586	BRCA
TCGA-BH-A8G0-01A	WT	0.796371	-0.677365	0.117725	0.0128507	6.32888	3.38821	-3.88119	BRCA
TCGA-BH-A0HP-01A	WT	0.410775	-0.449293	-0.156347	0.281907	1.06336	0.831928	-0.545539	BRCA
TCGA-AO-A0JC-01A	WT	0.32506	-0.270353	-0.134286	0.261241	1.3618	1.28802	-0.1917	BRCA
TCGA-BH-A18M-01A	WT	0.480129	-0.444355	-0.103293	0.235551	1.94664	2.87752	0.303426	BRCA
TCGA-E9-A1R7-01A	WT	-0.208083	0.254445	-0.231572	0.348423	-1.75207	-2.11587	-0.447885	BRCA
TCGA-BH-A1FH-01A	WT	0.671301	-0.761106	0.138063	-0.00981459	6.68286	4.58649	-3.61388	BRCA
TCGA-AR-A24V-01A	WT	0.141026	-0.113057	-0.161774	0.287731	1.00636	-0.0106397	-0.221404	BRCA
TCGA-AC-A6IX-01A	WT	0.782749	-0.703098	-0.102632	0.233312	2.86216	3.23579	-0.518356	BRCA
TCGA-D8-A1JH-01A	WT	0.854431	-0.848057	0.0145509	0.120747	4.33867	2.40389	-3.10918	BRCA
TCGA-A2-A25C-01A	WT	-0.299983	0.411396	-0.280952	0.390779	-2.14676	0.722809	3.11838	BRCA
TCGA-AO-A0JI-01A	WT	-0.234878	0.256822	-0.242111	0.35805	-0.76195	-2.24023	-0.550842	BRCA
TCGA-B6-A0IA-01A	WT	-0.674187	0.686368	-0.356378	0.45343	-3.51687	-4.25024	0.86699	BRCA
TCGA-BH-A18F-01A	WT	-0.140239	0.189935	-0.237931	0.354364	-1.26791	1.51168	2.51831	BRCA
TCGA-C8-A1HI-01A	WT	0.20322	-0.220974	-0.138775	0.267165	1.36678	0.781539	-0.430503	BRCA
TCGA-A2-A0YD-01A	WT	0.496496	-0.600414	-0.0308548	0.166944	3.57087	2.56003	-1.25971	BRCA
TCGA-BH-A18S-01A	WT	0.322531	-0.380055	-0.0901069	0.222873	3.00985	-2.20107	-4.63463	BRCA
TCGA-C8-A1HO-01A	WT	0.0476515	0.102646	-0.213929	0.333433	-0.402914	0.113807	0.462854	BRCA
TCGA-AO-A0JG-01A	WT	0.706008	-0.752818	0.0786531	0.056094	5.56326	1.67052	-4.74711	BRCA
TCGA-BH-A1FJ-01A	WT	-0.459201	0.454076	-0.279554	0.389813	-3.49489	-0.558322	3.23474	BRCA
TCGA-BH-A209-01A	WT	-0.659996	0.672983	-0.327497	0.429744	-4.96853	-2.00126	3.44214	BRCA
TCGA-OL-A5RX-01A	WT	0.732381	-0.682908	0.0298373	0.10729	4.43007	1.62557	-3.3486	BRCA
TCGA-E2-A15D-01A	WT	0.713069	-0.646875	-0.105081	0.236511	3.30495	1.23386	-2.20467	BRCA
TCGA-D8-A27H-01A	WT	-0.291888	0.220352	-0.297159	0.404093	-1.87841	-1.55082	0.972975	BRCA
TCGA-A1-A0SD-01A	WT	0.556224	-0.591549	-0.094057	0.226093	2.48751	1.83879	-0.977999	BRCA
TCGA-A7-A26J-01B	WT	0.560405	-0.474603	-0.0494939	0.184583	3.32844	1.65923	-2.01423	BRCA
TCGA-D8-A1XC-01A	WT	0.384743	-0.308101	-0.0624981	0.197702	3.00552	0.168675	-3.51594	BRCA
TCGA-A2-A04R-01A	WT	-0.476695	0.595	-0.302685	0.409356	-3.56645	-1.64447	2.60182	BRCA
TCGA-LD-A66U-01A	WT	0.12675	-0.136883	-0.0699964	0.203621	2.07779	1.02881	-0.95422	BRCA
TCGA-E2-A15O-01A	WT	-0.521988	0.423793	-0.335557	0.436224	-2.52569	-0.840561	2.03656	BRCA
TCGA-BH-A0HO-01A	WT	0.280193	-0.26771	-0.0591773	0.195144	2.20742	0.570878	-1.83261	BRCA
TCGA-3C-AALJ-01A	WT	-0.327659	0.384207	-0.307826	0.414636	-2.7368	-0.371777	2.81272	BRCA
TCGA-BH-AB28-01A	WT	0.369524	-0.372414	-0.153749	0.280712	1.49436	1.1713	-0.588444	BRCA
TCGA-A7-A0CG-01A	WT	0.745779	-0.677489	-0.106701	0.237154	2.57381	1.57059	-1.85382	BRCA
TCGA-A8-A08H-01A	WT	0.342237	-0.239491	-0.185011	0.307117	0.751506	2.21086	1.04702	BRCA
TCGA-B6-A0WV-01A	WT	-0.467631	0.469048	-0.277861	0.388138	-2.974	-1.07576	1.68578	BRCA
TCGA-D8-A1XF-01A	WT	-0.564557	0.609436	-0.318739	0.423359	-4.4124	-1.77078	3.15606	BRCA
TCGA-BH-A0BQ-01A	WT	0.579384	-0.590118	-0.0761463	0.209714	3.12209	1.49789	-1.87072	BRCA
TCGA-B6-A0X4-01A	WT	0.646756	-0.672237	0.0641893	0.0763479	4.65349	1.17213	-5.20558	BRCA
TCGA-E9-A2JS-01A	WT	-0.846399	0.851735	-0.370674	0.465276	-4.83993	-3.40712	3.22368	BRCA
TCGA-A8-A096-01A	WT	-0.0625985	0.127012	-0.172089	0.296742	0.15871	0.426194	0.257534	BRCA
TCGA-B6-A0WY-01A	WT	0.455069	-0.488349	-0.111336	0.240959	1.98809	1.38757	-0.855739	BRCA
TCGA-B6-A0RG-01A	WT	-0.275734	0.364719	-0.236153	0.353361	-2.34586	-0.861031	1.59667	BRCA
TCGA-E9-A5FK-01A	WT	0.288656	-0.296487	-0.115839	0.244835	2.58902	-0.522541	-2.27135	BRCA
TCGA-C8-A8HQ-01A	WT	-0.537064	0.521355	-0.287715	0.396559	-3.56393	0.645488	3.90831	BRCA
TCGA-B6-A0RL-01A	WT	-0.617966	0.600811	-0.299053	0.406057	-5.1083	-2.04464	3.25709	BRCA
TCGA-A2-A0CK-01A	WT	-0.00986193	0.0569358	-0.194472	0.316093	0.197506	0.399115	0.369167	BRCA
TCGA-E9-A1N4-01A	WT	0.0637868	-0.0208333	-0.18498	0.307169	0.410708	-0.698042	-0.752485	BRCA
TCGA-A7-A3RF-01A	WT	0.550637	-0.531355	0.0105959	0.129896	3.43017	1.2799	-3.57651	BRCA
TCGA-AR-A24H-01A	WT	-0.650455	0.649256	-0.345897	0.444724	-5.07604	-1.04241	4.12863	BRCA
TCGA-A8-A06T-01A	WT	-0.118159	0.208575	-0.235587	0.352312	-0.612388	-1.48658	-0.725328	BRCA
TCGA-C8-A1HL-01A	WT	-0.700105	0.743243	-0.352661	0.450194	-4.90647	-1.43579	4.08409	BRCA
TCGA-D8-A1X8-01A	WT	0.598517	-0.437004	-0.176771	0.300511	1.24851	0.311008	-1.16424	BRCA
TCGA-AO-A1KT-01A	WT	-0.185586	0.211082	-0.270496	0.382352	-1.67196	-0.296938	1.49039	BRCA
TCGA-B6-A0RQ-01A	WT	0.892441	-0.844178	0.154441	-0.0225712	6.14869	2.37172	-5.00647	BRCA
TCGA-A8-A091-01A	WT	0.0756431	-0.0391802	-0.181491	0.305213	1.78201	-0.731023	-2.11052	BRCA
TCGA-C8-A26Z-01A	WT	-0.169052	0.250916	-0.271555	0.382925	-0.795055	-1.32802	-0.270349	BRCA
TCGA-C8-A12Y-01A	WT	-0.523239	0.464163	-0.253482	0.367427	-1.94561	-1.95415	0.716225	BRCA
TCGA-A7-A13F-01A	WT	-0.525889	0.47449	-0.302928	0.410127	-3.6347	-0.844493	3.20305	BRCA
TCGA-BH-A28Q-01A	WT	0.536645	-0.506935	-0.0936172	0.225199	2.71269	-0.248699	-2.83987	BRCA
TCGA-GM-A5PV-01A	WT	0.306355	-0.349026	-0.0990358	0.232202	2.15367	-0.473965	-2.02715	BRCA
TCGA-A8-A09G-01A	WT	-0.397557	0.392113	-0.273806	0.38479	-2.47475	-1.16147	1.60365	BRCA
TCGA-E2-A15H-01A	WT	-0.0375709	0.287302	-0.231597	0.348755	-1.94625	-0.825684	0.673944	BRCA
TCGA-B6-A0IH-01A	WT	0.711098	-0.727031	0.125552	0.0030657	7.08494	3.11226	-4.67913	BRCA
TCGA-A2-A1G4-01A	WT	-0.0606689	0.0317161	-0.230784	0.347818	-1.35798	0.0545651	0.449799	BRCA
TCGA-A8-A093-01A	WT	-0.234623	0.370965	-0.259332	0.373014	-0.151131	-2.38335	-0.99761	BRCA
TCGA-C8-A3M7-01A	WT	0.642191	-0.623512	-0.138134	0.265093	2.23936	2.11619	-1.08696	BRCA
TCGA-OL-A97C-01A	WT	0.429821	-0.338209	-0.0782588	0.211496	2.12207	1.47024	-1.51676	BRCA
TCGA-A1-A0SF-01A	WT	0.0639624	-0.00762247	-0.24857	0.363312	0.526292	-0.548406	-0.192616	BRCA
TCGA-A1-A0SJ-01A	WT	-0.123457	0.0952381	-0.231094	0.348622	-0.916267	0.176292	0.818464	BRCA
TCGA-D8-A1JU-01A	WT	0.85272	-0.849234	0.198882	-0.0733606	7.15407	2.65321	-5.66086	BRCA
TCGA-A8-A07F-01A	WT	-0.193666	0.285568	-0.259544	0.372661	0.0766902	-0.906557	0.67227	BRCA
TCGA-E9-A1NE-01A	WT	0.0263591	-0.0318417	-0.199743	0.321141	0.48355	1.22608	0.977464	BRCA
TCGA-A7-A0D9-01A	WT	0.559075	-0.427441	-0.0933933	0.225181	2.26609	-1.15636	-2.9225	BRCA
TCGA-C8-A12U-01A	WT	-0.769384	0.780196	-0.368461	0.463103	-6.02831	-2.6013	4.25407	BRCA
TCGA-AN-A0FF-01A	WT	-0.258069	0.29852	-0.294068	0.402343	-1.4823	-0.00849301	2.22901	BRCA
TCGA-AR-A24M-01A	WT	0.404379	-0.351064	-0.103254	0.234193	2.23749	-0.315802	-2.5283	BRCA
TCGA-E2-A2P6-01A	WT	-0.358676	0.404762	-0.281432	0.391137	-1.66344	-1.06044	0.996378	BRCA
TCGA-C8-A274-01A	WT	-0.524167	0.613475	-0.334451	0.435069	-1.42553	-3.08035	0.280019	BRCA
TCGA-D8-A73X-01A	WT	0.461301	-0.511214	-0.109821	0.241201	2.04291	0.333924	-1.6984	BRCA
TCGA-AO-A0JA-01A	WT	-0.0171379	0.129912	-0.226004	0.34451	-0.286171	0.370394	1.27249	BRCA
TCGA-LL-A5YN-01A	WT	-0.400347	0.397998	-0.295519	0.402709	-1.1044	-2.29492	0.413212	BRCA
TCGA-D8-A1XB-01A	WT	0.493311	-0.428571	-0.188825	0.311696	1.52672	0.339907	-1.11058	BRCA
TCGA-LL-A6FP-01A	WT	-0.113212	0.110918	-0.175806	0.300267	1.46909	-3.20956	-3.29737	BRCA
TCGA-A7-A26E-01B	WT	0.576536	-0.488565	0.0702811	0.0696291	4.96516	1.3593	-3.94949	BRCA
TCGA-E2-A1L9-01A	WT	0.0990331	0.0430598	-0.206248	0.327069	0.790421	-0.322407	-0.517669	BRCA
TCGA-BH-A1EV-01A	WT	-0.239104	0.307294	-0.253528	0.367215	-0.660094	-1.61428	-0.248508	BRCA
TCGA-E9-A1NA-01A	WT	-0.189624	0.239927	-0.215544	0.334433	-0.713258	0.568984	2.20919	BRCA
TCGA-BH-A0AU-01A	WT	0.0500507	0.047619	-0.23052	0.347737	-0.0815432	0.274196	0.365992	BRCA
TCGA-B6-A0WS-01A	WT	0.0201643	0.046247	-0.246098	0.361553	-0.122165	-0.346879	-0.202252	BRCA
TCGA-B6-A0I5-01A	WT	-0.366886	0.30156	-0.210918	0.330874	-0.0721809	-2.23883	-1.05097	BRCA
TCGA-AC-A6NO-01A	WT	-0.205056	0.174797	-0.260693	0.373585	-0.924886	-0.260469	0.942883	BRCA
TCGA-BH-A0E9-01B	WT	0.541461	-0.614448	-0.0432619	0.177849	3.81973	3.13617	-1.3692	BRCA
TCGA-AR-A0TW-01A	WT	-0.466448	0.512628	-0.285559	0.394669	-0.944839	-3.14442	-0.636199	BRCA
TCGA-BH-A0BD-01A	WT	-0.514793	0.393136	-0.313725	0.418164	-2.30379	-0.266994	2.5657	BRCA
TCGA-D8-A1JA-01A	WT	0.0863749	-0.0721726	-0.127324	0.257644	0.752918	0.422149	-0.748691	BRCA
TCGA-S3-AA11-01A	WT	-0.0878674	0.0197279	-0.222208	0.340382	0.627269	0.939565	0.299336	BRCA
TCGA-AO-A03T-01A	WT	-0.188748	0.162279	-0.22598	0.343822	-1.40783	-1.30374	-0.127161	BRCA
TCGA-AC-A3YI-01A	WT	0.448524	-0.503224	0.0334296	0.10398	5.04851	1.98047	-3.28865	BRCA
TCGA-LL-A7T0-01A	WT	-0.669047	0.671318	-0.334851	0.436813	-4.79599	-2.19694	3.39167	BRCA
TCGA-BH-A0DH-01A	WT	-0.0968686	0.183862	-0.250894	0.36539	-0.164825	-0.651436	-0.192563	BRCA
TCGA-C8-A12N-01A	WT	0.281533	-0.190395	-0.119008	0.249319	1.87235	-0.661669	-1.99662	BRCA
TCGA-AO-A03U-01B	WT	0.53488	-0.418305	-0.0221503	0.156069	3.81234	0.936662	-2.10477	BRCA
TCGA-C8-A12T-01A	WT	-0.731504	0.704747	-0.324246	0.427438	-4.79073	-2.12034	3.49401	BRCA
TCGA-D8-A27R-01A	WT	-0.671429	0.678535	-0.300947	0.407656	-3.57845	-1.45773	2.87652	BRCA
TCGA-A2-A0EU-01A	WT	-0.309362	0.326605	-0.234887	0.351623	-1.42326	-0.335172	1.51371	BRCA
TCGA-E2-A10F-01A	WT	0.100567	-0.0929884	-0.177902	0.301571	0.848974	0.668265	0.181023	BRCA
TCGA-BH-A0E7-01A	WT	0.2	-0.126786	-0.154829	0.282375	1.68698	-0.938809	-2.12076	BRCA
TCGA-D8-A1XG-01A	WT	0.250105	-0.287176	-0.128252	0.257169	1.62378	-0.530846	-1.88449	BRCA
TCGA-E2-A15A-01A	WT	-0.5917	0.667188	-0.327389	0.429407	-3.37244	-1.65723	2.59575	BRCA
TCGA-D8-A1JT-01A	WT	-0.283662	0.359788	-0.234552	0.351022	-1.93342	-1.65122	0.838124	BRCA
TCGA-AQ-A0Y5-01A	WT	0.591681	-0.571429	-0.0625693	0.195858	3.70279	1.46542	-2.71258	BRCA
TCGA-A1-A0SM-01A	WT	0.21412	-0.244296	-0.233023	0.34981	0.446633	0.701588	0.214122	BRCA
TCGA-AC-A2BM-01A	WT	-0.342273	0.361558	-0.22299	0.341312	-1.6038	-1.14829	0.7826	BRCA
TCGA-E2-A14W-01A	WT	-0.524048	0.471545	-0.267347	0.379058	-2.63343	-1.80222	1.57506	BRCA
TCGA-BH-A1F8-01A	WT	-0.148805	0.24496	-0.206304	0.327753	-1.8187	-0.745413	1.01248	BRCA
TCGA-E9-A1RA-01A	WT	-0.0196564	0.101974	-0.224963	0.342649	0.0709292	-0.13393	0.435678	BRCA
TCGA-A8-A0A6-01A	WT	0.535327	-0.583056	-0.0272242	0.161177	3.081	0.838421	-2.42364	BRCA
TCGA-S3-AA15-01A	WT	-0.170137	0.195805	-0.250893	0.365646	-1.64753	1.32878	2.57278	BRCA
TCGA-E2-A1L6-01A	WT	0.684898	-0.62306	-0.0784556	0.211895	2.16304	1.91223	-0.886327	BRCA
TCGA-E9-A1R0-01A	WT	0.274961	-0.265342	-0.174521	0.29898	0.212508	1.23474	0.304231	BRCA
TCGA-B6-A0RN-01A	WT	0.592526	-0.571195	-0.0233505	0.159907	3.60089	-0.28609	-3.77253	BRCA
TCGA-A8-A09W-01A	WT	-0.687424	0.693345	-0.359156	0.455548	-4.52575	-1.85914	3.39987	BRCA
TCGA-EW-A1P3-01A	WT	0.0635897	0.00582923	-0.206198	0.327354	-0.106585	1.34735	1.6138	BRCA
TCGA-A2-A0T6-01A	WT	0.7947	-0.657548	0.0713655	0.0652448	5.31146	1.65819	-4.07837	BRCA
TCGA-A7-A5ZW-01A	WT	0.740294	-0.71627	-0.0549162	0.187392	3.4583	0.828174	-2.97145	BRCA
TCGA-B6-A0I9-01A	Missense	-0.236926	0.296529	-0.247719	0.362732	-2.49019	-0.536997	1.68005	BRCA
TCGA-AR-A251-01A	Missense	-0.610939	0.555645	-0.296316	0.403557	-4.39886	-0.756707	3.84728	BRCA
TCGA-BH-A18T-01A	Missense	-0.771527	0.785714	-0.401413	0.491287	-6.81689	-3.40762	4.76349	BRCA
TCGA-AR-A24S-01A	Missense	-0.304719	0.329613	-0.217029	0.335915	-1.6142	-0.850779	1.05856	BRCA
TCGA-E9-A5FL-01A	Missense	-0.101912	0.306397	-0.1712	0.29646	-1.57251	-0.769536	1.05092	BRCA
TCGA-AR-A24Q-01A	Missense	-0.583876	0.626034	-0.265599	0.378179	-4.19979	-1.87686	2.56243	BRCA
TCGA-AR-A0U4-01A	Missense	-0.691193	0.780355	-0.363454	0.460525	-4.9218	-3.00279	3.52159	BRCA
TCGA-D8-A1JG-01B	Missense	-0.206937	0.396645	-0.274278	0.385311	-3.08948	-0.474427	2.70639	BRCA
TCGA-E9-A1NC-01A	Missense	-0.620596	0.664137	-0.325176	0.428566	-3.15306	-2.96285	1.2778	BRCA
TCGA-D8-A1JM-01A	Missense	-0.378412	0.429996	-0.228099	0.345449	-5.12697	-2.479	1.84339	BRCA
TCGA-A2-A0SW-01A	Missense	-0.544081	0.566485	-0.290001	0.398467	-3.44171	-1.29644	2.53079	BRCA
TCGA-D8-A1XW-01A	Missense	0.162832	-0.0365915	-0.216684	0.335407	1.15846	-0.605166	-1.15219	BRCA
TCGA-EW-A6SD-01A	Missense	-0.545697	0.573333	-0.273284	0.384341	-2.42156	-1.44741	2.036	BRCA
TCGA-E2-A14Z-01A	Missense	-0.535647	0.474192	-0.298536	0.405484	-1.9566	-0.295046	2.69169	BRCA
TCGA-AC-A62X-01A	Missense	-0.538116	0.528502	-0.325083	0.427252	-4.51973	-3.64469	1.56565	BRCA
TCGA-B6-A0RS-01A	Missense	-0.675628	0.639683	-0.286836	0.395756	-3.68544	-2.78126	2.29203	BRCA
TCGA-D8-A1JL-01A	Missense	-0.591445	0.585213	-0.324128	0.426606	-2.95686	-1.05544	2.74848	BRCA
TCGA-BH-A0DZ-01A	Missense	-0.638269	0.582078	-0.32838	0.430254	-3.40776	-0.620159	4.17455	BRCA
TCGA-S3-AA0Z-01A	Missense	-0.579629	0.651168	-0.39194	0.485021	-5.93244	-1.34627	5.27465	BRCA
TCGA-E9-A1ND-01A	Missense	-0.600096	0.621804	-0.323198	0.425808	-3.46026	-1.80833	2.85888	BRCA
TCGA-AQ-A04J-01A	Missense	-0.192448	0.119818	-0.242205	0.357962	-1.85028	0.962675	2.10537	BRCA
TCGA-A1-A0SO-01A	Missense	-0.689837	0.625765	-0.387846	0.480348	-6.84117	-3.14285	4.56042	BRCA
TCGA-AR-A1AX-01A	Missense	0.0933765	-0.0675883	-0.242772	0.35815	0.0872978	1.46619	1.11036	BRCA
TCGA-AN-A0FY-01A	Missense	-0.44212	0.547699	-0.29928	0.406905	-3.86523	-0.512058	3.66933	BRCA
TCGA-PE-A5DE-01A	Missense	-0.0626877	0.0722591	-0.170133	0.294754	0.27579	0.847084	0.978082	BRCA
TCGA-AO-A0JE-01A	Missense	-0.51493	0.501013	-0.305859	0.411543	-2.33634	-1.40778	1.86664	BRCA
TCGA-BH-A1FN-01A	Missense	-0.53803	0.56391	-0.222386	0.341054	-3.30289	-0.290837	3.11448	BRCA
TCGA-BH-A0BF-01A	Missense	-0.253661	0.323455	-0.254984	0.368745	-0.789646	-0.599267	0.810252	BRCA
TCGA-A2-A0CL-01A	Missense	-0.0308398	0.0797619	-0.200442	0.321837	-1.22206	2.23611	2.98985	BRCA
TCGA-A7-A26G-01A	Missense	-0.292759	0.281039	-0.243819	0.359116	-0.758447	-1.07949	0.487038	BRCA
TCGA-E2-A1IN-01A	Missense	0.146463	-0.0998464	-0.247813	0.362677	0.70864	-1.16912	-1.37791	BRCA
TCGA-BH-A0GY-01A	Missense	-0.668571	0.695484	-0.350021	0.447937	-2.81252	-1.6258	2.82353	BRCA
TCGA-E2-A1B1-01A	Missense	0.642071	-0.629014	-0.0576268	0.191763	2.43569	2.7684	-0.93833	BRCA
TCGA-A7-A26I-01B	Missense	0.180266	-0.0785138	-0.169475	0.293452	0.674495	1.38674	0.371831	BRCA
TCGA-AR-A2LH-01A	Missense	0.0297895	0.0177208	-0.234935	0.35151	-0.535826	1.66831	2.20725	BRCA
TCGA-BH-A0AV-01A	Missense	-0.682798	0.636357	-0.355676	0.453585	-4.38634	-2.84254	2.7957	BRCA
TCGA-EW-A6SB-01A	Missense	-0.7949	0.790344	-0.372555	0.468595	-5.40591	-4.47984	2.88009	BRCA
TCGA-Z7-A8R6-01A	Missense	-0.878417	0.891364	-0.400688	0.488986	-6.72839	-1.83148	6.34825	BRCA
TCGA-B6-A0IJ-01A	Missense	-0.873816	0.883178	-0.422773	0.509099	-8.35335	-4.4256	6.08722	BRCA
TCGA-LL-A7SZ-01A	Missense	-0.499575	0.642565	-0.33279	0.435086	-4.37456	-2.69856	2.79122	BRCA
TCGA-C8-A26Y-01A	Missense	-0.360444	0.35385	-0.296822	0.404455	-3.66397	-0.659659	2.93985	BRCA
TCGA-A7-A0CE-01A	Missense	-0.454751	0.589146	-0.276987	0.38753	-3.62428	-1.11929	2.32341	BRCA
TCGA-AR-A0TX-01A	Missense	-0.0413249	0.125313	-0.247462	0.362392	-0.43694	-0.943633	0.161354	BRCA
TCGA-B6-A0RH-01A	Missense	-0.410975	0.51734	-0.268653	0.380302	-1.74097	-2.07989	0.60499	BRCA
TCGA-BH-A5IZ-01A	Missense	-0.831742	0.78941	-0.365928	0.461517	-6.42739	-2.86068	4.41496	BRCA
TCGA-LD-A74U-01A	Missense	0.598826	-0.611833	-0.103076	0.233077	2.20137	2.54759	-0.421923	BRCA
TCGA-B6-A401-01A	Missense	-0.181818	0.191074	-0.155546	0.282923	0.034956	-0.358106	0.0607075	BRCA
TCGA-PL-A8LV-01A	Missense	-0.307296	0.471582	-0.258956	0.372539	-3.20263	-0.368729	3.09615	BRCA
TCGA-BH-A0BR-01A	Missense	-0.0061206	-0.0623202	-0.274458	0.385303	-0.266373	-0.704393	-0.0468086	BRCA
TCGA-GM-A3XL-01A	Missense	-0.798391	0.732143	-0.416546	0.502012	-8.16109	-3.27041	5.79986	BRCA
TCGA-A8-A06Q-01A	Missense	-0.488005	0.556156	-0.338506	0.438799	-3.82694	-3.5728	0.480656	BRCA
TCGA-B6-A0I1-01A	Missense	-0.649943	0.555229	-0.285115	0.394313	-4.93847	-3.65959	2.03475	BRCA
TCGA-E2-A1B0-01A	Missense	-0.391621	0.444416	-0.314552	0.418696	-3.1731	-1.05672	2.33448	BRCA
TCGA-EW-A1P4-01A	Missense	-0.732772	0.758282	-0.375085	0.469759	-6.12099	-2.28284	4.48788	BRCA
TCGA-EW-A6S9-01A	Missense	-0.0145452	0.0711009	-0.189533	0.312155	-0.0223511	0.307663	-0.0108886	BRCA
TCGA-LL-A6FR-01A	Missense	-0.687783	0.716853	-0.334268	0.435086	-4.38866	-4.10064	1.74561	BRCA
TCGA-E2-A1AZ-01A	Missense	-0.570585	0.592145	-0.323452	0.427657	-3.78403	-0.199296	3.96497	BRCA
TCGA-D8-A27N-01A	Missense	-0.544416	0.54248	-0.320885	0.424218	-1.9963	-0.844737	1.76173	BRCA
TCGA-AO-A03O-01A	Missense	-0.617289	0.68881	-0.349574	0.448987	-4.67805	-3.02397	2.25663	BRCA
TCGA-BH-A1FD-01A	Missense	-0.201871	0.330239	-0.27434	0.385229	-2.61214	-1.18174	1.58412	BRCA
TCGA-AO-A03R-01A	Missense	-0.587355	0.581994	-0.321869	0.424887	-4.22978	-1.93039	2.61406	BRCA
TCGA-BH-A0E0-01A	Missense	-0.395287	0.52641	-0.323281	0.426107	-4.0103	-1.94348	2.40576	BRCA
TCGA-BH-A0B3-01A	Missense	-0.861933	0.86208	-0.405606	0.492984	-6.80724	-2.67156	5.52477	BRCA
TCGA-BH-A1FU-01A	Missense	-0.0508452	0.0804376	-0.288941	0.397542	-0.68779	0.735014	1.52795	BRCA
TCGA-A7-A4SD-01A	Missense	-0.579384	0.558628	-0.280012	0.390309	-3.89646	-0.714323	3.90647	BRCA
TCGA-AN-A0AL-01A	Missense	-0.733571	0.772933	-0.350927	0.449433	-4.21989	-1.9857	3.49051	BRCA
TCGA-E2-A152-01A	Missense	0.0128636	0.0123249	-0.237404	0.353479	0.0484959	0.298677	0.234887	BRCA
TCGA-BH-A1FE-06A	Missense	0.909944	-0.896853	0.167681	-0.0380179	6.97452	6.24009	-4.19096	BRCA
TCGA-D8-A1JF-01A	Missense	-0.00745608	0.10168	-0.223608	0.341839	-0.292695	-1.04576	-0.978987	BRCA
TCGA-A2-A4S1-01A	Missense	0.0741351	-0.047619	-0.0778086	0.208882	2.0532	0.672933	-2.22748	BRCA
TCGA-AN-A0FV-01A	Missense	-0.191222	0.160648	-0.280994	0.390715	-1.66365	-1.27056	0.0936194	BRCA
TCGA-AR-A1AW-01A	Missense	-0.231857	0.18254	-0.25282	0.367102	-0.704029	-0.26375	0.66049	BRCA
TCGA-AR-A1AI-01A	Missense	-0.715451	0.65674	-0.374059	0.468337	-5.45707	-2.93546	3.71899	BRCA
TCGA-BH-A0HX-01A	Missense	-0.0830122	0.0346535	-0.182339	0.305488	-0.812355	0.55478	1.00306	BRCA
TCGA-AC-A5XU-01A	Missense	-0.568559	0.524939	-0.304462	0.410921	-2.8154	-1.41908	2.63573	BRCA
TCGA-A2-A3XT-01A	Missense	-0.769941	0.717262	-0.38962	0.48134	-7.13639	-3.54159	5.1631	BRCA
TCGA-A8-A06O-01A	Missense	-0.635912	0.684625	-0.306672	0.412369	-3.7277	-2.24169	1.83256	BRCA
TCGA-AO-A12G-01A	Missense	0.130576	-0.00981926	-0.205961	0.326793	0.320415	-1.20369	-1.51735	BRCA
TCGA-BH-A1EY-01A	Missense	-0.00322264	0.194416	-0.232713	0.349122	0.377559	-1.53934	-0.652743	BRCA
TCGA-A8-A079-01A	Missense	-0.797297	0.865385	-0.415621	0.501204	-6.46267	-3.09377	4.43847	BRCA
TCGA-A2-A0YH-01A	Missense	-0.432479	0.497985	-0.306587	0.412259	-2.27416	-0.155947	3.01751	BRCA
TCGA-AR-A0TV-01A	Missense	-0.428639	0.489065	-0.298482	0.406298	-3.35414	-2.54807	0.76967	BRCA
TCGA-GM-A2DL-01A	Missense	-0.636491	0.532401	-0.303007	0.409169	-2.30822	0.0703513	2.97747	BRCA
TCGA-A1-A0SI-01A	Missense	-0.430538	0.443452	-0.270441	0.381731	-1.83567	-0.0882566	2.4435	BRCA
TCGA-E2-A15E-06A	Missense	0.0323262	0.0322934	-0.190014	0.312592	1.00013	-2.34867	-2.63332	BRCA
TCGA-OL-A5D7-01A	Missense	-0.866638	0.866667	-0.460543	0.539457	-8.9188	-4.99911	6.63575	BRCA
TCGA-C8-A131-01A	Missense	-0.450226	0.374037	-0.278303	0.388425	-3.35595	0.00080535	3.49064	BRCA
TCGA-C8-A12Q-01A	Missense	-0.154513	0.0223468	-0.274702	0.385868	-0.626979	-0.965814	0.380437	BRCA
TCGA-C8-A26V-01A	Missense	-0.623659	0.65876	-0.300301	0.407156	-2.58592	-1.62549	2.61917	BRCA
TCGA-PL-A8LZ-01A	Missense	-0.441542	0.503336	-0.327051	0.430124	-3.35941	-0.26168	3.6398	BRCA
TCGA-AO-A0JD-01A	Missense	-0.70894	0.72848	-0.354731	0.451807	-6.15115	-2.10403	4.46484	BRCA
TCGA-D8-A1X5-01A	Missense	-0.0535117	0.0548967	-0.195903	0.317821	0.312497	-0.956658	-0.685878	BRCA
TCGA-E9-A22E-01A	Missense	0.241901	-0.328463	-0.166177	0.290826	1.33204	-0.364647	-1.87183	BRCA
TCGA-AR-A0U2-01A	Missense	-0.620131	0.659218	-0.36627	0.461782	-7.30581	-1.65271	5.40373	BRCA
TCGA-AR-A0U0-01A	Missense	-0.721707	0.754585	-0.378661	0.471181	-5.00212	-2.12177	4.15542	BRCA
TCGA-AR-A24P-01A	Missense	0.107177	-0.133386	-0.226945	0.344454	0.174536	0.920348	0.751186	BRCA
TCGA-B6-A1KN-01A	Missense	-0.292823	0.432799	-0.252406	0.36702	-2.71248	-0.359186	2.62753	BRCA
TCGA-C8-A12P-01A	Missense	-0.562376	0.603095	-0.336707	0.437111	-3.1296	-2.37399	1.4109	BRCA
TCGA-AO-A03N-01B	Missense	-0.460936	0.54458	-0.318858	0.422407	-1.93088	-2.98238	0.26877	BRCA
TCGA-BH-A0B9-01A	Missense	-0.629255	0.577059	-0.388989	0.482653	-4.57749	-2.25408	2.78155	BRCA
TCGA-E9-A1N5-01A	Missense	0.10254	0.0689046	-0.207168	0.327542	-0.541152	0.476557	0.661044	BRCA
TCGA-D8-A1XJ-01A	Missense	-0.700901	0.757489	-0.371532	0.465521	-5.03551	-2.1337	3.68412	BRCA
TCGA-E9-A244-01A	Missense	-0.450104	0.522665	-0.318339	0.422877	-4.5791	-1.83226	2.72964	BRCA
TCGA-EW-A1P1-01A	Missense	0.881493	-0.866667	0.0596463	0.074654	4.66986	4.662	-2.14576	BRCA
TCGA-A2-A0T2-01A	Missense	-0.80594	0.768634	-0.345335	0.444161	-2.62166	-4.05317	0.721667	BRCA
TCGA-AC-A5EH-01A	Missense	-0.552623	0.513315	-0.288219	0.396717	-2.51484	-0.405944	2.64993	BRCA
TCGA-D8-A13Z-01A	Missense	-0.586405	0.675526	-0.323203	0.426016	-3.90889	-0.535634	3.88175	BRCA
TCGA-AN-A0FT-01A	Missense	-0.30104	0.288117	-0.21723	0.336734	0.38327	-2.81647	-1.68931	BRCA
TCGA-BH-A0DL-01A	Missense	-0.765964	0.760553	-0.40994	0.496662	-4.88643	-1.99797	5.2237	BRCA
TCGA-A2-A0EY-01A	Missense	-0.516939	0.448868	-0.311468	0.416237	-1.46683	-2.31692	0.31243	BRCA
TCGA-A2-A0T1-01A	Missense	-0.474179	0.413248	-0.302643	0.409303	-1.96032	-1.54032	1.20923	BRCA
TCGA-A8-A08X-01A	Missense	-0.724372	0.659897	-0.349855	0.447952	-3.66619	-2.24541	2.86569	BRCA
TCGA-AO-A03V-01A	Missense	0.0787776	-0.0307097	-0.141812	0.269532	0.052644	-0.0847235	0.0676469	BRCA
TCGA-A2-A0ST-01A	Missense	-0.254307	0.10046	-0.26822	0.380574	-1.14439	0.128179	1.53498	BRCA
TCGA-BH-A0BC-01A	Missense	-0.52399	0.513315	-0.299403	0.406489	-1.821	-1.07879	1.88982	BRCA
TCGA-A2-A0EQ-01A	Missense	-0.62243	0.609524	-0.343106	0.44235	-4.11894	-1.93955	3.13161	BRCA
TCGA-A8-A081-01A	Missense	-0.70977	0.789081	-0.387103	0.478393	-4.71563	-3.51132	3.21629	BRCA
TCGA-AN-A04C-01A	Missense	-0.571739	0.607143	-0.288291	0.397268	-3.54637	-2.37205	2.48515	BRCA
TCGA-E2-A573-01A	Missense	-0.844166	0.803896	-0.402224	0.492159	-6.20856	-2.73409	5.14651	BRCA
TCGA-EW-A1P8-01A	Missense	-0.618026	0.627947	-0.354891	0.453759	-6.03621	-1.31739	5.47247	BRCA
TCGA-BH-A0BT-01A	Missense	-0.0354727	0.113095	-0.16426	0.29025	0.720618	-1.89809	-1.96587	BRCA
TCGA-GM-A2DD-01A	Missense	-0.212601	0.104517	-0.227039	0.344994	-0.519252	-0.0118927	0.678052	BRCA
TCGA-EW-A2FR-01A	Missense	0.242239	-0.232631	-0.232038	0.349158	0.513295	-0.349479	-0.69746	BRCA
TCGA-E9-A1RB-01A	Missense	-0.881862	0.888199	-0.37997	0.472335	-6.32216	-3.53279	4.29595	BRCA
TCGA-D8-A1J9-01A	Missense	-0.118359	0.211443	-0.270959	0.382242	-1.41264	-1.36723	0.48695	BRCA
TCGA-A7-A0DA-01A	Missense	-0.536092	0.528664	-0.321491	0.424329	-2.98431	-2.63596	1.08962	BRCA
TCGA-BH-A5J0-01A	Missense	-0.167353	0.113823	-0.230187	0.347173	-0.713784	-0.251734	1.05852	BRCA
[truncated: 7,742 more rows]
