# Supplementary material for: Identify Non-mutational p53 Functional Deficiency in Human Cancers
Source: Genomics Proteomics Bioinformatics. 2024 Sep 26;22(5):qzae064. doi: 10.1093/gpbjnl/qzae064 (PMC11702981; doi:10.1093/gpbjnl/qzae064)
Supplement: qzae064_Supplementary_Data [file qzae064_supplementary_data.zip › SupplementaryTable3-done.xlsx]

## Sheet: Sheet1
Table S3 The performance metrics of the SVM model in TCGA LUNG, BRCA, COAD, HNSC, STAD, UCEC, LIHC, and pan-cancer cohorts
Note: SVM, support vector machine; AUC, area under curve.
Cancer	Iteration	F1-score (macro)	Accuracy	Precision	Recall	AUC
LUNG	1	0.9869	0.9889	0.9821	0.9921	0.9921
	2	1	1	1	1	1
	3	0.973	0.9778	0.9846	0.963	0.963
	4	0.9741	0.9778	0.9655	0.9841	0.9841
	5	0.959	0.9667	0.9773	0.9444	0.9444
	6	0.9735	0.9778	0.9735	0.9735	0.9735
	7	1	1	1	1	1
	8	1	1	1	1	1
	9	1	1	1	1	1
	10	1	1	1	1	1
	Average	0.98665	0.9889	0.9883	0.98571	0.98571
BRCA	1	0.9834	0.9836	0.9853	0.9821	0.9821
	2	0.9668	0.9672	0.9714	0.9643	0.9643
	3	1	1	1	1	1
	4	1	1	1	1	1
	5	1	1	1	1	1
	6	1	1	1	1	1
	7	1	1	1	1	1
	8	1	1	1	1	1
	9	1	1	1	1	1
	10	1	1	1	1	1
	Average	0.99502	0.99508	0.99567	0.99464	0.99464
COAD	1	1	1	1	1	1
	2	1	1	1	1	1
	3	0.957672	0.958333	0.909091	1	0.954546
	4	1	1	1	1	1
	5	1	1	1	1	1
	6	1	1	1	1	1
	7	1	1	1	1	1
	8	0.957672	0.958333	0.909091	1	0.954546
	9	1	1	1	1	1
	10	1	1	1	1	1
	Average	0.991534	0.991667	0.981818	1	0.990909
HNSC	1	0.971932	0.980392	0.916667	1	0.958333
	2	0.942045	0.960784	0.909091	0.909091	0.942045
	3	0.942045	0.960784	0.909091	0.909091	0.942045
	4	0.942045	0.960784	0.909091	0.909091	0.942045
	5	0.937805	0.960784	1	0.818182	0.97619
	6	0.970018	0.980392	1	0.909091	0.987805
	7	0.910053	0.941176	0.9	0.818182	0.92561
	8	0.92052	0.941176	0.785714	1	0.892857
	9	0.942045	0.960784	0.909091	0.909091	0.942045
	10	1	1	1	1	1
	Average	0.947851	0.964706	0.923874	0.918182	0.950898
STAD	1	0.953153	0.961538	1	0.875	0.973684
	2	0.956303	0.961538	0.888889	1	0.944444
	3	1	1	1	1	1
	4	1	1	1	1	1
	5	1	1	1	1	1
	6	0.956303	0.961538	0.888889	1	0.944444
	7	1	1	1	1	1
	8	0.956303	0.961538	0.888889	1	0.944444
	9	1	1	1	1	1
	10	1	1	1	1	1
	Average	0.982206	0.984615	0.966667	0.9875	0.980702
UCEC	1	1	1	1	1	1
	2	1	1	1	1	1
	3	1	1	1	1	1
	4	0.948148	0.952381	1	0.875	0.964286
	5	0.950588	0.952381	0.888889	1	0.944444
	6	0.948148	0.952381	1	0.875	0.964286
	7	0.950588	0.952381	0.888889	1	0.944444
	8	0.948148	0.952381	1	0.875	0.964286
	9	0.950588	0.952381	0.888889	1	0.944444
	10	1	1	1	1	1
	Average	0.969621	0.971429	0.966667	0.9625	0.972619
LIHC	1	1	1	1	1	1
	2	1	1	1	1	1
	3	1	1	1	1	1
	4	1	1	1	1	1
	5	1	1	1	1	1
	6	1	1	1	1	1
	7	1	1	1	1	1
	8	1	1	1	1	1
	9	1	1	1	1	1
	10	1	1	1	1	1
	Average	1	1	1	1	1
Pan-cancer	1	0.935368	0.942943	0.943396	0.884956	0.943064
	2	0.904862	0.918919	0.967391	0.787611	0.933903
	3	0.938333	0.945946	0.961165	0.876106	0.950148
	4	0.922269	0.933934	1	0.80531	0.954546
	5	0.941618	0.948949	0.970588	0.876106	0.954991
	6	0.88667	0.900901	0.892157	0.80531	0.898459
	7	0.895505	0.906907	0.872727	0.849557	0.898247
	8	0.906818	0.918919	0.93	0.823009	0.922081
	9	0.898186	0.90991	0.88785	0.840708	0.904102
	10	0.922121	0.930931	0.916667	0.876106	0.927222
	Average	0.915175	0.925826	0.934194	0.842478	0.928676
