# Supplementary material for: Identify Non-mutational p53 Functional Deficiency in Human Cancers
Source: Genomics Proteomics Bioinformatics. 2024 Sep 26;22(5):qzae064. doi: 10.1093/gpbjnl/qzae064 (PMC11702981; doi:10.1093/gpbjnl/qzae064)
Supplement: qzae064_Supplementary_Data [file qzae064_supplementary_data.zip › SupplementaryTable4-done.xlsx]

## Sheet: A_summary
Table S4 List of SVM training samples, prediction samples, TP53 original genetic states, SVM-predicted states, and probabilities of TCGA cancers analyzed in our study
Note: Cancer types include LUNG, BRCA, COAD, HNSC, STAD, UCEC, LIHC, and pan-cancer. The SVM model was trained using samples consist of adjacent non-tumor tissue samples (assuming p53's function is normal in this group) and tumor tissues with TP53 truncating mutation (assuming p53's lost the tumor suppressor function in this group). The SVM model was then used to predict the p53 status for tumor …
Table S4A The summary of SVM training samples, prediction samples, TP53 original genetic states, SVM-predicted states, and probabilities of TCGA cancers analyzed in our study
		LUNG			BRCA			COAD			HNSC			STAD			UCEC			LIHC			Pan-cancer
	Genetic state	No. samples	Predicted state		No. samples	Predicted state		No. samples	Predicted state		No. samples	Predicted state		No. samples	Predicted state		No. samples	Predicted state		No. samples	Predicted state		No. samples	Predicted state
			pN	pRF		pN	pRF		pN	pRF		pN	pRF		pN	pRF		pN	pRF		pN	pRF		pN	pRF
Samples for training	NT	108	-	-	113	-	-	41	-	-	44	-	-	32	-	-	35	-	-	50	-	-	453	-	-
	TM	254	-	-	133	-	-	58	-	-	162	-	-	72	-	-	52	-	-	41	-	-	882	-	-
Samples for prediction	WT	330	20	310	646	85	561	180	1	179	146	6	140	189	7	182	334	11	323	257	25	232	2305	432	1873
	MM	419	0	419	214	4	210	161	0	161	189	0	189	109	2	107	143	1	142	67	0	67	1520	38	1482

## Sheet: B_LUNG
Table S4B The list of training and predition samples in TCGA LUNG cohort
SVM training dataset			Sample ID	Tissue type/TP53 original state	SVM prediction results
Sample ID	Tissue type/TP53 original state				TP53 predicted state	pN probability	pRF probability
TCGA-77-7142-11A	Adjacent nontumor tissue/Normal		TCGA-18-4086-01A	Tumor/WT	pRF	2.2847e-12	1
TCGA-22-5482-11A	Adjacent nontumor tissue/Normal		TCGA-6A-AB49-01A	Tumor/WT	pRF	3e-14	1
TCGA-34-7107-11A	Adjacent nontumor tissue/Normal		TCGA-56-A5DR-01A	Tumor/WT	pRF	3.49433e-13	1
TCGA-43-6143-11A	Adjacent nontumor tissue/Normal		TCGA-56-A4ZJ-01A	Tumor/WT	pRF	1.16696e-05	0.999988
TCGA-77-7338-11A	Adjacent nontumor tissue/Normal		TCGA-90-A4ED-01A	Tumor/WT	pRF	7.22757e-08	1
TCGA-77-7138-11A	Adjacent nontumor tissue/Normal		TCGA-66-2789-01A	Tumor/WT	pRF	3.33732e-10	1
TCGA-22-5471-11A	Adjacent nontumor tissue/Normal		TCGA-56-8305-01A	Tumor/WT	pRF	1.83413e-12	1
TCGA-56-7823-11A	Adjacent nontumor tissue/Normal		TCGA-68-7755-01A	Tumor/WT	pRF	5.39451e-14	1
TCGA-77-7337-11A	Adjacent nontumor tissue/Normal		TCGA-66-2753-01A	Tumor/WT	pRF	5.95585e-11	1
TCGA-60-2709-11A	Adjacent nontumor tissue/Normal		TCGA-22-1005-01A	Tumor/WT	pRF	0.0381018	0.961898
TCGA-90-6837-11A	Adjacent nontumor tissue/Normal		TCGA-90-6837-01A	Tumor/WT	pRF	1.03323e-09	1
TCGA-58-8386-11A	Adjacent nontumor tissue/Normal		TCGA-90-7964-01A	Tumor/WT	pRF	2.97085e-10	1
TCGA-22-4609-11A	Adjacent nontumor tissue/Normal		TCGA-85-A513-01A	Tumor/WT	pRF	0.0566311	0.943369
TCGA-22-5489-11A	Adjacent nontumor tissue/Normal		TCGA-56-8626-01A	Tumor/WT	pRF	2.99581e-08	1
TCGA-34-8454-11A	Adjacent nontumor tissue/Normal		TCGA-90-A59Q-01A	Tumor/WT	pRF	3.95218e-07	1
TCGA-51-4081-11A	Adjacent nontumor tissue/Normal		TCGA-77-8009-01A	Tumor/WT	pRF	6.5129e-12	1
TCGA-22-4593-11A	Adjacent nontumor tissue/Normal		TCGA-77-8136-01A	Tumor/WT	pRF	4.7974e-09	1
TCGA-22-5481-11A	Adjacent nontumor tissue/Normal		TCGA-85-6175-01A	Tumor/WT	pRF	0.00830877	0.991691
TCGA-33-4587-11A	Adjacent nontumor tissue/Normal		TCGA-52-7811-01A	Tumor/WT	pRF	1.92401e-11	1
TCGA-43-7658-11A	Adjacent nontumor tissue/Normal		TCGA-37-4129-01A	Tumor/WT	pRF	0.144162	0.855838
TCGA-22-5472-11A	Adjacent nontumor tissue/Normal		TCGA-O2-A52Q-01A	Tumor/WT	pRF	1.95876e-10	1
TCGA-43-6647-11A	Adjacent nontumor tissue/Normal		TCGA-66-2737-01A	Tumor/WT	pRF	8.95897e-11	1
TCGA-56-7222-11A	Adjacent nontumor tissue/Normal		TCGA-60-2716-01A	Tumor/WT	pRF	1.65941e-07	1
TCGA-85-7710-11A	Adjacent nontumor tissue/Normal		TCGA-43-7657-01A	Tumor/WT	pRF	2.17911e-11	1
TCGA-56-8309-11A	Adjacent nontumor tissue/Normal		TCGA-NC-A5HH-01A	Tumor/WT	pRF	7.91979e-11	1
TCGA-56-7580-11A	Adjacent nontumor tissue/Normal		TCGA-NC-A5HE-01A	Tumor/WT	pRF	4.20784e-09	1
TCGA-77-7335-11A	Adjacent nontumor tissue/Normal		TCGA-34-5234-01A	Tumor/WT	pRF	2.07605e-06	0.999998
TCGA-56-8623-11A	Adjacent nontumor tissue/Normal		TCGA-52-7812-01A	Tumor/WT	pRF	1.32903e-09	1
TCGA-33-6737-11A	Adjacent nontumor tissue/Normal		TCGA-O2-A52S-01A	Tumor/WT	pRF	1.95794e-12	1
TCGA-39-5040-11A	Adjacent nontumor tissue/Normal		TCGA-96-A4JL-01A	Tumor/WT	pRF	0.00283684	0.997163
TCGA-56-7582-11A	Adjacent nontumor tissue/Normal		TCGA-56-7731-01A	Tumor/WT	pRF	1.11064e-05	0.999989
TCGA-22-5491-11A	Adjacent nontumor tissue/Normal		TCGA-58-8390-01A	Tumor/WT	pRF	8.33135e-11	1
TCGA-43-6773-11A	Adjacent nontumor tissue/Normal		TCGA-63-A5MM-01A	Tumor/WT	pRF	5.9391e-07	0.999999
TCGA-56-8082-11A	Adjacent nontumor tissue/Normal		TCGA-56-8623-01A	Tumor/WT	pN	0.996882	0.0031184
TCGA-43-5670-11A	Adjacent nontumor tissue/Normal		TCGA-18-3419-01A	Tumor/WT	pRF	1.32156e-11	1
TCGA-43-7657-11A	Adjacent nontumor tissue/Normal		TCGA-85-8584-01A	Tumor/WT	pRF	8.92934e-09	1
TCGA-43-6771-11A	Adjacent nontumor tissue/Normal		TCGA-58-8392-01A	Tumor/WT	pRF	1.04407e-12	1
TCGA-56-8083-11A	Adjacent nontumor tissue/Normal		TCGA-68-8251-01A	Tumor/WT	pRF	6.0531e-10	1
TCGA-90-7767-11A	Adjacent nontumor tissue/Normal		TCGA-LA-A7SW-01A	Tumor/WT	pRF	6.19495e-12	1
TCGA-56-7579-11A	Adjacent nontumor tissue/Normal		TCGA-21-1072-01A	Tumor/WT	pRF	1.5618e-13	1
TCGA-22-5478-11A	Adjacent nontumor tissue/Normal		TCGA-43-2578-01A	Tumor/WT	pRF	8.1091e-10	1
TCGA-22-5483-11A	Adjacent nontumor tissue/Normal		TCGA-94-8490-01A	Tumor/WT	pRF	3e-14	1
TCGA-56-8201-11A	Adjacent nontumor tissue/Normal		TCGA-21-1081-01A	Tumor/WT	pRF	2.28081e-12	1
TCGA-77-8008-11A	Adjacent nontumor tissue/Normal		TCGA-21-1071-01A	Tumor/WT	pRF	2.07735e-12	1
TCGA-92-7340-11A	Adjacent nontumor tissue/Normal		TCGA-63-A5MN-01A	Tumor/WT	pRF	0.00300303	0.996997
TCGA-56-7731-11A	Adjacent nontumor tissue/Normal		TCGA-77-A5FZ-01A	Tumor/WT	pRF	0.521505	0.478495
TCGA-77-8007-11A	Adjacent nontumor tissue/Normal		TCGA-63-7023-01A	Tumor/WT	pRF	2.76629e-10	1
TCGA-51-4079-11A	Adjacent nontumor tissue/Normal		TCGA-60-2697-01A	Tumor/WT	pRF	0.0437161	0.956284
TCGA-56-7730-11A	Adjacent nontumor tissue/Normal		TCGA-66-2790-01A	Tumor/WT	pRF	2.77791e-09	1
TCGA-44-6777-11A	Adjacent nontumor tissue/Normal		TCGA-43-6771-01A	Tumor/WT	pRF	2.42277e-10	1
TCGA-55-6979-11A	Adjacent nontumor tissue/Normal		TCGA-60-2726-01A	Tumor/WT	pRF	2.03697e-11	1
TCGA-44-3396-11A	Adjacent nontumor tissue/Normal		TCGA-98-A539-01A	Tumor/WT	pRF	1.28375e-10	1
TCGA-49-6742-11A	Adjacent nontumor tissue/Normal		TCGA-98-A53C-01A	Tumor/WT	pN	0.752435	0.247565
TCGA-50-5931-11A	Adjacent nontumor tissue/Normal		TCGA-66-2771-01A	Tumor/WT	pRF	1.1811e-09	1
TCGA-44-6147-11A	Adjacent nontumor tissue/Normal		TCGA-66-2769-01A	Tumor/WT	pRF	4.22673e-08	1
TCGA-49-6761-11A	Adjacent nontumor tissue/Normal		TCGA-22-1017-01A	Tumor/WT	pRF	6.28291e-08	1
TCGA-50-5936-11A	Adjacent nontumor tissue/Normal		TCGA-98-8022-01A	Tumor/WT	pRF	0.00385271	0.996147
TCGA-44-5645-11A	Adjacent nontumor tissue/Normal		TCGA-39-5030-01A	Tumor/WT	pRF	1.836e-06	0.999998
TCGA-44-6145-11A	Adjacent nontumor tissue/Normal		TCGA-66-2783-01A	Tumor/WT	pRF	1.28131e-11	1
TCGA-91-6836-11A	Adjacent nontumor tissue/Normal		TCGA-66-2780-01A	Tumor/WT	pRF	1.02137e-11	1
TCGA-49-4490-11A	Adjacent nontumor tissue/Normal		TCGA-56-A4BX-01A	Tumor/WT	pRF	4.58182e-13	1
TCGA-49-6745-11A	Adjacent nontumor tissue/Normal		TCGA-77-8145-01A	Tumor/WT	pRF	6.10624e-11	1
TCGA-55-6971-11A	Adjacent nontumor tissue/Normal		TCGA-68-7756-01A	Tumor/WT	pRF	1.39645e-10	1
TCGA-55-6970-11A	Adjacent nontumor tissue/Normal		TCGA-60-2706-01A	Tumor/WT	pRF	3.121e-08	1
TCGA-44-2655-11A	Adjacent nontumor tissue/Normal		TCGA-39-5027-01A	Tumor/WT	pRF	8.69477e-13	1
TCGA-44-2665-11A	Adjacent nontumor tissue/Normal		TCGA-77-7138-01A	Tumor/WT	pRF	5.47e-14	1
TCGA-38-4625-11A	Adjacent nontumor tissue/Normal		TCGA-46-3766-01A	Tumor/WT	pRF	0.0165082	0.983492
TCGA-91-6847-11A	Adjacent nontumor tissue/Normal		TCGA-85-A4PA-01A	Tumor/WT	pRF	0.0609005	0.9391
TCGA-91-6835-11A	Adjacent nontumor tissue/Normal		TCGA-33-4589-01A	Tumor/WT	pRF	4.54577e-12	1
TCGA-55-6983-11A	Adjacent nontumor tissue/Normal		TCGA-85-8276-01A	Tumor/WT	pRF	1.95459e-11	1
TCGA-73-4676-11A	Adjacent nontumor tissue/Normal		TCGA-98-A53D-01A	Tumor/WT	pN	0.59456	0.40544
TCGA-55-6984-11A	Adjacent nontumor tissue/Normal		TCGA-43-A56U-01A	Tumor/WT	pRF	0.00434851	0.995651
TCGA-55-6986-11A	Adjacent nontumor tissue/Normal		TCGA-63-A5MG-01A	Tumor/WT	pRF	3.54981e-08	1
TCGA-44-3398-11B	Adjacent nontumor tissue/Normal		TCGA-98-7454-01A	Tumor/WT	pRF	0.00302708	0.996973
TCGA-49-4512-11A	Adjacent nontumor tissue/Normal		TCGA-O2-A5IB-01A	Tumor/WT	pRF	6.70074e-08	1
TCGA-44-6146-11A	Adjacent nontumor tissue/Normal		TCGA-34-8456-01A	Tumor/WT	pRF	1.87452e-10	1
TCGA-38-4627-11A	Adjacent nontumor tissue/Normal		TCGA-98-A53H-01A	Tumor/WT	pRF	0.0418352	0.958165
TCGA-49-6743-11A	Adjacent nontumor tissue/Normal		TCGA-22-4591-01A	Tumor/WT	pRF	3.71961e-11	1
TCGA-44-6776-11A	Adjacent nontumor tissue/Normal		TCGA-66-2767-01A	Tumor/WT	pRF	1.2384e-07	1
TCGA-91-6831-11A	Adjacent nontumor tissue/Normal		TCGA-92-7341-01A	Tumor/WT	pRF	1.31774e-13	1
TCGA-91-6828-11A	Adjacent nontumor tissue/Normal		TCGA-68-A59I-01A	Tumor/WT	pRF	1.19987e-06	0.999999
TCGA-44-6144-11A	Adjacent nontumor tissue/Normal		TCGA-22-4596-01A	Tumor/WT	pRF	0.0159759	0.984024
TCGA-50-5930-11A	Adjacent nontumor tissue/Normal		TCGA-05-4250-01A	Tumor/WT	pRF	2.61073e-09	1
TCGA-38-4626-11A	Adjacent nontumor tissue/Normal		TCGA-64-5774-01A	Tumor/WT	pRF	2.53641e-08	1
TCGA-50-5935-11A	Adjacent nontumor tissue/Normal		TCGA-97-A4M6-01A	Tumor/WT	pRF	0.0687827	0.931217
TCGA-38-4632-11A	Adjacent nontumor tissue/Normal		TCGA-78-7163-01A	Tumor/WT	pRF	8.13751e-06	0.999992
TCGA-55-6975-11A	Adjacent nontumor tissue/Normal		TCGA-55-8619-01A	Tumor/WT	pRF	0.456886	0.543114
TCGA-49-6744-11A	Adjacent nontumor tissue/Normal		TCGA-NJ-A7XG-01A	Tumor/WT	pRF	0.0162063	0.983794
TCGA-50-5933-11A	Adjacent nontumor tissue/Normal		TCGA-49-4507-01A	Tumor/WT	pRF	9.05033e-09	1
TCGA-44-6778-11A	Adjacent nontumor tissue/Normal		TCGA-55-A490-01A	Tumor/WT	pRF	8.65845e-09	1
TCGA-50-5939-11A	Adjacent nontumor tissue/Normal		TCGA-55-A48Y-01A	Tumor/WT	pRF	6.35786e-09	1
TCGA-55-6968-11A	Adjacent nontumor tissue/Normal		TCGA-05-4249-01A	Tumor/WT	pRF	0.131432	0.868568
TCGA-55-6985-11A	Adjacent nontumor tissue/Normal		TCGA-67-4679-01B	Tumor/WT	pRF	0.419008	0.580992
TCGA-50-6595-11A	Adjacent nontumor tissue/Normal		TCGA-55-A494-01A	Tumor/WT	pRF	2.78283e-07	1
TCGA-55-6982-11A	Adjacent nontumor tissue/Normal		TCGA-J2-8194-01A	Tumor/WT	pRF	0.0186061	0.981394
TCGA-44-6148-11A	Adjacent nontumor tissue/Normal		TCGA-78-7633-01A	Tumor/WT	pRF	0.0473098	0.95269
TCGA-91-6849-11A	Adjacent nontumor tissue/Normal		TCGA-55-8299-01A	Tumor/WT	pRF	0.00979788	0.990202
TCGA-44-2662-11A	Adjacent nontumor tissue/Normal		TCGA-67-6217-01A	Tumor/WT	pRF	0.478448	0.521552
TCGA-91-6829-11A	Adjacent nontumor tissue/Normal		TCGA-67-3774-01A	Tumor/WT	pRF	0.101521	0.898479
TCGA-50-5932-11A	Adjacent nontumor tissue/Normal		TCGA-MP-A4T6-01A	Tumor/WT	pRF	0.0825435	0.917457
TCGA-55-6981-11A	Adjacent nontumor tissue/Normal		TCGA-50-5942-01A	Tumor/WT	pN	0.681863	0.318137
TCGA-55-6978-11A	Adjacent nontumor tissue/Normal		TCGA-99-AA5R-01A	Tumor/WT	pN	0.868303	0.131697
TCGA-44-2661-11A	Adjacent nontumor tissue/Normal		TCGA-95-7948-01A	Tumor/WT	pRF	0.0176717	0.982328
TCGA-44-2657-11A	Adjacent nontumor tissue/Normal		TCGA-50-5072-01A	Tumor/WT	pRF	1.6041e-09	1
TCGA-44-2668-11A	Adjacent nontumor tissue/Normal		TCGA-86-8671-01A	Tumor/WT	pRF	0.220918	0.779082
TCGA-55-6980-11A	Adjacent nontumor tissue/Normal		TCGA-91-6829-01A	Tumor/WT	pRF	1.42208e-06	0.999999
TCGA-55-6972-11A	Adjacent nontumor tissue/Normal		TCGA-91-8497-01A	Tumor/WT	pRF	0.413193	0.586807
TCGA-55-6969-11A	Adjacent nontumor tissue/Normal		TCGA-69-7973-01A	Tumor/WT	pRF	3.28272e-08	1
TCGA-58-8387-01A	Tumor/Truncating		TCGA-80-5611-01A	Tumor/WT	pRF	2.68342e-07	1
TCGA-NC-A5HJ-01A	Tumor/Truncating		TCGA-91-6849-01A	Tumor/WT	pRF	0.0866907	0.913309
TCGA-70-6722-01A	Tumor/Truncating		TCGA-86-8669-01A	Tumor/WT	pRF	0.0289467	0.971053
TCGA-85-7697-01A	Tumor/Truncating		TCGA-75-6206-01A	Tumor/WT	pRF	0.280021	0.719979
TCGA-66-2785-01A	Tumor/Truncating		TCGA-49-6744-01A	Tumor/WT	pRF	0.0800195	0.91998
TCGA-39-5022-01A	Tumor/Truncating		TCGA-64-1680-01A	Tumor/WT	pRF	0.0227251	0.977275
TCGA-63-A5MR-01A	Tumor/Truncating		TCGA-55-8091-01A	Tumor/WT	pRF	0.0124776	0.987522
TCGA-NC-A5HL-01A	Tumor/Truncating		TCGA-44-A47B-01A	Tumor/WT	pRF	0.0116268	0.988373
TCGA-18-3411-01A	Tumor/Truncating		TCGA-55-6982-01A	Tumor/WT	pRF	1.69134e-05	0.999983
TCGA-92-8065-01A	Tumor/Truncating		TCGA-78-7160-01A	Tumor/WT	pRF	0.0267188	0.973281
TCGA-NK-A7XE-01A	Tumor/Truncating		TCGA-75-7025-01A	Tumor/WT	pRF	0.5	0.5
TCGA-22-5489-01A	Tumor/Truncating		TCGA-50-5051-01A	Tumor/WT	pRF	1.68515e-07	1
TCGA-98-A53B-01A	Tumor/Truncating		TCGA-78-7161-01A	Tumor/WT	pRF	0.0108827	0.989117
TCGA-56-7580-01A	Tumor/Truncating		TCGA-86-7713-01A	Tumor/WT	pRF	1.57058e-07	1
TCGA-18-3417-01A	Tumor/Truncating		TCGA-67-3773-01A	Tumor/WT	pRF	0.14573	0.85427
TCGA-63-A5MP-01A	Tumor/Truncating		TCGA-05-4422-01A	Tumor/WT	pRF	0.00806791	0.991932
TCGA-22-5473-01A	Tumor/Truncating		TCGA-05-4390-01A	Tumor/WT	pRF	3.90251e-09	1
TCGA-18-3416-01A	Tumor/Truncating		TCGA-91-6830-01A	Tumor/WT	pRF	0.00858267	0.991417
TCGA-77-8130-01A	Tumor/Truncating		TCGA-64-5815-01A	Tumor/WT	pRF	1.76342e-06	0.999998
TCGA-85-8071-01A	Tumor/Truncating		TCGA-05-4418-01A	Tumor/WT	pRF	2.28867e-08	1
TCGA-63-A5MI-01A	Tumor/Truncating		TCGA-86-8668-01A	Tumor/WT	pRF	0.0304251	0.969575
TCGA-56-A4BW-01A	Tumor/Truncating		TCGA-49-4510-01A	Tumor/WT	pRF	0.012197	0.987803
TCGA-18-3407-01A	Tumor/Truncating		TCGA-78-7158-01A	Tumor/WT	pRF	0.0456365	0.954363
TCGA-68-8250-01A	Tumor/Truncating		TCGA-78-7153-01A	Tumor/WT	pRF	0.00504791	0.994952
TCGA-85-8288-01A	Tumor/Truncating		TCGA-75-5126-01A	Tumor/WT	pRF	0.0082841	0.991716
TCGA-66-2787-01A	Tumor/Truncating		TCGA-49-6761-01A	Tumor/WT	pRF	8.41296e-09	1
TCGA-22-4594-01A	Tumor/Truncating		TCGA-91-7771-01A	Tumor/WT	pRF	0.176301	0.823699
TCGA-22-5483-01A	Tumor/Truncating		TCGA-69-8253-01A	Tumor/WT	pRF	0.0043592	0.995641
TCGA-63-A5ML-01A	Tumor/Truncating		TCGA-49-6743-01A	Tumor/WT	pRF	3.69442e-09	1
TCGA-58-A46M-01A	Tumor/Truncating		TCGA-38-4625-01A	Tumor/WT	pRF	8.60187e-09	1
TCGA-39-5040-01A	Tumor/Truncating		TCGA-75-6205-01A	Tumor/WT	pRF	0.0058352	0.994165
TCGA-63-A5MV-01A	Tumor/Truncating		TCGA-05-4417-01A	Tumor/WT	pRF	0.00732656	0.992673
TCGA-56-7582-01A	Tumor/Truncating		TCGA-97-A4M2-01A	Tumor/WT	pN	0.678533	0.321467
TCGA-22-4593-01A	Tumor/Truncating		TCGA-97-A4M3-01A	Tumor/WT	pRF	0.138652	0.861348
TCGA-77-6845-01A	Tumor/Truncating		TCGA-49-4512-01A	Tumor/WT	pRF	0.0179864	0.982014
TCGA-58-A46N-01A	Tumor/Truncating		TCGA-L4-A4E6-01A	Tumor/WT	pN	0.921087	0.0789134
TCGA-60-2698-01A	Tumor/Truncating		TCGA-50-7109-01A	Tumor/WT	pRF	2.6224e-06	0.999997
TCGA-34-5231-01A	Tumor/Truncating		TCGA-L9-A50W-01A	Tumor/WT	pRF	0.191453	0.808547
TCGA-85-A4JB-01A	Tumor/Truncating		TCGA-80-5607-01A	Tumor/WT	pRF	0.0193932	0.980607
TCGA-39-5019-01A	Tumor/Truncating		TCGA-91-A4BD-01A	Tumor/WT	pRF	0.13579	0.86421
TCGA-NC-A5HT-01A	Tumor/Truncating		TCGA-55-7724-01A	Tumor/WT	pRF	0.00524524	0.994755
TCGA-56-A62T-01A	Tumor/Truncating		TCGA-86-8674-01A	Tumor/WT	pRF	6.0376e-08	1
TCGA-22-5482-01A	Tumor/Truncating		TCGA-55-6983-01A	Tumor/WT	pRF	0.133291	0.866709
TCGA-77-8144-01A	Tumor/Truncating		TCGA-44-8119-01A	Tumor/WT	pRF	0.00671039	0.99329
TCGA-39-5024-01A	Tumor/Truncating		TCGA-55-8508-01A	Tumor/WT	pRF	0.0107594	0.989241
TCGA-22-0940-01A	Tumor/Truncating		TCGA-NJ-A4YI-01A	Tumor/WT	pRF	0.0254434	0.974557
TCGA-85-8352-01A	Tumor/Truncating		TCGA-75-7030-01A	Tumor/WT	pRF	0.213985	0.786015
TCGA-37-4135-01A	Tumor/Truncating		TCGA-86-8278-01A	Tumor/WT	pRF	0.016485	0.983515
TCGA-85-7843-01A	Tumor/Truncating		TCGA-NJ-A55R-01A	Tumor/WT	pRF	0.0100675	0.989933
TCGA-39-5036-01A	Tumor/Truncating		TCGA-91-8496-01A	Tumor/WT	pRF	0.440995	0.559005
TCGA-22-4609-01A	Tumor/Truncating		TCGA-MP-A4TJ-01A	Tumor/WT	pRF	0.198645	0.801355
TCGA-77-A5GB-01B	Tumor/Truncating		TCGA-49-4486-01A	Tumor/WT	pRF	0.0188338	0.981166
TCGA-34-5927-01A	Tumor/Truncating		TCGA-MP-A4TE-01A	Tumor/WT	pRF	9.91795e-08	1
TCGA-56-8629-01A	Tumor/Truncating		TCGA-38-7271-01A	Tumor/WT	pRF	0.49097	0.50903
TCGA-NC-A5HR-01A	Tumor/Truncating		TCGA-49-AAR2-01A	Tumor/WT	pRF	8.13031e-07	0.999999
TCGA-56-8622-01A	Tumor/Truncating		TCGA-86-7953-01A	Tumor/WT	pRF	1.00964e-06	0.999999
TCGA-60-2708-01A	Tumor/Truncating		TCGA-69-8254-01A	Tumor/WT	pN	0.617695	0.382305
TCGA-85-A53L-01A	Tumor/Truncating		TCGA-78-8655-01A	Tumor/WT	pRF	0.0202003	0.9798
TCGA-85-8354-01A	Tumor/Truncating		TCGA-49-6745-01A	Tumor/WT	pRF	5.82098e-06	0.999994
TCGA-LA-A446-01A	Tumor/Truncating		TCGA-55-8505-01A	Tumor/WT	pRF	1.95515e-09	1
TCGA-66-2782-01A	Tumor/Truncating		TCGA-55-6987-01A	Tumor/WT	pRF	0.0348075	0.965193
TCGA-60-2695-01A	Tumor/Truncating		TCGA-49-4494-01A	Tumor/WT	pRF	5.68875e-08	1
TCGA-51-4079-01A	Tumor/Truncating		TCGA-55-6543-01A	Tumor/WT	pRF	0.0680364	0.931964
TCGA-85-7699-01A	Tumor/Truncating		TCGA-64-1678-01A	Tumor/WT	pRF	4.35336e-11	1
TCGA-85-8048-01A	Tumor/Truncating		TCGA-91-6835-01A	Tumor/WT	pRF	0.113463	0.886537
TCGA-56-A4ZK-01A	Tumor/Truncating		TCGA-S2-AA1A-01A	Tumor/WT	pN	0.626358	0.373642
TCGA-63-A5MS-01A	Tumor/Truncating		TCGA-69-7761-01A	Tumor/WT	pRF	0.0424192	0.957581
TCGA-56-5897-01A	Tumor/Truncating		TCGA-49-4506-01A	Tumor/WT	pRF	4.02554e-08	1
TCGA-56-8624-01A	Tumor/Truncating		TCGA-55-8621-01A	Tumor/WT	pRF	0.48232	0.51768
TCGA-58-A46L-01A	Tumor/Truncating		TCGA-49-4501-01A	Tumor/WT	pRF	0.0686573	0.931343
TCGA-63-A5MT-01A	Tumor/Truncating		TCGA-44-2655-01A	Tumor/WT	pRF	0.0277271	0.972273
TCGA-52-7810-01A	Tumor/Truncating		TCGA-05-4434-01A	Tumor/WT	pRF	1.93343e-06	0.999998
TCGA-94-A5I6-01A	Tumor/Truncating		TCGA-78-7148-01A	Tumor/WT	pRF	7.18694e-07	0.999999
TCGA-92-7340-01A	Tumor/Truncating		TCGA-55-8615-01A	Tumor/WT	pRF	8.32328e-06	0.999992
TCGA-21-1075-01A	Tumor/Truncating		TCGA-38-4626-01A	Tumor/WT	pRF	0.459846	0.540154
TCGA-60-2704-01A	Tumor/Truncating		TCGA-55-6981-01A	Tumor/WT	pRF	2.063e-08	1
TCGA-43-A56V-01A	Tumor/Truncating		TCGA-67-6216-01A	Tumor/WT	pRF	0.0145911	0.985409
TCGA-43-3394-01A	Tumor/Truncating		TCGA-97-8176-01A	Tumor/WT	pRF	7.81801e-09	1
TCGA-33-A5GW-01A	Tumor/Truncating		TCGA-62-A46S-01A	Tumor/WT	pRF	0.121362	0.878638
TCGA-77-7139-01A	Tumor/Truncating		TCGA-35-3615-01A	Tumor/WT	pRF	0.00539803	0.994602
TCGA-56-7222-01A	Tumor/Truncating		TCGA-73-4658-01A	Tumor/WT	pRF	0.0831662	0.916834
TCGA-22-5492-01A	Tumor/Truncating		TCGA-62-8397-01A	Tumor/WT	pRF	0.0330688	0.966931
TCGA-33-4533-01A	Tumor/Truncating		TCGA-64-5779-01A	Tumor/WT	pRF	3.09435e-06	0.999997
TCGA-33-6738-01A	Tumor/Truncating		TCGA-44-2666-01A	Tumor/WT	pRF	0.0250819	0.974918
TCGA-77-8008-01A	Tumor/Truncating		TCGA-73-4675-01A	Tumor/WT	pRF	6.16848e-06	0.999994
TCGA-33-AASJ-01A	Tumor/Truncating		TCGA-95-A4VK-01A	Tumor/WT	pRF	0.00304925	0.996951
TCGA-MF-A522-01A	Tumor/Truncating		TCGA-55-8207-01A	Tumor/WT	pN	0.831001	0.168999
TCGA-77-6844-01A	Tumor/Truncating		TCGA-NJ-A55O-01A	Tumor/WT	pRF	0.0680042	0.931996
TCGA-94-A5I4-01A	Tumor/Truncating		TCGA-44-7672-01A	Tumor/WT	pRF	0.0126919	0.987308
TCGA-85-8353-01A	Tumor/Truncating		TCGA-44-6146-01B	Tumor/WT	pRF	0.089523	0.910477
TCGA-60-2721-01A	Tumor/Truncating		TCGA-67-3772-01A	Tumor/WT	pRF	0.0643248	0.935675
TCGA-22-A5C4-01A	Tumor/Truncating		TCGA-97-A4M5-01A	Tumor/WT	pRF	0.117962	0.882038
TCGA-39-5029-01A	Tumor/Truncating		TCGA-99-8032-01A	Tumor/WT	pRF	0.00340908	0.996591
TCGA-22-4605-01A	Tumor/Truncating		TCGA-J2-A4AE-01A	Tumor/WT	pRF	0.553218	0.446782
TCGA-96-8170-01A	Tumor/Truncating		TCGA-93-7347-01A	Tumor/WT	pRF	0.0227789	0.977221
TCGA-77-7463-01A	Tumor/Truncating		TCGA-75-7027-01A	Tumor/WT	pRF	1.44548e-09	1
TCGA-66-2778-01A	Tumor/Truncating		TCGA-50-5044-01A	Tumor/WT	pRF	4.37632e-07	1
TCGA-60-2707-01A	Tumor/Truncating		TCGA-95-A4VP-01A	Tumor/WT	pRF	0.0315663	0.968434
TCGA-63-5128-01A	Tumor/Truncating		TCGA-49-AARO-01A	Tumor/WT	pRF	1.64099e-05	0.999984
TCGA-98-8021-01A	Tumor/Truncating		TCGA-55-6642-01A	Tumor/WT	pRF	6.82479e-06	0.999993
TCGA-39-5034-01A	Tumor/Truncating		TCGA-97-7546-01A	Tumor/WT	pN	0.684377	0.315623
TCGA-60-2723-01A	Tumor/Truncating		TCGA-97-7547-01A	Tumor/WT	pRF	0.128896	0.871104
TCGA-60-2711-01A	Tumor/Truncating		TCGA-78-7143-01A	Tumor/WT	pRF	1.23489e-05	0.999988
TCGA-66-2788-01A	Tumor/Truncating		TCGA-97-A4M0-01A	Tumor/WT	pRF	0.100076	0.899924
TCGA-77-8153-01A	Tumor/Truncating		TCGA-NJ-A55A-01A	Tumor/WT	pRF	0.5	0.5
TCGA-46-3769-01A	Tumor/Truncating		TCGA-97-7941-01A	Tumor/WT	pRF	0.032576	0.967424
TCGA-22-4604-01A	Tumor/Truncating		TCGA-55-8203-01A	Tumor/WT	pRF	1.92611e-06	0.999998
TCGA-56-8628-01A	Tumor/Truncating		TCGA-71-6725-01A	Tumor/WT	pRF	0.00658658	0.993413
TCGA-56-8083-01A	Tumor/Truncating		TCGA-55-7816-01A	Tumor/WT	pN	0.766869	0.233131
TCGA-77-8143-01A	Tumor/Truncating		TCGA-55-6978-01A	Tumor/WT	pRF	1.46941e-06	0.999999
TCGA-34-5241-01A	Tumor/Truncating		TCGA-MP-A4T7-01A	Tumor/WT	pRF	6.47611e-06	0.999994
TCGA-60-2725-01A	Tumor/Truncating		TCGA-78-7159-01A	Tumor/WT	pRF	8.60154e-07	0.999999
TCGA-85-8666-01A	Tumor/Truncating		TCGA-69-7763-01A	Tumor/WT	pRF	0.101732	0.898268
TCGA-70-6723-01A	Tumor/Truncating		TCGA-73-7498-01A	Tumor/WT	pRF	0.0656521	0.934348
TCGA-85-8481-01A	Tumor/Truncating		TCGA-55-8206-01A	Tumor/WT	pN	0.757047	0.242953
TCGA-66-2792-01A	Tumor/Truncating		TCGA-50-8459-01A	Tumor/WT	pRF	0.098848	0.901152
TCGA-85-8355-01A	Tumor/Truncating		TCGA-49-6742-01A	Tumor/WT	pRF	8.44255e-07	0.999999
TCGA-85-8350-01A	Tumor/Truncating		TCGA-97-A4M7-01A	Tumor/WT	pRF	0.189719	0.810281
TCGA-56-7823-01B	Tumor/Truncating		TCGA-MP-A4TH-01A	Tumor/WT	pRF	0.125931	0.874069
TCGA-39-5031-01A	Tumor/Truncating		TCGA-75-5122-01A	Tumor/WT	pRF	0.0360843	0.963916
TCGA-22-1002-01A	Tumor/Truncating		TCGA-62-A46P-01A	Tumor/WT	pRF	0.0256765	0.974324
TCGA-56-8307-01A	Tumor/Truncating		TCGA-75-6212-01A	Tumor/WT	pRF	0.0517381	0.948262
TCGA-58-8388-01A	Tumor/Truncating		TCGA-44-6146-01A	Tumor/WT	pRF	0.0392207	0.960779
TCGA-56-7221-01A	Tumor/Truncating		TCGA-78-7166-01A	Tumor/WT	pRF	7.053e-10	1
TCGA-34-2596-01A	Tumor/Truncating		TCGA-38-4627-01A	Tumor/WT	pRF	0.148072	0.851928
TCGA-22-5472-01A	Tumor/Truncating		TCGA-62-A46V-01A	Tumor/WT	pRF	7.46552e-07	0.999999
TCGA-85-8070-01A	Tumor/Truncating		TCGA-55-6984-01A	Tumor/WT	pRF	2.35161e-06	0.999998
TCGA-79-5596-01A	Tumor/Truncating		TCGA-86-7955-01A	Tumor/WT	pRF	2.8978e-09	1
TCGA-66-2773-01A	Tumor/Truncating		TCGA-44-6148-01A	Tumor/WT	pN	0.744201	0.255799
TCGA-66-2742-01A	Tumor/Truncating		TCGA-97-8177-01A	Tumor/WT	pRF	0.189817	0.810183
TCGA-43-A474-01A	Tumor/Truncating		TCGA-75-6203-01A	Tumor/WT	pN	0.629912	0.370088
TCGA-33-AASD-01A	Tumor/Truncating		TCGA-50-5055-01A	Tumor/WT	pRF	0.192436	0.807564
TCGA-96-8169-01A	Tumor/Truncating		TCGA-78-8648-01A	Tumor/WT	pRF	0.0536057	0.946394
TCGA-21-5784-01A	Tumor/Truncating		TCGA-50-5935-01A	Tumor/WT	pRF	0.124418	0.875582
TCGA-94-7557-01A	Tumor/Truncating		TCGA-78-7167-01A	Tumor/WT	pRF	0.00491692	0.995083
TCGA-22-5479-01A	Tumor/Truncating		TCGA-86-8054-01A	Tumor/WT	pRF	3.26722e-07	1
TCGA-85-A50M-01A	Tumor/Truncating		TCGA-44-3398-01A	Tumor/WT	pRF	0.00678695	0.993213
TCGA-85-A512-01A	Tumor/Truncating		TCGA-78-7537-01A	Tumor/WT	pRF	0.0363536	0.963646
TCGA-66-2765-01A	Tumor/Truncating		TCGA-55-7284-01B	Tumor/WT	pRF	0.286413	0.713587
TCGA-66-2781-01A	Tumor/Truncating		TCGA-86-A456-01A	Tumor/WT	pRF	0.227292	0.772708
TCGA-85-8479-01A	Tumor/Truncating		TCGA-49-AARR-01A	Tumor/WT	pN	0.890744	0.109256
TCGA-98-A53A-01A	Tumor/Truncating		TCGA-86-A4P8-01A	Tumor/WT	pN	0.953009	0.0469909
TCGA-34-5239-01A	Tumor/Truncating		TCGA-50-8457-01A	Tumor/WT	pRF	0.5	0.5
TCGA-37-3789-01A	Tumor/Truncating		TCGA-80-5608-01A	Tumor/WT	pRF	4.76646e-06	0.999995
TCGA-60-2713-01A	Tumor/Truncating		TCGA-55-6970-01A	Tumor/WT	pRF	0.00286074	0.997139
TCGA-39-5039-01A	Tumor/Truncating		TCGA-44-7671-01A	Tumor/WT	pRF	0.0115027	0.988497
TCGA-44-A4SU-01A	Tumor/Truncating		TCGA-91-6828-01A	Tumor/WT	pRF	0.163129	0.836871
TCGA-55-7574-01A	Tumor/Truncating		TCGA-55-8087-01A	Tumor/WT	pRF	0.136707	0.863293
TCGA-78-7535-01A	Tumor/Truncating		TCGA-38-4631-01A	Tumor/WT	pRF	4.23055e-09	1
TCGA-44-8117-01A	Tumor/Truncating		TCGA-55-7815-01A	Tumor/WT	pRF	1.76657e-05	0.999982
TCGA-44-3918-01A	Tumor/Truncating		TCGA-50-5941-01A	Tumor/WT	pRF	0.00403703	0.995963
TCGA-55-7726-01A	Tumor/Truncating		TCGA-78-7539-01A	Tumor/WT	pRF	0.0379933	0.962007
TCGA-78-8660-01A	Tumor/Truncating		TCGA-44-2665-01A	Tumor/WT	pRF	0.0053554	0.994645
TCGA-49-4490-01A	Tumor/Truncating		TCGA-55-7725-01A	Tumor/WT	pRF	0.200056	0.799944
TCGA-44-2659-01A	Tumor/Truncating		TCGA-86-A4D0-01A	Tumor/WT	pRF	6.40654e-08	1
TCGA-44-2656-01A	Tumor/Truncating		TCGA-MP-A4T8-01A	Tumor/WT	pRF	4.81663e-09	1
TCGA-50-5049-01A	Tumor/Truncating		TCGA-93-A4JQ-01A	Tumor/WT	pRF	7.11761e-06	0.999993
TCGA-44-8120-01A	Tumor/Truncating		TCGA-44-2666-01B	Tumor/WT	pRF	0.0898265	0.910174
TCGA-44-7669-01A	Tumor/Truncating		TCGA-97-8552-01A	Tumor/WT	pN	0.611538	0.388462
TCGA-44-5645-01B	Tumor/Truncating		TCGA-69-7764-01A	Tumor/WT	pRF	0.0681073	0.931893
TCGA-64-1677-01A	Tumor/Truncating		TCGA-62-A470-01A	Tumor/WT	pRF	0.00465646	0.995344
TCGA-50-5946-02A	Tumor/Truncating		TCGA-67-6215-01A	Tumor/WT	pRF	0.00765252	0.992347
TCGA-55-8507-01A	Tumor/Truncating		TCGA-97-7552-01A	Tumor/WT	pRF	0.345235	0.654765
TCGA-05-5425-01A	Tumor/Truncating		TCGA-05-5429-01A	Tumor/WT	pRF	0.00289061	0.997109
TCGA-97-8547-01A	Tumor/Truncating		TCGA-55-8097-01A	Tumor/WT	pRF	0.195443	0.804557
TCGA-35-4122-01A	Tumor/Truncating		TCGA-97-8171-01A	Tumor/WT	pRF	0.00537036	0.99463
TCGA-44-3918-01B	Tumor/Truncating		TCGA-L9-A443-01A	Tumor/WT	pRF	0.00756005	0.99244
TCGA-69-7980-01A	Tumor/Truncating		TCGA-62-8395-01A	Tumor/WT	pRF	0.113267	0.886733
TCGA-55-8616-01A	Tumor/Truncating		TCGA-97-8174-01A	Tumor/WT	pRF	0.358176	0.641824
TCGA-50-5045-01A	Tumor/Truncating		TCGA-93-7348-01A	Tumor/WT	pRF	0.194459	0.805541
TCGA-44-2668-01A	Tumor/Truncating		TCGA-J2-A4AG-01A	Tumor/WT	pRF	0.121162	0.878838
TCGA-71-8520-01A	Tumor/Truncating		TCGA-50-5936-01A	Tumor/WT	pRF	7.61213e-08	1
TCGA-44-2656-01B	Tumor/Truncating		TCGA-44-4112-01B	Tumor/WT	pRF	0.0641281	0.935872
TCGA-49-AAR0-01A	Tumor/Truncating		TCGA-05-5715-01A	Tumor/WT	pRF	0.0152133	0.984787
TCGA-55-8094-01A	Tumor/Truncating		TCGA-44-5643-01A	Tumor/WT	pRF	3.49024e-12	1
TCGA-50-6593-01A	Tumor/Truncating		TCGA-NJ-A4YQ-01A	Tumor/WT	pRF	7.39284e-07	0.999999
TCGA-73-7499-01A	Tumor/Truncating		TCGA-44-2657-01A	Tumor/WT	pRF	0.116213	0.883787
TCGA-50-5933-01A	Tumor/Truncating		TCGA-44-4112-01A	Tumor/WT	pRF	1.0712e-05	0.999989
TCGA-91-A4BC-01A	Tumor/Truncating		TCGA-55-6972-01A	Tumor/WT	pRF	0.00298052	0.997019
TCGA-69-7765-01A	Tumor/Truncating		TCGA-44-3919-01A	Tumor/WT	pRF	0.0101392	0.989861
TCGA-44-7661-01A	Tumor/Truncating		TCGA-J2-8192-01A	Tumor/WT	pRF	0.0529696	0.94703
TCGA-75-6211-01A	Tumor/Truncating		TCGA-44-A47A-01A	Tumor/WT	pRF	0.0188197	0.98118
TCGA-55-5899-01A	Tumor/Truncating		TCGA-69-8453-01A	Tumor/WT	pRF	0.394807	0.605193
TCGA-86-8672-01A	Tumor/Truncating		TCGA-73-4662-01A	Tumor/WT	pRF	0.0595756	0.940424
TCGA-35-4123-01A	Tumor/Truncating		TCGA-NJ-A4YP-01A	Tumor/WT	pRF	1.74328e-05	0.999983
TCGA-44-6145-01A	Tumor/Truncating		TCGA-73-4668-01A	Tumor/WT	pRF	1.08045e-07	1
TCGA-62-A46R-01A	Tumor/Truncating		TCGA-95-A4VN-01A	Tumor/WT	pRF	0.00288813	0.997112
TCGA-MN-A4N5-01A	Tumor/Truncating		TCGA-78-7156-01A	Tumor/WT	pRF	0.0313367	0.968663
TCGA-55-6968-01A	Tumor/Truncating		TCGA-38-A44F-01A	Tumor/WT	pRF	0.321466	0.678534
TCGA-50-6595-01A	Tumor/Truncating		TCGA-55-7281-01A	Tumor/WT	pRF	0.0948211	0.905179
TCGA-44-7660-01A	Tumor/Truncating		TCGA-78-7152-01A	Tumor/WT	pRF	0.00626808	0.993732
TCGA-55-7903-01A	Tumor/Truncating		TCGA-64-5781-01A	Tumor/WT	pRF	5.39781e-07	0.999999
TCGA-78-7147-01A	Tumor/Truncating		TCGA-MP-A4TD-01A	Tumor/WT	pRF	0.00669285	0.993307
TCGA-99-8033-01A	Tumor/Truncating		TCGA-86-8281-01A	Tumor/WT	pRF	0.00515616	0.994844
TCGA-55-1594-01A	Tumor/Truncating		TCGA-55-8513-01A	Tumor/WT	pN	0.670259	0.329741
TCGA-55-6980-01A	Tumor/Truncating		TCGA-05-4425-01A	Tumor/WT	pRF	0.0399888	0.960011
TCGA-73-4670-01A	Tumor/Truncating		TCGA-73-4659-01A	Tumor/WT	pRF	4.84621e-07	1
TCGA-55-7576-01A	Tumor/Truncating		TCGA-86-6562-01A	Tumor/WT	pRF	1.48459e-05	0.999985
TCGA-62-A472-01A	Tumor/Truncating		TCGA-44-6776-01A	Tumor/WT	pRF	0.0492325	0.950768
TCGA-55-7914-01A	Tumor/Truncating		TCGA-MP-A4SW-01A	Tumor/WT	pRF	0.0158538	0.984146
TCGA-05-4415-01A	Tumor/Truncating		TCGA-05-4403-01A	Tumor/WT	pRF	0.0354291	0.964571
TCGA-86-8585-01A	Tumor/Truncating		TCGA-55-8512-01A	Tumor/WT	pN	0.693184	0.306816
TCGA-78-8662-01A	Tumor/Truncating		TCGA-44-7659-01A	Tumor/WT	pRF	0.381356	0.618644
TCGA-44-5645-01A	Tumor/Truncating		TCGA-55-6986-01A	Tumor/WT	pRF	0.0116451	0.988355
TCGA-50-6591-01A	Tumor/Truncating		TCGA-50-5932-01A	Tumor/WT	pRF	0.0114592	0.988541
TCGA-55-8085-01A	Tumor/Truncating		TCGA-55-6971-01A	Tumor/WT	pRF	0.030285	0.969715
TCGA-75-6207-01A	Tumor/Truncating		TCGA-55-7728-01A	Tumor/WT	pRF	0.0913482	0.908652
TCGA-50-6590-01A	Tumor/Truncating		TCGA-78-7162-01A	Tumor/WT	pRF	0.413592	0.586408
TCGA-99-7458-01A	Tumor/Truncating		TCGA-55-A492-01A	Tumor/WT	pRF	0.0112765	0.988723
TCGA-55-7913-01B	Tumor/Truncating		TCGA-05-4244-01A	Tumor/WT	pRF	1.80815e-05	0.999982
TCGA-55-6975-01A	Tumor/Truncating		TCGA-50-6597-01A	Tumor/WT	pRF	0.00673921	0.993261
TCGA-49-AAR3-01A	Tumor/Truncating		TCGA-MP-A5C7-01A	Tumor/WT	pRF	0.0258235	0.974176
TCGA-93-A4JP-01A	Tumor/Truncating		TCGA-38-4628-01A	Tumor/WT	pRF	1.34589e-08	1
TCGA-50-5946-01A	Tumor/Truncating		TCGA-53-7813-01A	Tumor/WT	pRF	0.00272188	0.997278
TCGA-69-7978-01A	Tumor/Truncating		TCGA-55-8090-01A	Tumor/WT	pRF	0.0112257	0.988774
TCGA-55-8510-01A	Tumor/Truncating		TCGA-62-8398-01A	Tumor/WT	pRF	3.96246e-09	1
TCGA-55-A4DF-01A	Tumor/Truncating		TCGA-73-4677-01A	Tumor/WT	pRF	0.0293808	0.970619
TCGA-05-4402-01A	Tumor/Truncating		TCGA-MP-A4SY-01A	Tumor/WT	pRF	2.99774e-06	0.999997
TCGA-44-7667-01A	Tumor/Truncating		TCGA-05-4389-01A	Tumor/WT	pRF	7.21392e-06	0.999993
TCGA-55-8511-01A	Tumor/Truncating		TCGA-86-7714-01A	Tumor/WT	pRF	0.0494866	0.950513
TCGA-55-8302-01A	Tumor/Truncating		TCGA-86-8076-01A	Tumor/WT	pRF	0.090065	0.909935
TCGA-NJ-A4YF-01A	Tumor/Truncating		TCGA-86-8359-01A	Tumor/WT	pRF	0.0474965	0.952504
TCGA-73-A9RS-01A	Tumor/Truncating		TCGA-43-5668-01A	Tumor/Missense	pRF	0.00484283	0.995157
TCGA-86-7701-01A	Tumor/Truncating		TCGA-90-7769-01A	Tumor/Missense	pRF	2.13758e-13	1
TCGA-55-7727-01A	Tumor/Truncating		TCGA-56-8504-01A	Tumor/Missense	pRF	3.11196e-13	1
TCGA-97-7938-01A	Tumor/Truncating		TCGA-66-2800-01A	Tumor/Missense	pRF	2.62734e-10	1
TCGA-MP-A4T9-01A	Tumor/Truncating		TCGA-85-8049-01A	Tumor/Missense	pRF	2.52179e-06	0.999997
TCGA-53-7624-01A	Tumor/Truncating		TCGA-33-4532-01A	Tumor/Missense	pRF	2.06298e-13	1
TCGA-64-1676-01A	Tumor/Truncating		TCGA-63-A5MJ-01A	Tumor/Missense	pRF	5.36017e-12	1
TCGA-49-6767-01A	Tumor/Truncating		TCGA-NK-A5CX-01A	Tumor/Missense	pRF	2.15608e-10	1
TCGA-05-4397-01A	Tumor/Truncating		TCGA-98-8020-01A	Tumor/Missense	pRF	1.91922e-09	1
TCGA-86-8073-01A	Tumor/Truncating		TCGA-56-A5DS-01A	Tumor/Missense	pRF	6.23407e-09	1
TCGA-55-6712-01A	Tumor/Truncating		TCGA-77-A5G6-01A	Tumor/Missense	pRF	2.85216e-11	1
TCGA-86-A4JF-01A	Tumor/Truncating		TCGA-22-1016-01A	Tumor/Missense	pRF	0.00903189	0.990968
TCGA-62-A46O-01A	Tumor/Truncating		TCGA-85-7698-01A	Tumor/Missense	pRF	5.01782e-11	1
TCGA-05-4433-01A	Tumor/Truncating		TCGA-L3-A4E7-01A	Tumor/Missense	pRF	1.70984e-09	1
TCGA-05-4396-01A	Tumor/Truncating		TCGA-63-A5MU-01A	Tumor/Missense	pRF	1.85233e-12	1
TCGA-55-8204-01A	Tumor/Truncating		TCGA-21-5786-01A	Tumor/Missense	pRF	2.59341e-12	1
TCGA-78-7542-01A	Tumor/Truncating		TCGA-22-1012-01A	Tumor/Missense	pRF	4.18783e-13	1
TCGA-O1-A52J-01A	Tumor/Truncating		TCGA-22-5471-01A	Tumor/Missense	pRF	1.53939e-11	1
TCGA-44-2668-01B	Tumor/Truncating		TCGA-77-8133-01A	Tumor/Missense	pRF	2.23553e-09	1
TCGA-49-4487-01A	Tumor/Truncating		TCGA-58-A46J-01A	Tumor/Missense	pRF	3.50158e-10	1
TCGA-69-8255-01A	Tumor/Truncating		TCGA-66-2758-01A	Tumor/Missense	pRF	8.34574e-11	1
TCGA-05-4432-01A	Tumor/Truncating		TCGA-60-2720-01A	Tumor/Missense	pRF	7.10421e-09	1
TCGA-50-5931-01A	Tumor/Truncating		TCGA-18-3414-01A	Tumor/Missense	pRF	5.50506e-11	1
TCGA-55-8096-01A	Tumor/Truncating		TCGA-96-7545-01A	Tumor/Missense	pRF	2.17866e-08	1
TCGA-91-6836-01A	Tumor/Truncating		TCGA-NK-A5CT-01A	Tumor/Missense	pRF	2.11707e-11	1
TCGA-49-4488-01A	Tumor/Truncating		TCGA-46-6025-01A	Tumor/Missense	pRF	6.84019e-13	1
TCGA-44-7662-01A	Tumor/Truncating		TCGA-37-A5EL-01A	Tumor/Missense	pRF	8.63763e-14	1
TCGA-55-7283-01A	Tumor/Truncating		TCGA-66-2766-01A	Tumor/Missense	pRF	2.61527e-12	1
TCGA-97-8172-01A	Tumor/Truncating		TCGA-66-2727-01A	Tumor/Missense	pRF	1.69202e-10	1
TCGA-95-7562-01A	Tumor/Truncating		TCGA-63-7022-01A	Tumor/Missense	pRF	3.56042e-06	0.999996
TCGA-86-8075-01A	Tumor/Truncating		TCGA-77-A5G1-01A	Tumor/Missense	pRF	2.56593e-07	1
TCGA-50-5944-01A	Tumor/Truncating		TCGA-63-A5MW-01A	Tumor/Missense	pRF	2.63056e-10	1
			TCGA-66-2794-01A	Tumor/Missense	pRF	4.5304e-11	1
			TCGA-56-8304-01A	Tumor/Missense	pRF	9.19783e-12	1
			TCGA-33-4587-01A	Tumor/Missense	pRF	3.81006e-10	1
			TCGA-39-5016-01A	Tumor/Missense	pRF	1.65658e-10	1
			TCGA-33-4547-01A	Tumor/Missense	pRF	1.79789e-10	1
			TCGA-60-2719-01A	Tumor/Missense	pRF	7.28523e-12	1
			TCGA-22-5491-01A	Tumor/Missense	pRF	1.82033e-11	1
			TCGA-85-6561-01A	Tumor/Missense	pRF	5.5206e-10	1
			TCGA-60-2703-01A	Tumor/Missense	pRF	3.7655e-11	1
			TCGA-66-2744-01A	Tumor/Missense	pRF	1.45184e-07	1
			TCGA-43-8115-01A	Tumor/Missense	pRF	2.70169e-08	1
			TCGA-18-5592-01A	Tumor/Missense	pRF	1.97251e-13	1
			TCGA-85-8351-01A	Tumor/Missense	pRF	4.27527e-09	1
			TCGA-33-4582-01A	Tumor/Missense	pRF	1.54022e-10	1
			TCGA-18-3410-01A	Tumor/Missense	pRF	4.85655e-10	1
			TCGA-NC-A5HO-01A	Tumor/Missense	pRF	5.22341e-11	1
			TCGA-66-2770-01A	Tumor/Missense	pRF	1.5796e-10	1
			TCGA-94-7033-01A	Tumor/Missense	pRF	9.39026e-12	1
			TCGA-43-2581-01A	Tumor/Missense	pRF	1.36703e-05	0.999986
			TCGA-63-A5MB-01A	Tumor/Missense	pRF	6.63245e-12	1
			TCGA-77-8154-01A	Tumor/Missense	pRF	1.13084e-11	1
			TCGA-98-8023-01A	Tumor/Missense	pRF	5.40065e-10	1
			TCGA-NC-A5HP-01A	Tumor/Missense	pRF	3.68292e-12	1
			TCGA-60-2714-01A	Tumor/Missense	pRF	1.02575e-10	1
			TCGA-43-6770-01A	Tumor/Missense	pRF	5.45247e-13	1
			TCGA-NC-A5HD-01A	Tumor/Missense	pRF	3.8938e-13	1
			TCGA-52-7809-01A	Tumor/Missense	pRF	1.2831e-10	1
			TCGA-21-5782-01A	Tumor/Missense	pRF	2.73643e-11	1
			TCGA-NC-A5HF-01A	Tumor/Missense	pRF	7.29439e-12	1
			TCGA-77-8131-01A	Tumor/Missense	pRF	1.97534e-06	0.999998
			TCGA-58-8386-01A	Tumor/Missense	pRF	3.09913e-07	1
			TCGA-18-4083-01A	Tumor/Missense	pRF	7.50444e-12	1
			TCGA-XC-AA0X-01A	Tumor/Missense	pRF	3.03278e-08	1
			TCGA-56-7822-01A	Tumor/Missense	pRF	8.52118e-10	1
			TCGA-90-7767-01A	Tumor/Missense	pRF	3.48769e-10	1
			TCGA-85-8052-01A	Tumor/Missense	pRF	8.73992e-12	1
			TCGA-22-4601-01A	Tumor/Missense	pRF	1.6963e-10	1
			TCGA-66-2777-01A	Tumor/Missense	pRF	4.59561e-11	1
			TCGA-18-3412-01A	Tumor/Missense	pRF	1.56189e-12	1
			TCGA-22-5480-01A	Tumor/Missense	pRF	1.39734e-07	1
			TCGA-22-5474-01A	Tumor/Missense	pRF	3.14421e-10	1
			TCGA-68-7757-01B	Tumor/Missense	pRF	2.83631e-08	1
			TCGA-22-4595-01A	Tumor/Missense	pRF	1.45512e-10	1
			TCGA-66-2734-01A	Tumor/Missense	pRF	4.16949e-10	1
			TCGA-21-5783-01A	Tumor/Missense	pRF	3.72788e-12	1
			TCGA-21-1082-01A	Tumor/Missense	pRF	1.74969e-09	1
			TCGA-66-2757-01A	Tumor/Missense	pRF	1.69223e-10	1
			TCGA-O2-A52N-01A	Tumor/Missense	pRF	8.21565e-12	1
			TCGA-NC-A5HG-01A	Tumor/Missense	pRF	6.78033e-13	1
			TCGA-85-8287-01A	Tumor/Missense	pRF	1.37866e-06	0.999999
			TCGA-77-8140-01A	Tumor/Missense	pRF	5.34648e-11	1
			TCGA-85-7844-01A	Tumor/Missense	pRF	2.70593e-10	1
			TCGA-85-8072-01A	Tumor/Missense	pRF	4.88391e-12	1
			TCGA-85-6560-01A	Tumor/Missense	pRF	6.45769e-08	1
			TCGA-60-2709-01A	Tumor/Missense	pRF	1.71796e-06	0.999998
			TCGA-43-2576-01A	Tumor/Missense	pRF	3.62735e-07	1
			TCGA-22-4613-01A	Tumor/Missense	pRF	3.11502e-10	1
			TCGA-85-7696-01A	Tumor/Missense	pRF	2.35894e-11	1
			TCGA-56-6546-01A	Tumor/Missense	pRF	6.85064e-08	1
			TCGA-98-A53I-01A	Tumor/Missense	pRF	9.20336e-12	1
			TCGA-56-A49D-01A	Tumor/Missense	pRF	5.76606e-08	1
			TCGA-85-A4JC-01A	Tumor/Missense	pRF	3.24771e-09	1
			TCGA-21-1076-01A	Tumor/Missense	pRF	8.8805e-07	0.999999
			TCGA-58-A46K-01A	Tumor/Missense	pRF	3.82568e-14	1
			TCGA-85-8277-01A	Tumor/Missense	pRF	2.50691e-13	1
			TCGA-37-3792-01A	Tumor/Missense	pRF	2.19179e-06	0.999998
			TCGA-43-7658-01A	Tumor/Missense	pRF	3.40214e-10	1
			TCGA-51-4081-01A	Tumor/Missense	pRF	3.54952e-14	1
			TCGA-34-2600-01A	Tumor/Missense	pRF	8.73473e-08	1
			TCGA-92-8064-01A	Tumor/Missense	pRF	6.27176e-09	1
			TCGA-37-A5EN-01A	Tumor/Missense	pRF	1.59295e-10	1
			TCGA-34-5232-01A	Tumor/Missense	pRF	9.94553e-09	1
			TCGA-85-7950-01A	Tumor/Missense	pRF	7.64822e-10	1
			TCGA-18-4721-01A	Tumor/Missense	pRF	1.13386e-10	1
			TCGA-77-A5G8-01B	Tumor/Missense	pRF	2.34131e-13	1
			TCGA-92-8063-01A	Tumor/Missense	pRF	3.55955e-13	1
			TCGA-39-5011-01A	Tumor/Missense	pRF	7.13414e-09	1
			TCGA-33-A4WN-01A	Tumor/Missense	pRF	3e-14	1
			TCGA-51-4080-01A	Tumor/Missense	pRF	5.20953e-13	1
			TCGA-33-4566-01A	Tumor/Missense	pRF	5.78801e-10	1
			TCGA-34-5929-01A	Tumor/Missense	pRF	2.05162e-09	1
			TCGA-56-6545-01A	Tumor/Missense	pRF	1.33255e-07	1
			TCGA-34-2608-01A	Tumor/Missense	pRF	4.73618e-07	1
			TCGA-22-0944-01A	Tumor/Missense	pRF	7.20643e-14	1
			TCGA-77-A5GF-01A	Tumor/Missense	pRF	9.96422e-13	1
			TCGA-37-4141-01A	Tumor/Missense	pRF	1.43044e-08	1
			TCGA-33-4538-01A	Tumor/Missense	pRF	7.53201e-13	1
			TCGA-21-1079-01A	Tumor/Missense	pRF	3.68878e-11	1
			TCGA-56-5898-01A	Tumor/Missense	pRF	3.52389e-09	1
			TCGA-37-4133-01A	Tumor/Missense	pRF	7.74551e-12	1
			TCGA-94-7943-01A	Tumor/Missense	pRF	1.61817e-10	1
			TCGA-34-A5IX-01A	Tumor/Missense	pRF	1.01318e-12	1
			TCGA-98-A538-01A	Tumor/Missense	pRF	9.59684e-13	1
			TCGA-43-8116-01A	Tumor/Missense	pRF	1.18822e-10	1
			TCGA-77-6842-01A	Tumor/Missense	pRF	5.45008e-08	1
			TCGA-66-2786-01A	Tumor/Missense	pRF	2.84517e-09	1
			TCGA-52-7622-01A	Tumor/Missense	pRF	3.54367e-08	1
			TCGA-NC-A5HQ-01A	Tumor/Missense	pRF	3.97183e-10	1
			TCGA-66-2793-01A	Tumor/Missense	pRF	8.75223e-11	1
			TCGA-39-5035-01A	Tumor/Missense	pRF	7.01742e-06	0.999993
			TCGA-18-3415-01A	Tumor/Missense	pRF	7.76003e-13	1
			TCGA-43-6647-01A	Tumor/Missense	pRF	5.46416e-08	1
			TCGA-NC-A5HN-01A	Tumor/Missense	pRF	1.96221e-12	1
			TCGA-85-A5B5-01A	Tumor/Missense	pRF	8.02798e-12	1
			TCGA-39-5028-01A	Tumor/Missense	pRF	3.37313e-06	0.999997
			TCGA-85-A511-01A	Tumor/Missense	pRF	1.30863e-12	1
			TCGA-34-7107-01A	Tumor/Missense	pRF	2.56289e-09	1
			TCGA-85-A50Z-01A	Tumor/Missense	pRF	2.66582e-10	1
			TCGA-85-A4CN-01A	Tumor/Missense	pRF	8.56062e-13	1
			TCGA-33-AASB-01A	Tumor/Missense	pRF	9.3399e-12	1
			TCGA-77-8156-01A	Tumor/Missense	pRF	7.5767e-11	1
			TCGA-66-2756-01A	Tumor/Missense	pRF	4.63728e-07	1
			TCGA-63-A5M9-01A	Tumor/Missense	pRF	2.37768e-13	1
			TCGA-34-8455-01A	Tumor/Missense	pRF	8.02375e-10	1
			TCGA-66-2791-01A	Tumor/Missense	pRF	6.1096e-11	1
			TCGA-58-8393-01A	Tumor/Missense	pRF	3.52416e-09	1
			TCGA-37-3783-01A	Tumor/Missense	pRF	1.57094e-11	1
			TCGA-22-1011-01A	Tumor/Missense	pRF	1.45838e-08	1
			TCGA-85-8580-01A	Tumor/Missense	pRF	3.15245e-12	1
			TCGA-39-5037-01A	Tumor/Missense	pRF	3e-14	1
			TCGA-33-4586-01A	Tumor/Missense	pRF	8.16602e-13	1
			TCGA-66-2795-01A	Tumor/Missense	pRF	9.20962e-12	1
			TCGA-90-7766-01A	Tumor/Missense	pRF	2.12115e-09	1
			TCGA-39-5021-01A	Tumor/Missense	pRF	1.10294e-11	1
			TCGA-98-A53J-01A	Tumor/Missense	pRF	7.12471e-11	1
			TCGA-66-2763-01A	Tumor/Missense	pRF	7.48163e-10	1
			TCGA-33-AASL-01A	Tumor/Missense	pRF	1.34967e-13	1
			TCGA-77-8139-01A	Tumor/Missense	pRF	1.9076e-12	1
			TCGA-46-3767-01A	Tumor/Missense	pRF	4.42445e-07	1
			TCGA-60-2710-01A	Tumor/Missense	pRF	4.54802e-10	1
			TCGA-94-8491-01A	Tumor/Missense	pRF	2.48046e-10	1
			TCGA-85-A510-01A	Tumor/Missense	pRF	4.756e-07	1
			TCGA-22-5478-01A	Tumor/Missense	pRF	7.37633e-09	1
			TCGA-85-8664-01A	Tumor/Missense	pRF	7.58442e-14	1
			TCGA-22-4599-01A	Tumor/Missense	pRF	7.38934e-11	1
			TCGA-34-8454-01A	Tumor/Missense	pRF	1.52367e-07	1
			TCGA-66-2754-01A	Tumor/Missense	pRF	2.48989e-09	1
			TCGA-NC-A5HK-01A	Tumor/Missense	pRF	9.44918e-12	1
			TCGA-46-3765-01A	Tumor/Missense	pRF	1.05915e-11	1
			TCGA-34-5236-01A	Tumor/Missense	pRF	1.89908e-11	1
			TCGA-37-4132-01A	Tumor/Missense	pRF	2.64556e-08	1
			TCGA-37-5819-01A	Tumor/Missense	pRF	6.37225e-08	1
			TCGA-43-6773-01A	Tumor/Missense	pRF	1.15765e-07	1
			TCGA-NC-A5HI-01A	Tumor/Missense	pRF	3.62025e-12	1
			TCGA-77-A5G3-01A	Tumor/Missense	pRF	3.25613e-12	1
			TCGA-63-A5MH-01A	Tumor/Missense	pRF	3.05708e-12	1
			TCGA-85-A4QQ-01A	Tumor/Missense	pRF	1.96727e-11	1
			TCGA-22-5485-01A	Tumor/Missense	pRF	4.78413e-12	1
			TCGA-56-7579-01A	Tumor/Missense	pRF	3.45214e-13	1
			TCGA-43-A475-01A	Tumor/Missense	pRF	8.56099e-08	1
			TCGA-22-1000-01A	Tumor/Missense	pRF	0.00606068	0.993939
			TCGA-94-A4VJ-01A	Tumor/Missense	pRF	1.54514e-10	1
			TCGA-21-1080-01A	Tumor/Missense	pRF	1.11084e-11	1
			TCGA-77-7337-01A	Tumor/Missense	pRF	1.70188e-11	1
			TCGA-46-3768-01A	Tumor/Missense	pRF	5.20244e-12	1
			TCGA-46-6026-01A	Tumor/Missense	pRF	3.24831e-12	1
			TCGA-56-8503-01A	Tumor/Missense	pRF	9.52375e-09	1
			TCGA-56-8082-01A	Tumor/Missense	pRF	1.76098e-12	1
			TCGA-77-8007-01A	Tumor/Missense	pRF	1.0263e-09	1
			TCGA-77-7338-01A	Tumor/Missense	pRF	2.61908e-10	1
			TCGA-77-A5GH-01A	Tumor/Missense	pRF	8.65802e-08	1
			TCGA-96-7544-01A	Tumor/Missense	pRF	3.34951e-11	1
			TCGA-O2-A52W-01A	Tumor/Missense	pRF	1.37086e-10	1
			TCGA-56-A4BY-01A	Tumor/Missense	pRF	1.2696e-09	1
			TCGA-22-4607-01A	Tumor/Missense	pRF	1.09183e-11	1
			TCGA-63-A5MY-01A	Tumor/Missense	pRF	7.3493e-14	1
			TCGA-56-8309-01A	Tumor/Missense	pRF	0.0105836	0.989416
			TCGA-60-2724-01A	Tumor/Missense	pRF	2.35016e-12	1
			TCGA-34-5240-01A	Tumor/Missense	pRF	3.89987e-12	1
			TCGA-43-3920-01A	Tumor/Missense	pRF	8.34266e-11	1
			TCGA-77-8150-01A	Tumor/Missense	pRF	8.8891e-11	1
			TCGA-33-AAS8-01A	Tumor/Missense	pRF	1.02536e-11	1
			TCGA-77-6843-01A	Tumor/Missense	pRF	9.01299e-08	1
			TCGA-85-8582-01A	Tumor/Missense	pRF	2.07394e-09	1
			TCGA-77-7141-01A	Tumor/Missense	pRF	7.25043e-12	1
			TCGA-90-A4EE-01A	Tumor/Missense	pRF	5.26299e-07	0.999999
			TCGA-58-8391-01A	Tumor/Missense	pRF	3.52401e-13	1
			TCGA-18-3421-01A	Tumor/Missense	pRF	1.59028e-11	1
			TCGA-56-8201-01A	Tumor/Missense	pRF	4.62692e-08	1
			TCGA-18-3408-01A	Tumor/Missense	pRF	4.93237e-10	1
			TCGA-NK-A5CR-01A	Tumor/Missense	pRF	1.86012e-13	1
			TCGA-43-7656-01A	Tumor/Missense	pRF	1.18943e-08	1
			TCGA-68-A59J-01A	Tumor/Missense	pRF	3.13998e-09	1
			TCGA-85-A4QR-01A	Tumor/Missense	pRF	3.12403e-12	1
			TCGA-77-7140-01A	Tumor/Missense	pRF	6.94958e-14	1
			TCGA-66-2768-01A	Tumor/Missense	pRF	9.91158e-12	1
			TCGA-J1-A4AH-01A	Tumor/Missense	pRF	1.05071e-11	1
			TCGA-22-5481-01A	Tumor/Missense	pRF	8.64205e-09	1
			TCGA-43-6143-01A	Tumor/Missense	pRF	2.03932e-12	1
			TCGA-33-4583-01A	Tumor/Missense	pRF	2.94998e-12	1
			TCGA-43-5670-01A	Tumor/Missense	pRF	1.75432e-11	1
			TCGA-21-5787-01A	Tumor/Missense	pRF	3.87146e-07	1
			TCGA-63-7021-01A	Tumor/Missense	pRF	1.93793e-10	1
			TCGA-33-AASI-01A	Tumor/Missense	pRF	4.27799e-12	1
			TCGA-34-5928-01A	Tumor/Missense	pRF	1.86831e-08	1
			TCGA-56-7730-01A	Tumor/Missense	pRF	1.67684e-11	1
			TCGA-77-7335-01A	Tumor/Missense	pRF	3.15006e-06	0.999997
			TCGA-56-7223-01A	Tumor/Missense	pRF	3.20889e-11	1
			TCGA-63-5131-01A	Tumor/Missense	pRF	3.05731e-10	1
			TCGA-85-A4CL-01A	Tumor/Missense	pRF	5.16347e-10	1
			TCGA-63-7020-01A	Tumor/Missense	pRF	1.75338e-09	1
			TCGA-O2-A52V-01A	Tumor/Missense	pRF	7.11307e-12	1
			TCGA-56-1622-01A	Tumor/Missense	pRF	8.82378e-11	1
			TCGA-37-4130-01A	Tumor/Missense	pRF	1.72094e-06	0.999998
			TCGA-77-8138-01A	Tumor/Missense	pRF	1.63827e-08	1
			TCGA-85-7710-01A	Tumor/Missense	pRF	2.73569e-12	1
			TCGA-56-8625-01A	Tumor/Missense	pRF	1.98114e-08	1
			TCGA-66-2755-01A	Tumor/Missense	pRF	5.24025e-12	1
			TCGA-63-6202-01A	Tumor/Missense	pRF	7.17155e-10	1
			TCGA-77-7142-01A	Tumor/Missense	pRF	2.57137e-10	1
			TCGA-22-5477-01A	Tumor/Missense	pRF	5.63524e-10	1
			TCGA-85-6798-01A	Tumor/Missense	pRF	1.03121e-12	1
			TCGA-56-8308-01A	Tumor/Missense	pRF	4.03334e-11	1
			TCGA-L3-A524-01A	Tumor/Missense	pRF	1.93462e-11	1
			TCGA-77-8128-01A	Tumor/Missense	pRF	4.29656e-12	1
			TCGA-NC-A5HM-01A	Tumor/Missense	pRF	1.59944e-12	1
			TCGA-94-8035-01A	Tumor/Missense	pRF	1.98406e-12	1
			TCGA-60-2722-01A	Tumor/Missense	pRF	1.45454e-12	1
			TCGA-77-7465-01A	Tumor/Missense	pRF	3.14925e-10	1
			TCGA-66-2759-01A	Tumor/Missense	pRF	5.59521e-12	1
			TCGA-77-A5G7-01B	Tumor/Missense	pRF	1.86213e-12	1
			TCGA-77-8148-01A	Tumor/Missense	pRF	1.16176e-12	1
			TCGA-43-8118-01A	Tumor/Missense	pRF	9.01572e-10	1
			TCGA-18-3406-01A	Tumor/Missense	pRF	1.27973e-07	1
			TCGA-91-8499-01A	Tumor/Missense	pRF	4.46318e-08	1
			TCGA-97-A4M1-01A	Tumor/Missense	pRF	0.389628	0.610372
			TCGA-75-7031-01A	Tumor/Missense	pRF	0.00420448	0.995796
			TCGA-69-7979-01A	Tumor/Missense	pRF	1.06771e-08	1
			TCGA-MP-A4T4-01A	Tumor/Missense	pRF	0.00544912	0.994551
			TCGA-97-7937-01A	Tumor/Missense	pRF	2.21232e-06	0.999998
			TCGA-78-7155-01A	Tumor/Missense	pRF	1.35e-09	1
			TCGA-95-7567-01A	Tumor/Missense	pRF	5.20685e-07	0.999999
			TCGA-44-7670-01A	Tumor/Missense	pRF	5.99701e-08	1
			TCGA-62-8402-01A	Tumor/Missense	pRF	2.72017e-07	1
			TCGA-J2-A4AD-01A	Tumor/Missense	pRF	2.03383e-08	1
			TCGA-67-3770-01A	Tumor/Missense	pRF	0.0203282	0.979672
			TCGA-64-5778-01A	Tumor/Missense	pRF	3.92037e-06	0.999996
			TCGA-49-AARQ-01A	Tumor/Missense	pRF	1.64478e-07	1
			TCGA-95-8494-01A	Tumor/Missense	pRF	1.06535e-08	1
			TCGA-55-A48Z-01A	Tumor/Missense	pRF	8.07578e-08	1
			TCGA-86-8280-01A	Tumor/Missense	pRF	0.201701	0.798299
			TCGA-83-5908-01A	Tumor/Missense	pRF	1.54258e-08	1
			TCGA-78-7146-01A	Tumor/Missense	pRF	5.16463e-11	1
			TCGA-55-7570-01A	Tumor/Missense	pRF	1.31997e-12	1
			TCGA-49-AAQV-01A	Tumor/Missense	pRF	9.71028e-06	0.99999
			TCGA-05-5428-01A	Tumor/Missense	pRF	2.34007e-09	1
			TCGA-78-7145-01A	Tumor/Missense	pRF	6.98791e-08	1
			TCGA-49-AAR9-01A	Tumor/Missense	pRF	1.13575e-11	1
			TCGA-86-8279-01A	Tumor/Missense	pRF	6.32073e-06	0.999994
			TCGA-75-6214-01A	Tumor/Missense	pRF	7.86146e-12	1
			TCGA-73-4676-01A	Tumor/Missense	pRF	6.65961e-09	1
			TCGA-4B-A93V-01A	Tumor/Missense	pRF	5.05464e-06	0.999995
			TCGA-62-A46Y-01A	Tumor/Missense	pRF	0.016249	0.983751
			TCGA-L4-A4E5-01A	Tumor/Missense	pRF	7.66204e-11	1
			TCGA-64-1681-01A	Tumor/Missense	pRF	0.241915	0.758085
			TCGA-05-4426-01A	Tumor/Missense	pRF	0.00884861	0.991151
			TCGA-44-A479-01A	Tumor/Missense	pRF	7.56254e-06	0.999992
			TCGA-50-8460-01A	Tumor/Missense	pRF	0.0265263	0.973474
			TCGA-50-5068-01A	Tumor/Missense	pRF	0.0234988	0.976501
			TCGA-50-5066-01A	Tumor/Missense	pRF	1.38615e-07	1
			TCGA-50-5939-01A	Tumor/Missense	pRF	4.62936e-07	1
			TCGA-MP-A4TA-01A	Tumor/Missense	pRF	6.54669e-10	1
			TCGA-44-2662-01A	Tumor/Missense	pRF	2.22205e-07	1
			TCGA-44-6775-01A	Tumor/Missense	pRF	0.00283072	0.997169
			TCGA-38-4632-01A	Tumor/Missense	pRF	7.4845e-09	1
			TCGA-55-8092-01A	Tumor/Missense	pRF	0.00646256	0.993537
			TCGA-MP-A4TI-01A	Tumor/Missense	pRF	8.38056e-06	0.999992
			TCGA-MN-A4N4-01A	Tumor/Missense	pRF	1.78339e-07	1
			TCGA-55-6979-01A	Tumor/Missense	pRF	0.00329632	0.996704
			TCGA-44-6775-01C	Tumor/Missense	pRF	0.137123	0.862877
			TCGA-49-AARE-01A	Tumor/Missense	pRF	9.81821e-09	1
			TCGA-95-7947-01A	Tumor/Missense	pRF	5.46878e-08	1
			TCGA-62-8394-01A	Tumor/Missense	pRF	5.12872e-08	1
			TCGA-49-AAR4-01A	Tumor/Missense	pRF	1.30857e-05	0.999987
			TCGA-75-5125-01A	Tumor/Missense	pRF	8.99364e-09	1
			TCGA-86-7711-01A	Tumor/Missense	pRF	1.05504e-08	1
			TCGA-05-4430-01A	Tumor/Missense	pRF	0.0208789	0.979121
			TCGA-78-7149-01A	Tumor/Missense	pRF	8.28353e-06	0.999992
			TCGA-49-4505-01A	Tumor/Missense	pRF	0.0764583	0.923542
			TCGA-55-7994-01A	Tumor/Missense	pRF	2.36223e-08	1
			TCGA-55-7573-01A	Tumor/Missense	pRF	0.384179	0.615821
			TCGA-78-7220-01A	Tumor/Missense	pRF	2.55281e-10	1
			TCGA-05-4382-01A	Tumor/Missense	pRF	0.00481933	0.995181
			TCGA-64-5775-01A	Tumor/Missense	pRF	5.73567e-07	0.999999
			TCGA-05-4427-01A	Tumor/Missense	pRF	8.24754e-08	1
			TCGA-62-8399-01A	Tumor/Missense	pRF	0.0565677	0.943432
			TCGA-86-8055-01A	Tumor/Missense	pRF	1.91726e-05	0.999981
			TCGA-05-4420-01A	Tumor/Missense	pRF	2.41939e-10	1
			TCGA-49-AARN-01A	Tumor/Missense	pRF	0.00304142	0.996959
			TCGA-99-8028-01A	Tumor/Missense	pRF	0.0451942	0.954806
			TCGA-38-6178-01A	Tumor/Missense	pRF	0.00362457	0.996375
			TCGA-44-5644-01A	Tumor/Missense	pRF	1.5741e-06	0.999998
			TCGA-MP-A4SV-01A	Tumor/Missense	pRF	1.7599e-08	1
			TCGA-53-7626-01A	Tumor/Missense	pRF	0.5	0.5
			TCGA-MN-A4N1-01A	Tumor/Missense	pRF	3.11065e-10	1
			TCGA-69-A59K-01A	Tumor/Missense	pRF	1.35083e-05	0.999986
			TCGA-50-5930-01A	Tumor/Missense	pRF	5.74255e-07	0.999999
			TCGA-95-8039-01A	Tumor/Missense	pRF	0.00737955	0.99262
			TCGA-97-7554-01A	Tumor/Missense	pRF	0.014037	0.985963
			TCGA-93-8067-01A	Tumor/Missense	pRF	6.98662e-07	0.999999
			TCGA-55-A493-01A	Tumor/Missense	pRF	2.01961e-10	1
			TCGA-55-8514-01A	Tumor/Missense	pRF	0.0916585	0.908342
			TCGA-55-7911-01A	Tumor/Missense	pRF	0.00294772	0.997052
			TCGA-44-6778-01A	Tumor/Missense	pRF	0.217695	0.782305
			TCGA-L9-A444-01A	Tumor/Missense	pRF	0.00667951	0.99332
			TCGA-44-6777-01A	Tumor/Missense	pRF	0.0233882	0.976612
			TCGA-05-4410-01A	Tumor/Missense	pRF	0.00305714	0.996943
			TCGA-97-7553-01A	Tumor/Missense	pRF	0.518525	0.481475
			TCGA-95-7043-01A	Tumor/Missense	pRF	3.11234e-09	1
			TCGA-67-3771-01A	Tumor/Missense	pRF	3.89197e-07	1
			TCGA-53-A4EZ-01A	Tumor/Missense	pRF	3.42607e-09	1
			TCGA-78-7154-01A	Tumor/Missense	pRF	7.51092e-09	1
			TCGA-91-6831-01A	Tumor/Missense	pRF	5.15297e-07	0.999999
			TCGA-86-8056-01A	Tumor/Missense	pRF	0.110337	0.889663
			TCGA-L9-A5IP-01A	Tumor/Missense	pRF	1.0142e-07	1
			TCGA-55-8205-01A	Tumor/Missense	pRF	8.44906e-07	0.999999
			TCGA-55-1592-01A	Tumor/Missense	pRF	0.0383121	0.961688
			TCGA-97-8175-01A	Tumor/Missense	pRF	7.31288e-07	0.999999
			TCGA-86-7954-01A	Tumor/Missense	pRF	0.0178087	0.982191
			TCGA-MP-A4TF-01A	Tumor/Missense	pRF	3.3277e-07	1
			TCGA-55-8506-01A	Tumor/Missense	pRF	3.10605e-06	0.999997
			TCGA-62-A471-01A	Tumor/Missense	pRF	5.1892e-12	1
			TCGA-91-6840-01A	Tumor/Missense	pRF	0.00310517	0.996895
			TCGA-44-3917-01B	Tumor/Missense	pRF	0.00469966	0.9953
			TCGA-97-8179-01A	Tumor/Missense	pRF	0.0034366	0.996563
			TCGA-64-1679-01A	Tumor/Missense	pRF	3.71292e-06	0.999996
			TCGA-50-5066-02A	Tumor/Missense	pRF	0.00278781	0.997212
			TCGA-93-A4JN-01A	Tumor/Missense	pRF	0.003724	0.996276
			TCGA-55-6985-01A	Tumor/Missense	pRF	0.0411037	0.958896
			TCGA-50-6594-01A	Tumor/Missense	pRF	1.87769e-08	1
			TCGA-55-A4DG-01A	Tumor/Missense	pRF	0.170492	0.829508
			TCGA-78-7150-01A	Tumor/Missense	pRF	4.64867e-11	1
			TCGA-78-8640-01A	Tumor/Missense	pRF	5.46552e-09	1
			TCGA-69-7974-01A	Tumor/Missense	pRF	4.77343e-06	0.999995
			TCGA-69-7760-01A	Tumor/Missense	pRF	5.04815e-06	0.999995
			TCGA-86-6851-01A	Tumor/Missense	pRF	0.0174771	0.982523
			TCGA-05-4384-01A	Tumor/Missense	pRF	0.181543	0.818457
			TCGA-MP-A4TC-01A	Tumor/Missense	pRF	2.35323e-08	1
			TCGA-L9-A743-01A	Tumor/Missense	pRF	0.0330399	0.96696
			TCGA-55-8620-01A	Tumor/Missense	pRF	8.37303e-08	1
			TCGA-55-8301-01A	Tumor/Missense	pRF	1.20772e-05	0.999988
			TCGA-L9-A8F4-01A	Tumor/Missense	pRF	8.54498e-06	0.999991
			TCGA-55-A57B-01A	Tumor/Missense	pRF	0.0320886	0.967911
			TCGA-86-8673-01A	Tumor/Missense	pRF	2.55103e-07	1
			TCGA-86-8074-01A	Tumor/Missense	pRF	1.31428e-06	0.999999
			TCGA-L9-A7SV-01A	Tumor/Missense	pRF	5.31305e-07	0.999999
			TCGA-55-7907-01A	Tumor/Missense	pRF	4.72217e-07	1
			TCGA-91-6847-01A	Tumor/Missense	pRF	8.13008e-10	1
			TCGA-44-A4SS-01A	Tumor/Missense	pRF	1.46324e-06	0.999999
			TCGA-55-8089-01A	Tumor/Missense	pRF	4.9107e-07	1
			TCGA-05-4424-01A	Tumor/Missense	pRF	0.00914654	0.990853
			TCGA-55-1596-01A	Tumor/Missense	pRF	3.80471e-09	1
			TCGA-05-5423-01A	Tumor/Missense	pRF	0.0993978	0.900602
			TCGA-55-7910-01A	Tumor/Missense	pRF	1.00473e-06	0.999999
			TCGA-75-5146-01A	Tumor/Missense	pRF	0.0350873	0.964913
			TCGA-55-7995-01A	Tumor/Missense	pRF	2.60215e-08	1
			TCGA-44-2662-01B	Tumor/Missense	pRF	0.00843706	0.991563
			TCGA-49-4514-01A	Tumor/Missense	pRF	7.84863e-10	1
			TCGA-75-5147-01A	Tumor/Missense	pRF	5.68918e-06	0.999994
			TCGA-95-7039-01A	Tumor/Missense	pRF	5.23936e-07	0.999999
			TCGA-05-4405-01A	Tumor/Missense	pRF	0.0364624	0.963538
			TCGA-55-8614-01A	Tumor/Missense	pRF	6.00021e-06	0.999994
			TCGA-55-7227-01A	Tumor/Missense	pRF	0.0314146	0.968585
			TCGA-50-6673-01A	Tumor/Missense	pRF	0.0113274	0.988673
			TCGA-35-5375-01A	Tumor/Missense	pRF	1.02949e-10	1
			TCGA-86-8358-01A	Tumor/Missense	pRF	9.49216e-08	1
			TCGA-95-7944-01A	Tumor/Missense	pRF	8.0095e-06	0.999992
			TCGA-91-6848-01A	Tumor/Missense	pRF	1.02389e-06	0.999999
			TCGA-44-6779-01A	Tumor/Missense	pRF	1.1398e-06	0.999999
			TCGA-MP-A4TK-01A	Tumor/Missense	pRF	1.56487e-08	1
			TCGA-86-A4P7-01A	Tumor/Missense	pRF	0.263357	0.736643
			TCGA-97-A4LX-01A	Tumor/Missense	pRF	0.020007	0.979993
			TCGA-73-4666-01A	Tumor/Missense	pRF	5.57566e-10	1
			TCGA-93-A4JO-01A	Tumor/Missense	pRF	0.0592135	0.940786
			TCGA-55-A48X-01A	Tumor/Missense	pRF	0.00805537	0.991945
			TCGA-78-7540-01A	Tumor/Missense	pRF	0.0443626	0.955637
			TCGA-44-3917-01A	Tumor/Missense	pRF	7.02704e-07	0.999999
			TCGA-55-8208-01A	Tumor/Missense	pRF	0.00803247	0.991968
			TCGA-78-7536-01A	Tumor/Missense	pRF	1.37145e-06	0.999999
			TCGA-50-6592-01A	Tumor/Missense	pRF	6.80066e-10	1
			TCGA-55-A491-01A	Tumor/Missense	pRF	0.00646941	0.993531
			TCGA-05-4395-01A	Tumor/Missense	pRF	2.94707e-10	1
			TCGA-44-A47G-01A	Tumor/Missense	pRF	0.00924124	0.990759
			TCGA-44-6774-01A	Tumor/Missense	pRF	0.0392506	0.960749
			TCGA-99-8025-01A	Tumor/Missense	pRF	7.82192e-07	0.999999
			TCGA-05-4398-01A	Tumor/Missense	pRF	1.23463e-07	1
			TCGA-44-3396-01A	Tumor/Missense	pRF	1.63588e-05	0.999984

## Sheet: C_BRCA
Table S4C The list of training and predition samples in TCGA BRCA cohort
SVM training dataset			Sample ID	Tissue type/TP53 original state	SVM prediction results
Sample ID	Tissue type/TP53 original state				TP53 predicted state	pN probability	pRF probability
TCGA-BH-A1EU-11A	Adjacent nontumor tissue/Normal		TCGA-E9-A1NI-01A	Tumor/WT	pRF	0.0169109	0.983089
TCGA-BH-A203-11A	Adjacent nontumor tissue/Normal		TCGA-A8-A06X-01A	Tumor/WT	pRF	0.0115896	0.98841
TCGA-E9-A1RH-11A	Adjacent nontumor tissue/Normal		TCGA-E2-A14T-01A	Tumor/WT	pRF	0.0033631	0.996637
TCGA-BH-A18J-11A	Adjacent nontumor tissue/Normal		TCGA-AC-A8OS-01A	Tumor/WT	pN	0.847193	0.152807
TCGA-BH-A0E0-11A	Adjacent nontumor tissue/Normal		TCGA-OL-A5RY-01A	Tumor/WT	pRF	0.120636	0.879364
TCGA-BH-A18U-11A	Adjacent nontumor tissue/Normal		TCGA-BH-A0DG-01A	Tumor/WT	pRF	0.0817181	0.918282
TCGA-BH-A1ET-11B	Adjacent nontumor tissue/Normal		TCGA-A2-A0CP-01A	Tumor/WT	pRF	0.5	0.5
TCGA-BH-A18R-11A	Adjacent nontumor tissue/Normal		TCGA-AO-A12H-01A	Tumor/WT	pRF	0.0217576	0.978242
TCGA-A7-A0DC-11A	Adjacent nontumor tissue/Normal		TCGA-AR-A1AU-01A	Tumor/WT	pRF	0.46029	0.53971
TCGA-BH-A1FM-11B	Adjacent nontumor tissue/Normal		TCGA-D8-A1X9-01A	Tumor/WT	pRF	0.067878	0.932122
TCGA-GI-A2C8-11A	Adjacent nontumor tissue/Normal		TCGA-V7-A7HQ-01A	Tumor/WT	pRF	0.013004	0.986996
TCGA-BH-A1FN-11A	Adjacent nontumor tissue/Normal		TCGA-A2-A1FZ-01A	Tumor/WT	pRF	0.554111	0.445889
TCGA-AC-A23H-11A	Adjacent nontumor tissue/Normal		TCGA-AN-A041-01A	Tumor/WT	pRF	0.0220924	0.977908
TCGA-E2-A158-11A	Adjacent nontumor tissue/Normal		TCGA-E2-A1LL-01A	Tumor/WT	pRF	3.75243e-07	1
TCGA-E9-A1RB-11A	Adjacent nontumor tissue/Normal		TCGA-E2-A1IJ-01A	Tumor/WT	pRF	0.546532	0.453468
TCGA-BH-A1EW-11B	Adjacent nontumor tissue/Normal		TCGA-AR-A24O-01A	Tumor/WT	pRF	0.494833	0.505167
TCGA-E2-A15I-11A	Adjacent nontumor tissue/Normal		TCGA-XX-A899-01A	Tumor/WT	pN	0.77962	0.22038
TCGA-BH-A0BA-11A	Adjacent nontumor tissue/Normal		TCGA-D8-A1XK-01A	Tumor/WT	pRF	8.3812e-07	0.999999
TCGA-BH-A0B3-11B	Adjacent nontumor tissue/Normal		TCGA-AC-A5XS-01A	Tumor/WT	pRF	0.0311257	0.968874
TCGA-BH-A0DO-11A	Adjacent nontumor tissue/Normal		TCGA-BH-A18L-01A	Tumor/WT	pRF	4.65101e-06	0.999995
TCGA-E2-A1LS-11A	Adjacent nontumor tissue/Normal		TCGA-OL-A66J-01A	Tumor/WT	pRF	0.481656	0.518344
TCGA-GI-A2C9-11A	Adjacent nontumor tissue/Normal		TCGA-PE-A5DD-01A	Tumor/WT	pRF	0.10432	0.89568
TCGA-BH-A0BQ-11A	Adjacent nontumor tissue/Normal		TCGA-AN-A04D-01A	Tumor/WT	pRF	1.93341e-08	1
TCGA-A7-A0CE-11A	Adjacent nontumor tissue/Normal		TCGA-4H-AAAK-01A	Tumor/WT	pRF	0.0713338	0.928666
TCGA-BH-A0C3-11A	Adjacent nontumor tissue/Normal		TCGA-E9-A24A-01A	Tumor/WT	pRF	0.145818	0.854182
TCGA-BH-A0BW-11A	Adjacent nontumor tissue/Normal		TCGA-BH-A1FM-01A	Tumor/WT	pRF	0.00842686	0.991573
TCGA-E9-A1N6-11A	Adjacent nontumor tissue/Normal		TCGA-AR-A2LE-01A	Tumor/WT	pRF	0.262614	0.737386
TCGA-BH-A18Q-11A	Adjacent nontumor tissue/Normal		TCGA-GM-A2DN-01A	Tumor/WT	pRF	0.103655	0.896345
TCGA-BH-A0DZ-11A	Adjacent nontumor tissue/Normal		TCGA-E2-A570-01A	Tumor/WT	pRF	0.0818255	0.918175
TCGA-BH-A1EV-11A	Adjacent nontumor tissue/Normal		TCGA-A2-A04Q-01A	Tumor/WT	pRF	0.00284173	0.997158
TCGA-BH-A0DQ-11A	Adjacent nontumor tissue/Normal		TCGA-E2-A1IG-01A	Tumor/WT	pRF	0.102229	0.897771
TCGA-BH-A0BV-11A	Adjacent nontumor tissue/Normal		TCGA-AN-A0AK-01A	Tumor/WT	pRF	1.21118e-07	1
TCGA-BH-A0DG-11A	Adjacent nontumor tissue/Normal		TCGA-OL-A5S0-01A	Tumor/WT	pRF	4.48122e-07	1
TCGA-BH-A208-11A	Adjacent nontumor tissue/Normal		TCGA-AQ-A54O-01A	Tumor/WT	pRF	0.00993707	0.990063
TCGA-BH-A1F0-11B	Adjacent nontumor tissue/Normal		TCGA-E2-A15S-01A	Tumor/WT	pRF	9.33994e-06	0.999991
TCGA-BH-A18K-11A	Adjacent nontumor tissue/Normal		TCGA-EW-A423-01A	Tumor/WT	pRF	0.00353002	0.99647
TCGA-E9-A1N5-11A	Adjacent nontumor tissue/Normal		TCGA-C8-A273-01A	Tumor/WT	pRF	0.0101378	0.989862
TCGA-E2-A1IG-11A	Adjacent nontumor tissue/Normal		TCGA-OL-A5RV-01A	Tumor/WT	pN	0.779283	0.220717
TCGA-BH-A18M-11A	Adjacent nontumor tissue/Normal		TCGA-AO-A0JM-01A	Tumor/WT	pRF	0.00832689	0.991673
TCGA-E9-A1N9-11A	Adjacent nontumor tissue/Normal		TCGA-BH-A0DP-01A	Tumor/WT	pRF	0.391672	0.608328
TCGA-BH-A0AZ-11A	Adjacent nontumor tissue/Normal		TCGA-A2-A25E-01A	Tumor/WT	pRF	0.00363097	0.996369
TCGA-BH-A0DD-11A	Adjacent nontumor tissue/Normal		TCGA-B6-A2IU-01A	Tumor/WT	pRF	0.0556708	0.944329
TCGA-BH-A0BJ-11A	Adjacent nontumor tissue/Normal		TCGA-BH-A18P-01A	Tumor/WT	pRF	0.00491825	0.995082
TCGA-BH-A0BT-11A	Adjacent nontumor tissue/Normal		TCGA-E9-A22B-01A	Tumor/WT	pRF	0.0331274	0.966873
TCGA-BH-A0BS-11A	Adjacent nontumor tissue/Normal		TCGA-E2-A107-01A	Tumor/WT	pRF	6.60734e-06	0.999993
TCGA-A7-A0D9-11A	Adjacent nontumor tissue/Normal		TCGA-AO-A0J3-01A	Tumor/WT	pRF	7.26677e-06	0.999993
TCGA-BH-A0BM-11A	Adjacent nontumor tissue/Normal		TCGA-AN-A03X-01A	Tumor/WT	pRF	0.0402272	0.959773
TCGA-BH-A0C0-11A	Adjacent nontumor tissue/Normal		TCGA-A8-A099-01A	Tumor/WT	pRF	0.19515	0.80485
TCGA-BH-A0H7-11A	Adjacent nontumor tissue/Normal		TCGA-AR-A5QP-01A	Tumor/WT	pRF	0.345782	0.654218
TCGA-A7-A0DB-11A	Adjacent nontumor tissue/Normal		TCGA-BH-A42V-01A	Tumor/WT	pN	0.781578	0.218422
TCGA-BH-A209-11A	Adjacent nontumor tissue/Normal		TCGA-A8-A06Y-01A	Tumor/WT	pRF	0.272179	0.727821
TCGA-E2-A15M-11A	Adjacent nontumor tissue/Normal		TCGA-B6-A1KC-01B	Tumor/WT	pRF	6.58682e-06	0.999993
TCGA-E2-A1L7-11A	Adjacent nontumor tissue/Normal		TCGA-AR-A24R-01A	Tumor/WT	pRF	0.00293338	0.997067
TCGA-BH-A1EN-11A	Adjacent nontumor tissue/Normal		TCGA-D8-A1J8-01A	Tumor/WT	pRF	0.00344723	0.996553
TCGA-BH-A0DV-11A	Adjacent nontumor tissue/Normal		TCGA-A2-A0ER-01A	Tumor/WT	pRF	0.011093	0.988907
TCGA-BH-A0DH-11A	Adjacent nontumor tissue/Normal		TCGA-A2-A0SU-01A	Tumor/WT	pRF	0.121412	0.878588
TCGA-BH-A1FD-11B	Adjacent nontumor tissue/Normal		TCGA-E2-A1LB-01A	Tumor/WT	pRF	0.0265041	0.973496
TCGA-BH-A1FJ-11B	Adjacent nontumor tissue/Normal		TCGA-E9-A1RD-01A	Tumor/WT	pRF	0.0219017	0.978098
TCGA-BH-A1FH-11B	Adjacent nontumor tissue/Normal		TCGA-OL-A6VQ-01A	Tumor/WT	pN	0.855553	0.144447
TCGA-BH-A0B8-11A	Adjacent nontumor tissue/Normal		TCGA-AQ-A1H3-01A	Tumor/WT	pRF	0.23951	0.76049
TCGA-AC-A2FM-11B	Adjacent nontumor tissue/Normal		TCGA-A2-A259-01A	Tumor/WT	pN	0.734861	0.265139
TCGA-BH-A1FC-11A	Adjacent nontumor tissue/Normal		TCGA-WT-AB44-01A	Tumor/WT	pRF	0.0914589	0.908541
TCGA-BH-A1F8-11B	Adjacent nontumor tissue/Normal		TCGA-B6-A0IN-01A	Tumor/WT	pRF	0.0669421	0.933058
TCGA-BH-A204-11A	Adjacent nontumor tissue/Normal		TCGA-E9-A1R3-01A	Tumor/WT	pN	0.996811	0.00318945
TCGA-BH-A0H5-11A	Adjacent nontumor tissue/Normal		TCGA-A8-A086-01A	Tumor/WT	pRF	0.0178979	0.982102
TCGA-A7-A0CH-11A	Adjacent nontumor tissue/Normal		TCGA-BH-A1F5-01A	Tumor/WT	pRF	0.0627509	0.937249
TCGA-E9-A1NA-11A	Adjacent nontumor tissue/Normal		TCGA-AC-A3HN-01A	Tumor/WT	pRF	0.5	0.5
TCGA-E9-A1RC-11A	Adjacent nontumor tissue/Normal		TCGA-BH-A1FG-01A	Tumor/WT	pRF	0.00303409	0.996966
TCGA-BH-A0DK-11A	Adjacent nontumor tissue/Normal		TCGA-BH-A0DV-01A	Tumor/WT	pN	0.938486	0.0615142
TCGA-BH-A0AU-11A	Adjacent nontumor tissue/Normal		TCGA-UL-AAZ6-01A	Tumor/WT	pRF	1.00853e-06	0.999999
TCGA-E9-A1RI-11A	Adjacent nontumor tissue/Normal		TCGA-AR-A255-01A	Tumor/WT	pRF	0.0549316	0.945068
TCGA-E2-A1LH-11A	Adjacent nontumor tissue/Normal		TCGA-LD-A7W6-01A	Tumor/WT	pRF	0.179626	0.820374
TCGA-BH-A0B5-11A	Adjacent nontumor tissue/Normal		TCGA-AR-A24Z-01A	Tumor/WT	pRF	0.00858254	0.991417
TCGA-AC-A2FF-11A	Adjacent nontumor tissue/Normal		TCGA-D8-A1X6-01A	Tumor/WT	pRF	0.0123902	0.98761
TCGA-BH-A0B7-11A	Adjacent nontumor tissue/Normal		TCGA-S3-A6ZH-01A	Tumor/WT	pRF	3.89557e-06	0.999996
TCGA-E9-A1NG-11A	Adjacent nontumor tissue/Normal		TCGA-AC-A8OR-01A	Tumor/WT	pRF	0.479159	0.520841
TCGA-BH-A0DL-11A	Adjacent nontumor tissue/Normal		TCGA-D8-A1XO-01A	Tumor/WT	pRF	0.156599	0.843401
TCGA-E9-A1R7-11A	Adjacent nontumor tissue/Normal		TCGA-E9-A1R2-01A	Tumor/WT	pRF	0.0337687	0.966231
TCGA-BH-A0H9-11A	Adjacent nontumor tissue/Normal		TCGA-BH-A0DX-01A	Tumor/WT	pRF	0.0709068	0.929093
TCGA-BH-A18S-11A	Adjacent nontumor tissue/Normal		TCGA-EW-A1IY-01A	Tumor/WT	pRF	0.108125	0.891875
TCGA-BH-A0BC-11A	Adjacent nontumor tissue/Normal		TCGA-A2-A04N-01A	Tumor/WT	pRF	0.134151	0.865849
TCGA-E2-A1LB-11A	Adjacent nontumor tissue/Normal		TCGA-A2-A0YF-01A	Tumor/WT	pRF	0.0193874	0.980613
TCGA-BH-A0HK-11A	Adjacent nontumor tissue/Normal		TCGA-EW-A1J5-01A	Tumor/WT	pRF	0.0457315	0.954269
TCGA-E2-A1BC-11A	Adjacent nontumor tissue/Normal		TCGA-AC-A3QP-01A	Tumor/WT	pRF	0.125808	0.874192
TCGA-BH-A1FR-11B	Adjacent nontumor tissue/Normal		TCGA-B6-A0RM-01A	Tumor/WT	pRF	0.0576796	0.94232
TCGA-BH-A1FB-11A	Adjacent nontumor tissue/Normal		TCGA-D8-A1JS-01A	Tumor/WT	pRF	0.0073903	0.99261
TCGA-BH-A0HA-11A	Adjacent nontumor tissue/Normal		TCGA-A7-A26J-01A	Tumor/WT	pRF	0.0186043	0.981396
TCGA-BH-A0E1-11A	Adjacent nontumor tissue/Normal		TCGA-AO-A126-01A	Tumor/WT	pRF	0.0511626	0.948837
TCGA-AC-A2FB-11A	Adjacent nontumor tissue/Normal		TCGA-BH-A6R8-01A	Tumor/WT	pRF	0.0272081	0.972792
TCGA-E2-A153-11A	Adjacent nontumor tissue/Normal		TCGA-A7-A0DB-01C	Tumor/WT	pN	0.642897	0.357103
TCGA-E9-A1RF-11A	Adjacent nontumor tissue/Normal		TCGA-AR-A0TQ-01A	Tumor/WT	pRF	0.0114491	0.988551
TCGA-BH-A1F6-11B	Adjacent nontumor tissue/Normal		TCGA-B6-A0RI-01A	Tumor/WT	pRF	0.054301	0.945699
TCGA-BH-A18V-11A	Adjacent nontumor tissue/Normal		TCGA-A2-A1G0-01A	Tumor/WT	pN	0.704455	0.295545
TCGA-BH-A1FG-11B	Adjacent nontumor tissue/Normal		TCGA-A2-A1FX-01A	Tumor/WT	pRF	0.0245151	0.975485
TCGA-BH-A18N-11A	Adjacent nontumor tissue/Normal		TCGA-E2-A1LI-01A	Tumor/WT	pRF	6.21734e-08	1
TCGA-E2-A15K-11A	Adjacent nontumor tissue/Normal		TCGA-BH-A0HA-01A	Tumor/WT	pRF	0.0372549	0.962745
TCGA-BH-A1F2-11A	Adjacent nontumor tissue/Normal		TCGA-AO-A1KR-01A	Tumor/WT	pRF	1.56125e-07	1
TCGA-E9-A1ND-11A	Adjacent nontumor tissue/Normal		TCGA-3C-AALK-01A	Tumor/WT	pRF	0.129689	0.870311
TCGA-A7-A13E-11A	Adjacent nontumor tissue/Normal		TCGA-BH-A0BV-01A	Tumor/WT	pRF	0.0881789	0.911821
TCGA-A7-A13G-11A	Adjacent nontumor tissue/Normal		TCGA-E2-A1IH-01A	Tumor/WT	pRF	0.261907	0.738093
TCGA-BH-A1FU-11A	Adjacent nontumor tissue/Normal		TCGA-XX-A89A-01A	Tumor/WT	pN	0.680693	0.319307
TCGA-BH-A0BZ-11A	Adjacent nontumor tissue/Normal		TCGA-A8-A085-01A	Tumor/WT	pRF	1.08587e-05	0.999989
TCGA-BH-A18L-11A	Adjacent nontumor tissue/Normal		TCGA-E9-A1N3-01A	Tumor/WT	pRF	0.264556	0.735444
TCGA-BH-A0DP-11A	Adjacent nontumor tissue/Normal		TCGA-AC-A6IV-01A	Tumor/WT	pN	0.706262	0.293738
TCGA-E9-A1RD-11A	Adjacent nontumor tissue/Normal		TCGA-A8-A09M-01A	Tumor/WT	pRF	0.00259746	0.997403
TCGA-E9-A1NF-11A	Adjacent nontumor tissue/Normal		TCGA-EW-A1PE-01A	Tumor/WT	pRF	0.206063	0.793937
TCGA-E9-A1N4-11A	Adjacent nontumor tissue/Normal		TCGA-AO-A125-01A	Tumor/WT	pRF	0.0149725	0.985028
TCGA-BH-A0AY-11A	Adjacent nontumor tissue/Normal		TCGA-AO-A0JJ-01A	Tumor/WT	pRF	0.265477	0.734523
TCGA-BH-A18P-11A	Adjacent nontumor tissue/Normal		TCGA-A2-A3XW-01A	Tumor/WT	pRF	0.306648	0.693352
TCGA-BH-A1FE-11B	Adjacent nontumor tissue/Normal		TCGA-LL-A73Z-01A	Tumor/WT	pRF	0.0551933	0.944807
TCGA-BH-A1EO-11A	Adjacent nontumor tissue/Normal		TCGA-AR-A0TT-01A	Tumor/WT	pRF	0.0396437	0.960356
TCGA-BH-A0DT-11A	Adjacent nontumor tissue/Normal		TCGA-AC-A2FB-01A	Tumor/WT	pN	0.574026	0.425974
TCGA-A7-A13F-11A	Adjacent nontumor tissue/Normal		TCGA-AC-A62V-01A	Tumor/WT	pRF	4.14651e-07	1
TCGA-A1-A0SP-01A	Tumor/Truncating		TCGA-BH-A0DD-01A	Tumor/WT	pRF	4.9526e-07	1
TCGA-A7-A13D-01A	Tumor/Truncating		TCGA-OL-A5DA-01A	Tumor/WT	pRF	0.131473	0.868527
TCGA-A7-A6VV-01A	Tumor/Truncating		TCGA-WT-AB41-01A	Tumor/WT	pRF	0.00287822	0.997122
TCGA-A8-A06Z-01A	Tumor/Truncating		TCGA-E2-A1LA-01A	Tumor/WT	pRF	2.31153e-06	0.999998
TCGA-E2-A1B6-01A	Tumor/Truncating		TCGA-AR-A24N-01A	Tumor/WT	pRF	0.0132072	0.986793
TCGA-C8-A135-01A	Tumor/Truncating		TCGA-E9-A3QA-01A	Tumor/WT	pRF	2.36587e-06	0.999998
TCGA-A2-A1G1-01A	Tumor/Truncating		TCGA-E2-A15J-01A	Tumor/WT	pRF	0.0114406	0.988559
TCGA-AC-A23C-01A	Tumor/Truncating		TCGA-D8-A1XU-01A	Tumor/WT	pRF	0.109832	0.890168
TCGA-D8-A27M-01A	Tumor/Truncating		TCGA-BH-A0DK-01A	Tumor/WT	pRF	0.15694	0.84306
TCGA-BH-A18V-01A	Tumor/Truncating		TCGA-E2-A1BC-01A	Tumor/WT	pRF	0.545443	0.454557
TCGA-B6-A409-01A	Tumor/Truncating		TCGA-BH-A1ET-01A	Tumor/WT	pRF	0.227342	0.772658
TCGA-GM-A2DH-01A	Tumor/Truncating		TCGA-A2-A04V-01A	Tumor/WT	pRF	0.00476561	0.995234
TCGA-A8-A08P-01A	Tumor/Truncating		TCGA-D8-A1JE-01A	Tumor/WT	pRF	0.020172	0.979828
TCGA-E9-A1RH-01A	Tumor/Truncating		TCGA-EW-A1J1-01A	Tumor/WT	pRF	0.0528062	0.947194
TCGA-D8-A13Y-01A	Tumor/Truncating		TCGA-A8-A0A4-01A	Tumor/WT	pRF	0.283235	0.716765
TCGA-AO-A0JB-01A	Tumor/Truncating		TCGA-A2-A0EM-01A	Tumor/WT	pRF	0.0716158	0.928384
TCGA-BH-A208-01A	Tumor/Truncating		TCGA-AR-A24X-01A	Tumor/WT	pRF	0.0750939	0.924906
TCGA-BH-A0C0-01A	Tumor/Truncating		TCGA-C8-A132-01A	Tumor/WT	pRF	0.130471	0.869529
TCGA-AR-A0TS-01A	Tumor/Truncating		TCGA-AN-A049-01A	Tumor/WT	pRF	0.00630776	0.993692
TCGA-A8-A07B-01A	Tumor/Truncating		TCGA-A2-A0SY-01A	Tumor/WT	pRF	0.168065	0.831935
TCGA-D8-A1XQ-01A	Tumor/Truncating		TCGA-BH-A0HQ-01A	Tumor/WT	pRF	0.0519727	0.948027
TCGA-LL-A73Y-01A	Tumor/Truncating		TCGA-E2-A15C-01A	Tumor/WT	pRF	0.23912	0.76088
TCGA-AN-A0FJ-01A	Tumor/Truncating		TCGA-A8-A07I-01A	Tumor/WT	pRF	0.0353414	0.964659
TCGA-AO-A128-01A	Tumor/Truncating		TCGA-B6-A1KI-01A	Tumor/WT	pRF	0.294802	0.705198
TCGA-A7-A2KD-01A	Tumor/Truncating		TCGA-A8-A07G-01A	Tumor/WT	pRF	0.101568	0.898432
TCGA-B6-A0WX-01A	Tumor/Truncating		TCGA-A2-A0EN-01A	Tumor/WT	pRF	0.533507	0.466493
TCGA-A2-A0YM-01A	Tumor/Truncating		TCGA-OK-A5Q2-01A	Tumor/WT	pRF	0.139735	0.860265
TCGA-B6-A0RU-01A	Tumor/Truncating		TCGA-BH-A0DS-01A	Tumor/WT	pRF	0.0525474	0.947453
TCGA-AN-A0XU-01A	Tumor/Truncating		TCGA-A8-A09I-01A	Tumor/WT	pRF	2.3764e-06	0.999998
TCGA-EW-A1PA-01A	Tumor/Truncating		TCGA-W8-A86G-01A	Tumor/WT	pN	0.794678	0.205322
TCGA-AN-A0AR-01A	Tumor/Truncating		TCGA-AO-A12F-01A	Tumor/WT	pRF	0.00268763	0.997312
TCGA-BH-A0BW-01A	Tumor/Truncating		TCGA-BH-A0HK-01A	Tumor/WT	pRF	0.200425	0.799575
TCGA-B6-A0RE-01A	Tumor/Truncating		TCGA-BH-A42U-01A	Tumor/WT	pN	0.750133	0.249867
TCGA-D8-A143-01A	Tumor/Truncating		TCGA-AR-A1AO-01A	Tumor/WT	pN	0.565817	0.434183
TCGA-E9-A6HE-01A	Tumor/Truncating		TCGA-Z7-A8R5-01A	Tumor/WT	pRF	0.327124	0.672876
TCGA-A7-A5ZV-01A	Tumor/Truncating		TCGA-BH-A0W4-01A	Tumor/WT	pRF	0.494234	0.505766
TCGA-AO-A03L-01A	Tumor/Truncating		TCGA-A2-A3XZ-01A	Tumor/WT	pRF	0.0115929	0.988407
TCGA-A2-A0CM-01A	Tumor/Truncating		TCGA-A7-A26H-01A	Tumor/WT	pRF	0.0585523	0.941448
TCGA-B6-A0IE-01A	Tumor/Truncating		TCGA-BH-A1EU-01A	Tumor/WT	pN	0.926054	0.0739463
TCGA-GM-A2DB-01A	Tumor/Truncating		TCGA-AC-A23H-01A	Tumor/WT	pRF	1.43157e-05	0.999986
TCGA-AR-A1AH-01A	Tumor/Truncating		TCGA-EW-A1P0-01A	Tumor/WT	pRF	0.0420254	0.957975
TCGA-AR-A254-01A	Tumor/Truncating		TCGA-A2-A25B-01A	Tumor/WT	pRF	0.00282711	0.997173
TCGA-E9-A226-01A	Tumor/Truncating		TCGA-AR-A5QM-01A	Tumor/WT	pN	0.627372	0.372628
TCGA-AO-A124-01A	Tumor/Truncating		TCGA-EW-A1P5-01A	Tumor/WT	pRF	0.0979232	0.902077
TCGA-A2-A0YG-01A	Tumor/Truncating		TCGA-E2-A14O-01A	Tumor/WT	pRF	3.67909e-07	1
TCGA-B6-A0X1-01A	Tumor/Truncating		TCGA-E9-A22D-01A	Tumor/WT	pRF	1.77729e-05	0.999982
TCGA-E9-A1N9-01A	Tumor/Truncating		TCGA-A2-A0CS-01A	Tumor/WT	pRF	0.0433814	0.956619
TCGA-AR-A1AY-01A	Tumor/Truncating		TCGA-E2-A1IF-01A	Tumor/WT	pRF	0.114287	0.885713
TCGA-D8-A1JK-01A	Tumor/Truncating		TCGA-E2-A1IE-01A	Tumor/WT	pRF	0.0115387	0.988461
TCGA-E2-A14X-01A	Tumor/Truncating		TCGA-A2-A0CT-01A	Tumor/WT	pRF	0.00412682	0.995873
TCGA-BH-A0E6-01A	Tumor/Truncating		TCGA-A8-A09R-01A	Tumor/WT	pRF	0.112132	0.887868
TCGA-E9-A248-01A	Tumor/Truncating		TCGA-E9-A249-01A	Tumor/WT	pRF	0.0064141	0.993586
TCGA-A8-A075-01A	Tumor/Truncating		TCGA-E2-A1B5-01A	Tumor/WT	pRF	0.305687	0.694313
TCGA-D8-A27F-01A	Tumor/Truncating		TCGA-A2-A25A-01A	Tumor/WT	pN	0.893502	0.106498
TCGA-C8-A138-01A	Tumor/Truncating		TCGA-E9-A22A-01A	Tumor/WT	pRF	0.00663146	0.993369
TCGA-E2-A1LK-01A	Tumor/Truncating		TCGA-BH-A0GZ-01A	Tumor/WT	pRF	0.0177363	0.982264
TCGA-BH-A1F0-01A	Tumor/Truncating		TCGA-A1-A0SH-01A	Tumor/WT	pRF	0.180559	0.819441
TCGA-AR-A1AN-01A	Tumor/Truncating		TCGA-E2-A10A-01A	Tumor/WT	pRF	0.0767178	0.923282
TCGA-AR-A5QQ-01A	Tumor/Truncating		TCGA-B6-A0IO-01A	Tumor/WT	pRF	0.0261869	0.973813
TCGA-BH-A1FC-01A	Tumor/Truncating		TCGA-BH-A1FR-01A	Tumor/WT	pRF	0.0744993	0.925501
TCGA-A2-A0D1-01A	Tumor/Truncating		TCGA-A8-A0AD-01A	Tumor/WT	pRF	0.105114	0.894886
TCGA-AR-A1AP-01A	Tumor/Truncating		TCGA-GM-A2DI-01A	Tumor/WT	pRF	0.44932	0.55068
TCGA-E2-A150-01A	Tumor/Truncating		TCGA-PL-A8LY-01A	Tumor/WT	pRF	0.183889	0.816111
TCGA-BH-A0BG-01A	Tumor/Truncating		TCGA-A8-A09D-01A	Tumor/WT	pRF	0.0638578	0.936142
TCGA-E2-A1II-01A	Tumor/Truncating		TCGA-BH-A0AY-01A	Tumor/WT	pRF	0.0106228	0.989377
TCGA-AN-A0XT-01A	Tumor/Truncating		TCGA-A2-A0EX-01A	Tumor/WT	pRF	0.180499	0.819501
TCGA-BH-A0RX-01A	Tumor/Truncating		TCGA-GM-A2DM-01A	Tumor/WT	pN	0.805628	0.194372
TCGA-EW-A1PH-01A	Tumor/Truncating		TCGA-BH-A0DO-01B	Tumor/WT	pRF	0.556479	0.443521
TCGA-BH-A18Q-01A	Tumor/Truncating		TCGA-HN-A2OB-01A	Tumor/WT	pN	0.869819	0.130181
TCGA-A7-A13E-01A	Tumor/Truncating		TCGA-BH-A0H9-01A	Tumor/WT	pRF	0.0170234	0.982977
TCGA-AN-A0AJ-01A	Tumor/Truncating		TCGA-B6-A0IP-01A	Tumor/WT	pRF	0.105686	0.894314
TCGA-A8-A09Q-01A	Tumor/Truncating		TCGA-C8-A12X-01A	Tumor/WT	pRF	0.00568105	0.994319
TCGA-AN-A0FL-01A	Tumor/Truncating		TCGA-LD-A9QF-01A	Tumor/WT	pRF	0.441523	0.558477
TCGA-B6-A0I2-01A	Tumor/Truncating		TCGA-BH-A18N-01A	Tumor/WT	pRF	0.124819	0.875181
TCGA-A2-A0T3-01A	Tumor/Truncating		TCGA-C8-A1HN-01A	Tumor/WT	pRF	1.34783e-06	0.999999
TCGA-C8-A1HK-01A	Tumor/Truncating		TCGA-AN-A0FK-01A	Tumor/WT	pRF	0.00671547	0.993285
TCGA-A2-A04U-01A	Tumor/Truncating		TCGA-AC-A2FK-01A	Tumor/WT	pN	0.994363	0.0056374
TCGA-BH-A0EE-01A	Tumor/Truncating		TCGA-BH-A0HU-01A	Tumor/WT	pRF	1.47212e-06	0.999999
TCGA-E9-A243-01A	Tumor/Truncating		TCGA-D8-A140-01A	Tumor/WT	pRF	0.0437769	0.956223
TCGA-BH-A0B7-01A	Tumor/Truncating		TCGA-A7-A0CD-01A	Tumor/WT	pRF	0.00591572	0.994084
TCGA-A8-A094-01A	Tumor/Truncating		TCGA-5T-A9QA-01A	Tumor/WT	pRF	2.9145e-06	0.999997
TCGA-C8-A12V-01A	Tumor/Truncating		TCGA-AR-A2LK-01A	Tumor/WT	pRF	0.00273277	0.997267
TCGA-A2-A04P-01A	Tumor/Truncating		TCGA-E2-A1IO-01A	Tumor/WT	pRF	0.279113	0.720887
TCGA-S3-AA10-01A	Tumor/Truncating		TCGA-S3-A6ZF-01A	Tumor/WT	pRF	0.0056466	0.994353
TCGA-E2-A574-01A	Tumor/Truncating		TCGA-B6-A0IB-01A	Tumor/WT	pRF	4.15513e-06	0.999996
TCGA-AN-A0XN-01A	Tumor/Truncating		TCGA-A8-A07J-01A	Tumor/WT	pN	0.663978	0.336022
TCGA-D8-A1XA-01A	Tumor/Truncating		TCGA-AN-A0XP-01A	Tumor/WT	pRF	0.164304	0.835696
TCGA-A2-A0D2-01A	Tumor/Truncating		TCGA-A8-A08Z-01A	Tumor/WT	pRF	0.174766	0.825234
TCGA-D8-A1Y3-01A	Tumor/Truncating		TCGA-EW-A6SA-01A	Tumor/WT	pRF	3.79989e-06	0.999996
TCGA-3C-AALI-01A	Tumor/Truncating		TCGA-E9-A1NG-01A	Tumor/WT	pRF	0.5	0.5
TCGA-E2-A155-01A	Tumor/Truncating		TCGA-A8-A07L-01A	Tumor/WT	pRF	3.76725e-06	0.999996
TCGA-C8-A1HJ-01A	Tumor/Truncating		TCGA-E2-A15L-01A	Tumor/WT	pRF	0.00547212	0.994528
TCGA-OL-A5RW-01A	Tumor/Truncating		TCGA-D8-A1JI-01A	Tumor/WT	pRF	0.00858971	0.99141
TCGA-A7-A13D-01B	Tumor/Truncating		TCGA-GM-A2DO-01A	Tumor/WT	pRF	0.00307967	0.99692
TCGA-A2-A0D0-01A	Tumor/Truncating		TCGA-EW-A1P6-01A	Tumor/WT	pRF	0.0329705	0.96703
TCGA-E2-A14N-01A	Tumor/Truncating		TCGA-AR-A0U3-01A	Tumor/WT	pRF	0.00564266	0.994357
TCGA-A7-A56D-01A	Tumor/Truncating		TCGA-A2-A0ES-01A	Tumor/WT	pN	0.993061	0.00693899
TCGA-AC-A3OD-01B	Tumor/Truncating		TCGA-A8-A06P-01A	Tumor/WT	pRF	0.183026	0.816974
TCGA-A8-A07U-01A	Tumor/Truncating		TCGA-S3-AA12-01A	Tumor/WT	pRF	0.00432498	0.995675
TCGA-AR-A1AR-01A	Tumor/Truncating		TCGA-LL-A6FQ-01A	Tumor/WT	pRF	0.0291224	0.970878
TCGA-A2-A0YJ-01A	Tumor/Truncating		TCGA-AQ-A1H2-01A	Tumor/WT	pRF	0.0575	0.9425
TCGA-E9-A22G-01A	Tumor/Truncating		TCGA-BH-A0DQ-01A	Tumor/WT	pRF	0.146366	0.853634
TCGA-AR-A24U-01A	Tumor/Truncating		TCGA-A2-A25F-01A	Tumor/WT	pRF	0.0241953	0.975805
TCGA-BH-A18V-06A	Tumor/Truncating		TCGA-AN-A0AT-01A	Tumor/WT	pRF	6.29008e-08	1
TCGA-BH-A18H-01A	Tumor/Truncating		TCGA-D8-A27T-01A	Tumor/WT	pRF	0.0562299	0.94377
TCGA-B6-A1KF-01A	Tumor/Truncating		TCGA-A2-A04X-01A	Tumor/WT	pRF	0.00651693	0.993483
TCGA-BH-A202-01A	Tumor/Truncating		TCGA-AR-A0TY-01A	Tumor/WT	pRF	1.84996e-05	0.999982
TCGA-BH-A18U-01A	Tumor/Truncating		TCGA-B6-A0WZ-01A	Tumor/WT	pRF	0.0160356	0.983964
TCGA-B6-A0IQ-01A	Tumor/Truncating		TCGA-A7-A5ZX-01A	Tumor/WT	pN	0.817153	0.182847
TCGA-A8-A06U-01A	Tumor/Truncating		TCGA-GM-A2DA-01A	Tumor/WT	pRF	0.0503442	0.949656
TCGA-AO-A0J6-01A	Tumor/Truncating		TCGA-AO-A12E-01A	Tumor/WT	pRF	0.200366	0.799634
TCGA-A2-A0YE-01A	Tumor/Truncating		TCGA-AR-A250-01A	Tumor/WT	pRF	0.00490119	0.995099
TCGA-A8-A097-01A	Tumor/Truncating		TCGA-AO-A03P-01A	Tumor/WT	pRF	0.00257856	0.997421
TCGA-D8-A1XZ-01A	Tumor/Truncating		TCGA-E2-A15G-01A	Tumor/WT	pRF	0.0788421	0.921158
TCGA-AR-A1AQ-01A	Tumor/Truncating		TCGA-C8-A12M-01A	Tumor/WT	pRF	0.0259553	0.974045
TCGA-A7-A4SE-01A	Tumor/Truncating		TCGA-A7-A13G-01B	Tumor/WT	pN	0.723379	0.276621
TCGA-A7-A13E-01B	Tumor/Truncating		TCGA-A8-A07E-01A	Tumor/WT	pRF	0.140421	0.859579
TCGA-AR-A256-01A	Tumor/Truncating		TCGA-BH-A0H3-01A	Tumor/WT	pN	0.843962	0.156038
TCGA-OL-A66I-01A	Tumor/Truncating		TCGA-A2-A0D4-01A	Tumor/WT	pRF	0.00402606	0.995974
TCGA-EW-A1OZ-01A	Tumor/Truncating		TCGA-E9-A5UO-01A	Tumor/WT	pRF	0.260005	0.739995
TCGA-A7-A6VY-01A	Tumor/Truncating		TCGA-EW-A1PD-01A	Tumor/WT	pRF	0.0583385	0.941662
TCGA-A8-A07O-01A	Tumor/Truncating		TCGA-A2-A0CV-01A	Tumor/WT	pN	0.782025	0.217975
TCGA-C8-A8HP-01A	Tumor/Truncating		TCGA-AO-A12B-01A	Tumor/WT	pRF	0.0461642	0.953836
TCGA-C8-A130-01A	Tumor/Truncating		TCGA-A2-A0EW-01A	Tumor/WT	pN	0.936649	0.0633511
TCGA-EW-A1OY-01A	Tumor/Truncating		TCGA-A2-A0T4-01A	Tumor/WT	pRF	0.200873	0.799127
TCGA-GM-A2DF-01A	Tumor/Truncating		TCGA-BH-A1EN-01A	Tumor/WT	pRF	0.00644283	0.993557
TCGA-AC-A8OQ-01A	Tumor/Truncating		TCGA-E9-A247-01A	Tumor/WT	pRF	8.44597e-06	0.999992
TCGA-AO-A12D-01A	Tumor/Truncating		TCGA-E2-A1BD-01A	Tumor/WT	pRF	0.0271656	0.972834
TCGA-A2-A0CW-01A	Tumor/Truncating		TCGA-E9-A1RI-01A	Tumor/WT	pRF	0.223238	0.776762
TCGA-E9-A1N8-01A	Tumor/Truncating		TCGA-E2-A105-01A	Tumor/WT	pRF	0.00264895	0.997351
TCGA-A8-A08R-01A	Tumor/Truncating		TCGA-BH-A0BJ-01A	Tumor/WT	pRF	0.28249	0.71751
TCGA-A2-A3Y0-01A	Tumor/Truncating		TCGA-S3-AA14-01A	Tumor/WT	pRF	0.142501	0.857499
TCGA-AR-A24K-01A	Tumor/Truncating		TCGA-D8-A1JP-01A	Tumor/WT	pRF	0.0821795	0.917821
			TCGA-BH-A0E2-01A	Tumor/WT	pRF	0.00956527	0.990435
			TCGA-LL-A740-01A	Tumor/WT	pRF	0.0951147	0.904885
			TCGA-D8-A1X7-01A	Tumor/WT	pRF	0.0340913	0.965909
			TCGA-AC-A23E-01A	Tumor/WT	pRF	0.104757	0.895243
			TCGA-A2-A1FV-01A	Tumor/WT	pRF	0.108389	0.891611
			TCGA-A8-A09B-01A	Tumor/WT	pRF	0.124678	0.875322
			TCGA-AN-A0XO-01A	Tumor/WT	pRF	0.0319992	0.968001
			TCGA-A7-A425-01A	Tumor/WT	pRF	0.0913871	0.908613
			TCGA-AN-A0AM-01A	Tumor/WT	pRF	3.95066e-06	0.999996
			TCGA-LL-A9Q3-01A	Tumor/WT	pRF	0.00776308	0.992237
			TCGA-A8-A08B-01A	Tumor/WT	pRF	1.94323e-06	0.999998
			TCGA-A1-A0SG-01A	Tumor/WT	pRF	0.0734621	0.926538
			TCGA-BH-A0H0-01A	Tumor/WT	pRF	2.89647e-06	0.999997
			TCGA-D8-A1XR-01A	Tumor/WT	pRF	0.0343164	0.965684
			TCGA-LL-A50Y-01A	Tumor/WT	pRF	0.00342083	0.996579
			TCGA-E2-A1IU-01A	Tumor/WT	pRF	0.0496123	0.950388
			TCGA-EW-A1IX-01A	Tumor/WT	pN	0.874036	0.125964
			TCGA-A2-A0EV-01A	Tumor/WT	pRF	0.0339103	0.96609
			TCGA-AR-A2LN-01A	Tumor/WT	pN	0.992673	0.00732681
			TCGA-E9-A1QZ-01A	Tumor/WT	pRF	0.105696	0.894304
			TCGA-BH-A8FY-01A	Tumor/WT	pRF	0.0158715	0.984129
			TCGA-AC-A6IX-06A	Tumor/WT	pN	0.829302	0.170698
			TCGA-AR-A1AL-01A	Tumor/WT	pN	0.842639	0.157361
			TCGA-AO-A0J8-01A	Tumor/WT	pRF	0.0588246	0.941175
			TCGA-BH-A2L8-01A	Tumor/WT	pRF	0.424817	0.575183
			TCGA-AN-A0FZ-01A	Tumor/WT	pRF	0.00978476	0.990215
			TCGA-E2-A15F-01A	Tumor/WT	pRF	0.0610225	0.938977
			TCGA-A2-A0EP-01A	Tumor/WT	pN	0.876401	0.123599
			TCGA-BH-A18K-01A	Tumor/WT	pRF	0.0332755	0.966725
			TCGA-AR-A5QN-01A	Tumor/WT	pRF	0.265123	0.734877
			TCGA-A8-A0A2-01A	Tumor/WT	pRF	0.0424713	0.957529
			TCGA-B6-A40C-01A	Tumor/WT	pRF	0.014844	0.985156
			TCGA-AR-A2LQ-01A	Tumor/WT	pN	0.979548	0.0204517
			TCGA-EW-A1J6-01A	Tumor/WT	pRF	0.0133095	0.98669
			TCGA-EW-A1IZ-01A	Tumor/WT	pRF	0.00769069	0.992309
			TCGA-AC-A2FG-01A	Tumor/WT	pN	0.851645	0.148355
			TCGA-A8-A09Z-01A	Tumor/WT	pRF	0.0921162	0.907884
			TCGA-A8-A0A9-01A	Tumor/WT	pRF	0.0077194	0.992281
			TCGA-BH-A0DT-01A	Tumor/WT	pRF	0.5	0.5
			TCGA-D8-A27E-01A	Tumor/WT	pRF	0.173905	0.826095
			TCGA-E2-A14V-01A	Tumor/WT	pRF	1.61666e-05	0.999984
			TCGA-A2-A0YL-01A	Tumor/WT	pN	0.651379	0.348621
			TCGA-D8-A27V-01A	Tumor/WT	pRF	0.178339	0.821661
			TCGA-A2-A4S2-01A	Tumor/WT	pRF	0.361045	0.638955
			TCGA-D8-A1XV-01A	Tumor/WT	pRF	0.11255	0.88745
			TCGA-E2-A15K-01A	Tumor/WT	pRF	8.62635e-06	0.999991
			TCGA-B6-A0IG-01A	Tumor/WT	pRF	1.62502e-05	0.999984
			TCGA-BH-A0HI-01A	Tumor/WT	pRF	0.128798	0.871202
			TCGA-E2-A576-01A	Tumor/WT	pRF	2.11216e-06	0.999998
			TCGA-BH-A201-01A	Tumor/WT	pRF	0.430319	0.569681
			TCGA-D8-A1JB-01A	Tumor/WT	pN	0.7633	0.2367
			TCGA-A1-A0SN-01A	Tumor/WT	pRF	0.00626031	0.99374
			TCGA-A8-A08A-01A	Tumor/WT	pRF	0.0388373	0.961163
			TCGA-A2-A0YI-01A	Tumor/WT	pRF	0.538373	0.461627
			TCGA-AR-A2LM-01A	Tumor/WT	pN	0.826877	0.173123
			TCGA-AR-A0TR-01A	Tumor/WT	pRF	0.0951172	0.904883
			TCGA-EW-A1P7-01A	Tumor/WT	pRF	0.5168	0.4832
			TCGA-EW-A2FW-01A	Tumor/WT	pRF	3.89383e-06	0.999996
			TCGA-AR-A1AV-01A	Tumor/WT	pRF	0.0271391	0.972861
			TCGA-AO-A0JF-01A	Tumor/WT	pN	0.689438	0.310562
			TCGA-OL-A6VR-01A	Tumor/WT	pRF	0.147604	0.852396
			TCGA-A8-A090-01A	Tumor/WT	pRF	0.00658464	0.993415
			TCGA-AO-A1KP-01A	Tumor/WT	pRF	0.00493283	0.995067
			TCGA-C8-A133-01A	Tumor/WT	pRF	0.322287	0.677713
			TCGA-BH-A8FZ-01A	Tumor/WT	pN	0.763425	0.236575
			TCGA-EW-A6SC-01A	Tumor/WT	pRF	0.153426	0.846574
			TCGA-E9-A1NH-01A	Tumor/WT	pRF	0.136631	0.863369
			TCGA-B6-A0X5-01A	Tumor/WT	pRF	0.00524562	0.994754
			TCGA-AC-A4ZE-01A	Tumor/WT	pRF	0.0345266	0.965473
			TCGA-A8-A07Z-01A	Tumor/WT	pRF	0.0238717	0.976128
			TCGA-OL-A66P-01A	Tumor/WT	pRF	0.109758	0.890242
			TCGA-C8-A8HR-01A	Tumor/WT	pRF	0.558763	0.441237
			TCGA-A8-A09T-01A	Tumor/WT	pRF	0.0368158	0.963184
			TCGA-BH-A0HB-01A	Tumor/WT	pRF	1.58587e-05	0.999984
			TCGA-AO-A1KO-01A	Tumor/WT	pN	0.947441	0.0525591
			TCGA-BH-A0HW-01A	Tumor/WT	pRF	0.00301705	0.996983
			TCGA-OL-A66H-01A	Tumor/WT	pRF	0.08548	0.91452
			TCGA-A2-A0T0-01A	Tumor/WT	pRF	1.51412e-06	0.999998
			TCGA-AN-A0XS-01A	Tumor/WT	pRF	0.0990244	0.900976
			TCGA-D8-A3Z6-01A	Tumor/WT	pRF	0.173317	0.826683
			TCGA-C8-A137-01A	Tumor/WT	pRF	2.31902e-07	1
			TCGA-GM-A4E0-01A	Tumor/WT	pN	0.98675	0.0132497
			TCGA-E2-A1B4-01A	Tumor/WT	pRF	0.0641993	0.935801
			TCGA-EW-A2FS-01A	Tumor/WT	pRF	0.195092	0.804908
			TCGA-E2-A156-01A	Tumor/WT	pRF	0.0276929	0.972307
			TCGA-AC-A8OP-01A	Tumor/WT	pRF	0.236309	0.763691
			TCGA-AN-A0FS-01A	Tumor/WT	pN	0.58653	0.41347
			TCGA-B6-A0IM-01A	Tumor/WT	pRF	0.0294466	0.970553
			TCGA-E9-A3HO-01A	Tumor/WT	pRF	0.0048815	0.995119
			TCGA-D8-A27K-01A	Tumor/WT	pRF	0.337332	0.662668
			TCGA-E9-A2JT-01A	Tumor/WT	pRF	0.434323	0.565677
			TCGA-GM-A2DK-01A	Tumor/WT	pRF	0.13314	0.86686
			TCGA-AR-A1AK-01A	Tumor/WT	pN	0.569304	0.430696
			TCGA-E2-A15R-01A	Tumor/WT	pRF	1.04593e-05	0.99999
			TCGA-E2-A153-01A	Tumor/WT	pRF	0.298012	0.701988
			TCGA-E9-A54Y-01A	Tumor/WT	pRF	5.33067e-10	1
			TCGA-E2-A14Q-01A	Tumor/WT	pRF	0.229654	0.770346
			TCGA-E2-A1IK-01A	Tumor/WT	pRF	0.213536	0.786464
			TCGA-E2-A10C-01A	Tumor/WT	pRF	1.51612e-05	0.999985
			TCGA-A8-A095-01A	Tumor/WT	pRF	0.0376964	0.962304
			TCGA-A7-A0DB-01A	Tumor/WT	pRF	0.189052	0.810948
			TCGA-BH-A18J-01A	Tumor/WT	pRF	0.0345163	0.965484
			TCGA-BH-A0W5-01A	Tumor/WT	pRF	0.313806	0.686194
			TCGA-AN-A0XV-01A	Tumor/WT	pRF	0.251824	0.748176
			TCGA-E2-A1IL-01A	Tumor/WT	pRF	0.365135	0.634865
			TCGA-3C-AAAU-01A	Tumor/WT	pRF	0.01189	0.98811
			TCGA-AR-A24W-01A	Tumor/WT	pN	0.924527	0.0754732
			TCGA-OL-A5RZ-01A	Tumor/WT	pRF	8.42185e-06	0.999992
			TCGA-A8-A083-01A	Tumor/WT	pRF	0.156451	0.843549
			TCGA-AN-A0XL-01A	Tumor/WT	pRF	0.557909	0.442091
			TCGA-E9-A1RC-01A	Tumor/WT	pRF	0.0300739	0.969926
			TCGA-D8-A27I-01A	Tumor/WT	pN	0.940279	0.0597207
			TCGA-A2-A04Y-01A	Tumor/WT	pRF	0.0650555	0.934944
			TCGA-PE-A5DC-01A	Tumor/WT	pRF	0.0112136	0.988786
			TCGA-OL-A5D8-01A	Tumor/WT	pRF	0.0142355	0.985765
			TCGA-A7-A26E-01A	Tumor/WT	pRF	0.11122	0.88878
			TCGA-A8-A0A1-01A	Tumor/WT	pRF	0.0991959	0.900804
			TCGA-AN-A0FN-01A	Tumor/WT	pRF	0.5	0.5
			TCGA-BH-A1EO-01A	Tumor/WT	pRF	0.367768	0.632232
			TCGA-A2-A0T5-01A	Tumor/WT	pRF	0.0361355	0.963865
			TCGA-B6-A0IC-01A	Tumor/WT	pRF	0.0228289	0.977171
			TCGA-E9-A245-01A	Tumor/WT	pRF	0.416142	0.583858
			TCGA-GM-A3NW-01A	Tumor/WT	pRF	0.0790821	0.920918
			TCGA-A1-A0SB-01A	Tumor/WT	pRF	0.320667	0.679333
			TCGA-OL-A66N-01A	Tumor/WT	pRF	0.26528	0.73472
			TCGA-A2-A0CQ-01A	Tumor/WT	pRF	0.00621399	0.993786
			TCGA-A8-A08J-01A	Tumor/WT	pRF	0.0118301	0.98817
			TCGA-A8-A09V-01A	Tumor/WT	pRF	0.0805735	0.919426
			TCGA-AN-A04A-01A	Tumor/WT	pRF	0.036845	0.963155
			TCGA-E9-A1RG-01A	Tumor/WT	pRF	4.99592e-07	1
			TCGA-E2-A154-01A	Tumor/WT	pRF	0.0125801	0.98742
			TCGA-BH-A0H5-01A	Tumor/WT	pRF	0.349145	0.650855
			TCGA-EW-A1IW-01A	Tumor/WT	pRF	0.0857829	0.914217
			TCGA-D8-A1Y1-01A	Tumor/WT	pRF	0.00454553	0.995454
			TCGA-AO-A12A-01A	Tumor/WT	pRF	0.42101	0.57899
			TCGA-BH-A0E1-01A	Tumor/WT	pRF	0.0248545	0.975146
			TCGA-E9-A229-01A	Tumor/WT	pRF	0.185364	0.814636
			TCGA-A8-A08T-01A	Tumor/WT	pRF	0.0149211	0.985079
			TCGA-E9-A1RF-01A	Tumor/WT	pRF	7.03655e-06	0.999993
			TCGA-E2-A15P-01A	Tumor/WT	pRF	0.252452	0.747548
			TCGA-C8-A3M8-01A	Tumor/WT	pRF	0.0151934	0.984807
			TCGA-OL-A66L-01A	Tumor/WT	pRF	0.183531	0.816469
			TCGA-OL-A66K-01A	Tumor/WT	pRF	0.414209	0.585791
			TCGA-AC-A2FO-01A	Tumor/WT	pN	0.704319	0.295681
			TCGA-D8-A27L-01A	Tumor/WT	pN	0.883006	0.116994
			TCGA-AC-A2FF-01A	Tumor/WT	pN	0.953947	0.0460534
			TCGA-GM-A2D9-01A	Tumor/WT	pRF	0.0937116	0.906288
			TCGA-A2-A0D3-01A	Tumor/WT	pRF	0.0374841	0.962516
			TCGA-A2-A0EO-01A	Tumor/WT	pRF	0.307642	0.692358
			TCGA-A2-A0T7-01A	Tumor/WT	pRF	0.115384	0.884616
			TCGA-BH-A0EI-01A	Tumor/WT	pRF	0.190961	0.809039
			TCGA-BH-A0BA-01A	Tumor/WT	pRF	0.193922	0.806078
			TCGA-EW-A1OX-01A	Tumor/WT	pRF	0.269847	0.730153
			TCGA-A2-A0CR-01A	Tumor/WT	pRF	0.170937	0.829063
			TCGA-D8-A1JD-01A	Tumor/WT	pRF	0.0150202	0.98498
			TCGA-C8-A26X-01A	Tumor/WT	pRF	0.00658073	0.993419
			TCGA-A1-A0SE-01A	Tumor/WT	pRF	0.0775986	0.922401
			TCGA-OL-A66O-01A	Tumor/WT	pRF	4.35683e-07	1
			TCGA-AN-A0FW-01A	Tumor/WT	pRF	0.00426607	0.995734
			TCGA-D8-A1JC-01A	Tumor/WT	pRF	0.0185024	0.981498
			TCGA-BH-A0W3-01A	Tumor/WT	pRF	5.96297e-06	0.999994
			TCGA-BH-A0B5-01A	Tumor/WT	pRF	0.0406995	0.9593
			TCGA-AN-A0XW-01A	Tumor/WT	pRF	0.0197718	0.980228
			TCGA-AR-A2LO-01A	Tumor/WT	pRF	0.41999	0.58001
			TCGA-EW-A1J2-01A	Tumor/WT	pN	0.832219	0.167781
			TCGA-BH-A0AZ-01A	Tumor/WT	pRF	0.172894	0.827106
			TCGA-E9-A227-01A	Tumor/WT	pRF	0.346179	0.653821
			TCGA-D8-A1XM-01A	Tumor/WT	pRF	0.243977	0.756023
			TCGA-A2-A1FW-01A	Tumor/WT	pRF	0.0202528	0.979747
			TCGA-E2-A15A-06A	Tumor/WT	pRF	0.00339043	0.99661
			TCGA-BH-A0C7-01B	Tumor/WT	pRF	0.00791989	0.99208
			TCGA-E9-A1R5-01A	Tumor/WT	pRF	0.0245019	0.975498
			TCGA-A8-A09A-01A	Tumor/WT	pRF	0.0755674	0.924433
			TCGA-GM-A2DC-01A	Tumor/WT	pRF	0.0168268	0.983173
			TCGA-AO-A0J9-01A	Tumor/WT	pRF	0.0548842	0.945116
			TCGA-D8-A4Z1-01A	Tumor/WT	pN	0.964728	0.0352722
			TCGA-A8-A082-01A	Tumor/WT	pRF	0.0192067	0.980793
			TCGA-D8-A141-01A	Tumor/WT	pRF	0.152542	0.847458
			TCGA-BH-A204-01A	Tumor/WT	pRF	0.00318572	0.996814
			TCGA-BH-A0C1-01B	Tumor/WT	pRF	0.0724753	0.927525
			TCGA-D8-A1Y2-01A	Tumor/WT	pRF	0.0176113	0.982389
			TCGA-A2-A0YK-01A	Tumor/WT	pN	0.942982	0.0570182
			TCGA-E9-A22H-01A	Tumor/WT	pRF	0.0202291	0.979771
			TCGA-E2-A1L8-01A	Tumor/WT	pRF	0.0390849	0.960915
			TCGA-BH-A18G-01A	Tumor/WT	pRF	3.76721e-06	0.999996
			TCGA-JL-A3YX-01A	Tumor/WT	pRF	0.0150706	0.984929
			TCGA-S3-AA17-01A	Tumor/WT	pRF	0.0098192	0.990181
			TCGA-E2-A56Z-01A	Tumor/WT	pRF	1.02292e-05	0.99999
			TCGA-A7-A0CH-01A	Tumor/WT	pRF	0.115982	0.884018
			TCGA-AR-A0TZ-01A	Tumor/WT	pRF	0.0179421	0.982058
			TCGA-E2-A15I-01A	Tumor/WT	pN	0.830925	0.169075
			TCGA-BH-A0B4-01A	Tumor/WT	pRF	0.00800239	0.991998
			TCGA-E2-A15K-06A	Tumor/WT	pRF	1.62632e-05	0.999984
			TCGA-A2-A0ET-01A	Tumor/WT	pRF	0.0625458	0.937454
			TCGA-AN-A0FD-01A	Tumor/WT	pRF	0.00309765	0.996902
			TCGA-LL-A5YL-01A	Tumor/WT	pRF	0.0106932	0.989307
			TCGA-BH-A1EW-01A	Tumor/WT	pRF	0.0477223	0.952278
			TCGA-AO-A03M-01B	Tumor/WT	pRF	0.00445964	0.99554
			TCGA-B6-A0RP-01A	Tumor/WT	pRF	0.226117	0.773883
			TCGA-E2-A15T-01A	Tumor/WT	pRF	0.0214609	0.978539
			TCGA-A8-A08O-01A	Tumor/WT	pRF	0.0649493	0.935051
			TCGA-BH-A18I-01A	Tumor/WT	pRF	0.0544966	0.945503
			TCGA-BH-A0BM-01A	Tumor/WT	pRF	0.524104	0.475896
			TCGA-5L-AAT0-01A	Tumor/WT	pRF	0.179168	0.820832
			TCGA-BH-A6R9-01A	Tumor/WT	pN	0.727073	0.272927
			TCGA-EW-A1PG-01A	Tumor/WT	pN	0.927344	0.0726557
			TCGA-AN-A03Y-01A	Tumor/WT	pRF	5.09895e-06	0.999995
			TCGA-A2-A25D-01A	Tumor/WT	pRF	0.0218622	0.978138
			TCGA-D8-A73W-01A	Tumor/WT	pRF	0.188334	0.811666
			TCGA-AO-A0J5-01A	Tumor/WT	pRF	0.164373	0.835627
			TCGA-A2-A1G6-01A	Tumor/WT	pN	0.984067	0.0159334
			TCGA-D8-A1XS-01A	Tumor/WT	pRF	0.00492643	0.995074
			TCGA-LL-A5YM-01A	Tumor/WT	pRF	7.4837e-06	0.999993
			TCGA-D8-A27G-01A	Tumor/WT	pRF	0.034779	0.965221
			TCGA-BH-A1EX-01A	Tumor/WT	pRF	0.291189	0.708811
			TCGA-A8-A076-01A	Tumor/WT	pRF	0.00419831	0.995802
			TCGA-EW-A1OV-01A	Tumor/WT	pRF	0.010298	0.989702
			TCGA-B6-A0X7-01A	Tumor/WT	pRF	0.486617	0.513383
			TCGA-B6-A0WT-01A	Tumor/WT	pRF	0.208644	0.791356
			TCGA-BH-A0BZ-01A	Tumor/WT	pRF	9.01139e-06	0.999991
			TCGA-OL-A5RU-01A	Tumor/WT	pRF	0.437739	0.562261
			TCGA-D8-A73U-01A	Tumor/WT	pN	0.580735	0.419265
			TCGA-E9-A295-01A	Tumor/WT	pRF	0.0205558	0.979444
			TCGA-D8-A1XY-01A	Tumor/WT	pRF	0.20921	0.79079
			TCGA-E9-A1R6-01A	Tumor/WT	pRF	0.0207776	0.979222
			TCGA-BH-A1FL-01A	Tumor/WT	pRF	0.0335332	0.966467
			TCGA-E9-A1RE-01A	Tumor/WT	pRF	5.35605e-06	0.999995
			TCGA-D8-A1JN-01A	Tumor/WT	pRF	0.0696712	0.930329
			TCGA-D8-A145-01A	Tumor/WT	pN	0.940241	0.0597594
			TCGA-C8-A1HE-01A	Tumor/WT	pRF	0.0228128	0.977187
			TCGA-A8-A0AB-01A	Tumor/WT	pRF	0.00897769	0.991022
			TCGA-EW-A1J3-01A	Tumor/WT	pRF	0.017693	0.982307
			TCGA-A8-A0A7-01A	Tumor/WT	pRF	0.0250472	0.974953
			TCGA-A8-A08L-01A	Tumor/WT	pRF	0.00385149	0.996149
			TCGA-BH-A0H6-01A	Tumor/WT	pRF	0.128866	0.871134
			TCGA-E2-A10B-01A	Tumor/WT	pRF	0.0308791	0.969121
			TCGA-E9-A228-01A	Tumor/WT	pRF	0.00316308	0.996837
			TCGA-A2-A3KD-01A	Tumor/WT	pRF	0.205452	0.794548
			TCGA-AQ-A7U7-01A	Tumor/WT	pN	0.781512	0.218488
			TCGA-BH-A0EB-01A	Tumor/WT	pRF	0.0686366	0.931363
			TCGA-AR-A24L-01A	Tumor/WT	pRF	0.274334	0.725666
			TCGA-AC-A62Y-01A	Tumor/WT	pRF	0.0852209	0.914779
			TCGA-AC-A3YJ-01A	Tumor/WT	pRF	0.186752	0.813248
			TCGA-GM-A5PX-01A	Tumor/WT	pN	0.620757	0.379243
			TCGA-B6-A0WW-01A	Tumor/WT	pRF	0.0196657	0.980334
			TCGA-A2-A0SV-01A	Tumor/WT	pRF	2.43378e-06	0.999998
			TCGA-B6-A0X0-01A	Tumor/WT	pRF	0.0343462	0.965654
			TCGA-BH-A0EA-01A	Tumor/WT	pN	0.97849	0.02151
			TCGA-LL-A440-01A	Tumor/WT	pN	0.982568	0.0174318
			TCGA-A1-A0SQ-01A	Tumor/WT	pRF	0.249384	0.750616
			TCGA-AC-A3QQ-01B	Tumor/WT	pRF	0.348307	0.651693
			TCGA-E9-A1R4-01A	Tumor/WT	pRF	0.0126766	0.987323
			TCGA-A2-A3XU-01A	Tumor/WT	pRF	4.08366e-06	0.999996
			TCGA-HN-A2NL-01A	Tumor/WT	pRF	4.29547e-07	1
			TCGA-BH-A0BO-01A	Tumor/WT	pN	0.965905	0.0340947
			TCGA-D8-A1Y0-01A	Tumor/WT	pRF	0.0490048	0.950995
			TCGA-B6-A40B-01A	Tumor/WT	pRF	0.0190802	0.98092
			TCGA-PL-A8LX-01A	Tumor/WT	pRF	0.387587	0.612413
			TCGA-AO-A0J7-01A	Tumor/WT	pRF	5.6923e-07	0.999999
			TCGA-EW-A2FV-01A	Tumor/WT	pRF	0.0698291	0.930171
			TCGA-AR-A252-01A	Tumor/WT	pN	0.706855	0.293145
			TCGA-AN-A0XR-01A	Tumor/WT	pRF	0.00495599	0.995044
			TCGA-A2-A0YC-01A	Tumor/WT	pRF	0.0191695	0.98083
			TCGA-A8-A07P-01A	Tumor/WT	pRF	0.00277579	0.997224
			TCGA-E9-A3X8-01A	Tumor/WT	pRF	0.0173378	0.982662
			TCGA-AC-A2B8-01A	Tumor/WT	pN	0.774227	0.225773
			TCGA-D8-A27W-01A	Tumor/WT	pRF	0.00676022	0.99324
			TCGA-B6-A0RO-01A	Tumor/WT	pRF	0.181635	0.818365
			TCGA-BH-A0DE-01A	Tumor/WT	pN	0.584043	0.415957
			TCGA-BH-A18R-01A	Tumor/WT	pRF	0.00445486	0.995545
			TCGA-B6-A0RV-01A	Tumor/WT	pRF	0.276186	0.723814
			TCGA-D8-A27P-01A	Tumor/WT	pRF	0.477065	0.522935
			TCGA-BH-A0W7-01A	Tumor/WT	pRF	0.0734514	0.926549
			TCGA-AC-A7VB-01A	Tumor/WT	pRF	0.00606342	0.993937
			TCGA-A8-A06N-01A	Tumor/WT	pRF	0.00837079	0.991629
			TCGA-BH-A8G0-01A	Tumor/WT	pN	0.961254	0.0387461
			TCGA-BH-A0HP-01A	Tumor/WT	pRF	0.181653	0.818347
			TCGA-AO-A0JC-01A	Tumor/WT	pRF	0.276767	0.723233
			TCGA-BH-A18M-01A	Tumor/WT	pN	0.684662	0.315338
			TCGA-E9-A1R7-01A	Tumor/WT	pRF	0.0032792	0.996721
			TCGA-BH-A1FH-01A	Tumor/WT	pN	0.98819	0.0118098
			TCGA-AR-A24V-01A	Tumor/WT	pRF	0.0939648	0.906035
			TCGA-AC-A6IX-01A	Tumor/WT	pN	0.828615	0.171385
			TCGA-D8-A1JH-01A	Tumor/WT	pN	0.808734	0.191266
			TCGA-A2-A25C-01A	Tumor/WT	pRF	0.0385671	0.961433
			TCGA-AO-A0JI-01A	Tumor/WT	pRF	0.00521303	0.994787
			TCGA-B6-A0IA-01A	Tumor/WT	pRF	1.47969e-07	1
			TCGA-BH-A18F-01A	Tumor/WT	pRF	0.109626	0.890374
			TCGA-C8-A1HI-01A	Tumor/WT	pRF	0.194073	0.805927
			TCGA-A2-A0YD-01A	Tumor/WT	pN	0.782619	0.217381
			TCGA-BH-A18S-01A	Tumor/WT	pRF	0.0325574	0.967443
			TCGA-C8-A1HO-01A	Tumor/WT	pRF	0.0497915	0.950209
			TCGA-AO-A0JG-01A	Tumor/WT	pN	0.78584	0.21416
			TCGA-BH-A1FJ-01A	Tumor/WT	pRF	0.00638912	0.993611
			TCGA-BH-A209-01A	Tumor/WT	pRF	2.03168e-06	0.999998
			TCGA-OL-A5RX-01A	Tumor/WT	pN	0.68833	0.31167
			TCGA-E2-A15D-01A	Tumor/WT	pRF	0.494704	0.505296
			TCGA-D8-A27H-01A	Tumor/WT	pRF	0.00581415	0.994186
			TCGA-A1-A0SD-01A	Tumor/WT	pRF	0.529888	0.470112
			TCGA-A7-A26J-01B	Tumor/WT	pN	0.574642	0.425358
			TCGA-D8-A1XC-01A	Tumor/WT	pRF	0.206039	0.793961
			TCGA-A2-A04R-01A	Tumor/WT	pRF	1.60243e-05	0.999984
			TCGA-LD-A66U-01A	Tumor/WT	pRF	0.286383	0.713617
			TCGA-E2-A15O-01A	Tumor/WT	pRF	0.00757423	0.992426
			TCGA-BH-A0HO-01A	Tumor/WT	pRF	0.217421	0.782579
			TCGA-3C-AALJ-01A	Tumor/WT	pRF	0.0112353	0.988765
			TCGA-BH-AB28-01A	Tumor/WT	pRF	0.267619	0.732381
			TCGA-A7-A0CG-01A	Tumor/WT	pRF	0.469322	0.530678
			TCGA-A8-A08H-01A	Tumor/WT	pRF	0.398672	0.601328
			TCGA-B6-A0WV-01A	Tumor/WT	pRF	0.00459165	0.995408
			TCGA-D8-A1XF-01A	Tumor/WT	pRF	5.4853e-06	0.999995
			TCGA-BH-A0BQ-01A	Tumor/WT	pRF	0.524092	0.475908
			TCGA-B6-A0X4-01A	Tumor/WT	pN	0.568913	0.431087
			TCGA-E9-A2JS-01A	Tumor/WT	pRF	2.09969e-07	1
			TCGA-A8-A096-01A	Tumor/WT	pRF	0.0814215	0.918578
			TCGA-B6-A0WY-01A	Tumor/WT	pRF	0.363002	0.636998
			TCGA-B6-A0RG-01A	Tumor/WT	pRF	0.00813842	0.991862
			TCGA-E9-A5FK-01A	Tumor/WT	pRF	0.121086	0.878914
			TCGA-C8-A8HQ-01A	Tumor/WT	pRF	0.017024	0.982976
			TCGA-B6-A0RL-01A	Tumor/WT	pRF	1.58047e-06	0.999998
			TCGA-A2-A0CK-01A	Tumor/WT	pRF	0.0843913	0.915609
			TCGA-E9-A1N4-01A	Tumor/WT	pRF	0.0366939	0.963306
			TCGA-A7-A3RF-01A	Tumor/WT	pRF	0.460049	0.539951
			TCGA-AR-A24H-01A	Tumor/WT	pRF	1.01846e-05	0.99999
			TCGA-A8-A06T-01A	Tumor/WT	pRF	0.0103416	0.989658
			TCGA-C8-A1HL-01A	Tumor/WT	pRF	6.25282e-06	0.999994
			TCGA-D8-A1X8-01A	Tumor/WT	pRF	0.133384	0.866616
			TCGA-AO-A1KT-01A	Tumor/WT	pRF	0.0192774	0.980723
			TCGA-B6-A0RQ-01A	Tumor/WT	pN	0.901029	0.0989714
			TCGA-A8-A091-01A	Tumor/WT	pRF	0.0643406	0.935659
			TCGA-C8-A26Z-01A	Tumor/WT	pRF	0.011084	0.988916
			TCGA-C8-A12Y-01A	Tumor/WT	pRF	0.00360752	0.996392
			TCGA-A7-A13F-01A	Tumor/WT	pRF	0.00460971	0.99539
			TCGA-BH-A28Q-01A	Tumor/WT	pRF	0.154896	0.845104
			TCGA-GM-A5PV-01A	Tumor/WT	pRF	0.103962	0.896038
			TCGA-A8-A09G-01A	Tumor/WT	pRF	0.00582266	0.994177
			TCGA-E2-A15H-01A	Tumor/WT	pRF	0.00975452	0.990245
			TCGA-B6-A0IH-01A	Tumor/WT	pN	0.96508	0.0349203
			TCGA-A2-A1G4-01A	Tumor/WT	pRF	0.0275196	0.97248
			TCGA-A8-A093-01A	Tumor/WT	pRF	0.00612941	0.993871
			TCGA-C8-A3M7-01A	Tumor/WT	pRF	0.549825	0.450175
			TCGA-OL-A97C-01A	Tumor/WT	pRF	0.367546	0.632454
			TCGA-A1-A0SF-01A	Tumor/WT	pRF	0.0474463	0.952554
			TCGA-A1-A0SJ-01A	Tumor/WT	pRF	0.0400759	0.959924
			TCGA-D8-A1JU-01A	Tumor/WT	pN	0.946934	0.0530664
			TCGA-A8-A07F-01A	Tumor/WT	pRF	0.0288394	0.971161
			TCGA-E9-A1NE-01A	Tumor/WT	pRF	0.190556	0.809444
			TCGA-A7-A0D9-01A	Tumor/WT	pRF	0.0626542	0.937346
			TCGA-C8-A12U-01A	Tumor/WT	pRF	2.63943e-07	1
			TCGA-AN-A0FF-01A	Tumor/WT	pRF	0.0290965	0.970903
			TCGA-AR-A24M-01A	Tumor/WT	pRF	0.115663	0.884337
			TCGA-E2-A2P6-01A	Tumor/WT	pRF	0.00933623	0.990664
			TCGA-C8-A274-01A	Tumor/WT	pRF	1.02048e-05	0.99999
			TCGA-D8-A73X-01A	Tumor/WT	pRF	0.186415	0.813585
			TCGA-AO-A0JA-01A	Tumor/WT	pRF	0.0708161	0.929184
			TCGA-LL-A5YN-01A	Tumor/WT	pRF	0.00446538	0.995535
			TCGA-D8-A1XB-01A	Tumor/WT	pRF	0.155215	0.844785
			TCGA-LL-A6FP-01A	Tumor/WT	pRF	0.00629516	0.993705
			TCGA-A7-A26E-01B	Tumor/WT	pN	0.67882	0.32118
			TCGA-E2-A1L9-01A	Tumor/WT	pRF	0.0620389	0.937961
			TCGA-BH-A1EV-01A	Tumor/WT	pRF	0.00939373	0.990606
			TCGA-E9-A1NA-01A	Tumor/WT	pRF	0.0704034	0.929597
			TCGA-BH-A0AU-01A	Tumor/WT	pRF	0.0668947	0.933105
			TCGA-B6-A0WS-01A	Tumor/WT	pRF	0.0377248	0.962275
			TCGA-B6-A0I5-01A	Tumor/WT	pRF	0.00705913	0.992941
			TCGA-AC-A6NO-01A	Tumor/WT	pRF	0.0282938	0.971706
			TCGA-BH-A0E9-01B	Tumor/WT	pN	0.867728	0.132272
			TCGA-AR-A0TW-01A	Tumor/WT	pRF	1.31075e-05	0.999987
			TCGA-BH-A0BD-01A	Tumor/WT	pRF	0.0146837	0.985316
			TCGA-D8-A1JA-01A	Tumor/WT	pRF	0.102998	0.897002
			TCGA-S3-AA11-01A	Tumor/WT	pRF	0.152562	0.847438
			TCGA-AO-A03T-01A	Tumor/WT	pRF	0.00814428	0.991856
			TCGA-AC-A3YI-01A	Tumor/WT	pN	0.797485	0.202515
			TCGA-LL-A7T0-01A	Tumor/WT	pRF	1.79386e-06	0.999998
			TCGA-BH-A0DH-01A	Tumor/WT	pRF	0.0279882	0.972012
			TCGA-C8-A12N-01A	Tumor/WT	pRF	0.0761792	0.923821
			TCGA-AO-A03U-01B	Tumor/WT	pRF	0.5	0.5
			TCGA-C8-A12T-01A	Tumor/WT	pRF	2.03241e-06	0.999998
			TCGA-D8-A27R-01A	Tumor/WT	pRF	0.00263502	0.997365
			TCGA-A2-A0EU-01A	Tumor/WT	pRF	0.0208043	0.979196
			TCGA-E2-A10F-01A	Tumor/WT	pRF	0.145676	0.854324
			TCGA-BH-A0E7-01A	Tumor/WT	pRF	0.0538837	0.946116
			TCGA-D8-A1XG-01A	Tumor/WT	pRF	0.0751838	0.924816
			TCGA-E2-A15A-01A	Tumor/WT	pRF	1.85525e-05	0.999981
			TCGA-D8-A1JT-01A	Tumor/WT	pRF	0.00497238	0.995028
			TCGA-AQ-A0Y5-01A	Tumor/WT	pN	0.571763	0.428237
			TCGA-A1-A0SM-01A	Tumor/WT	pRF	0.126962	0.873038
			TCGA-AC-A2BM-01A	Tumor/WT	pRF	0.00881452	0.991185
			TCGA-E2-A14W-01A	Tumor/WT	pRF	0.00307102	0.996929
			TCGA-BH-A1F8-01A	Tumor/WT	pRF	0.0116088	0.988391
			TCGA-E9-A1RA-01A	Tumor/WT	pRF	0.0530922	0.946908
			TCGA-A8-A0A6-01A	Tumor/WT	pRF	0.364677	0.635323
			TCGA-S3-AA15-01A	Tumor/WT	pRF	0.0785953	0.921405
			TCGA-E2-A1L6-01A	Tumor/WT	pRF	0.506465	0.493535
			TCGA-E9-A1R0-01A	Tumor/WT	pRF	0.165636	0.834364
			TCGA-B6-A0RN-01A	Tumor/WT	pRF	0.210889	0.789111
			TCGA-A8-A09W-01A	Tumor/WT	pRF	4.18779e-06	0.999996
			TCGA-EW-A1P3-01A	Tumor/WT	pRF	0.16708	0.83292
			TCGA-A2-A0T6-01A	Tumor/WT	pN	0.774966	0.225034
			TCGA-A7-A5ZW-01A	Tumor/WT	pRF	0.412824	0.587176
			TCGA-B6-A0I9-01A	Tumor/Missense	pRF	0.00995705	0.990043
			TCGA-AR-A251-01A	Tumor/Missense	pRF	0.00336515	0.996635
			TCGA-BH-A18T-01A	Tumor/Missense	pRF	3.34061e-08	1
			TCGA-AR-A24S-01A	Tumor/Missense	pRF	0.0116511	0.988349
			TCGA-E9-A5FL-01A	Tumor/Missense	pRF	0.0131592	0.986841
			TCGA-AR-A24Q-01A	Tumor/Missense	pRF	4.93318e-06	0.999995
			TCGA-AR-A0U4-01A	Tumor/Missense	pRF	4.26263e-07	1
			TCGA-D8-A1JG-01B	Tumor/Missense	pRF	0.00844049	0.99156
			TCGA-E9-A1NC-01A	Tumor/Missense	pRF	2.03395e-06	0.999998
			TCGA-D8-A1JM-01A	Tumor/Missense	pRF	5.86958e-07	0.999999
			TCGA-A2-A0SW-01A	Tumor/Missense	pRF	0.00321291	0.996787
			TCGA-D8-A1XW-01A	Tumor/Missense	pRF	0.057819	0.942181
			TCGA-EW-A6SD-01A	Tumor/Missense	pRF	0.00482234	0.995178
			TCGA-E2-A14Z-01A	Tumor/Missense	pRF	0.0175699	0.98243
			TCGA-AC-A62X-01A	Tumor/Missense	pRF	1.60214e-07	1
			TCGA-B6-A0RS-01A	Tumor/Missense	pRF	1.91716e-06	0.999998
			TCGA-D8-A1JL-01A	Tumor/Missense	pRF	0.00528408	0.994716
			TCGA-BH-A0DZ-01A	Tumor/Missense	pRF	0.006975	0.993025
			TCGA-S3-AA0Z-01A	Tumor/Missense	pRF	3.26498e-06	0.999997
			TCGA-E9-A1ND-01A	Tumor/Missense	pRF	1.4361e-05	0.999986
			TCGA-AQ-A04J-01A	Tumor/Missense	pRF	0.0506706	0.949329
			TCGA-A1-A0SO-01A	Tumor/Missense	pRF	5.06012e-08	1
			TCGA-AR-A1AX-01A	Tumor/Missense	pRF	0.1899	0.8101
			TCGA-AN-A0FY-01A	Tumor/Missense	pRF	0.00560712	0.994393
			TCGA-PE-A5DE-01A	Tumor/Missense	pRF	0.129499	0.870501
			TCGA-AO-A0JE-01A	Tumor/Missense	pRF	0.00520272	0.994797
			TCGA-BH-A1FN-01A	Tumor/Missense	pRF	0.00839046	0.99161
			TCGA-BH-A0BF-01A	Tumor/Missense	pRF	0.0223303	0.97767
			TCGA-A2-A0CL-01A	Tumor/Missense	pRF	0.200029	0.799971
			TCGA-A7-A26G-01A	Tumor/Missense	pRF	0.0149324	0.985068
			TCGA-E2-A1IN-01A	Tumor/Missense	pRF	0.0285487	0.971451
			TCGA-BH-A0GY-01A	Tumor/Missense	pRF	0.00358818	0.996412
			TCGA-E2-A1B1-01A	Tumor/Missense	pN	0.701394	0.298606
			TCGA-A7-A26I-01B	Tumor/Missense	pRF	0.220777	0.779223
			TCGA-AR-A2LH-01A	Tumor/Missense	pRF	0.17879	0.82121
			TCGA-BH-A0AV-01A	Tumor/Missense	pRF	8.8387e-07	0.999999
			TCGA-EW-A6SB-01A	Tumor/Missense	pRF	1.83619e-08	1
			TCGA-Z7-A8R6-01A	Tumor/Missense	pRF	6.71021e-07	0.999999
			TCGA-B6-A0IJ-01A	Tumor/Missense	pRF	1.48018e-09	1
			TCGA-LL-A7SZ-01A	Tumor/Missense	pRF	1.19037e-06	0.999999
			TCGA-C8-A26Y-01A	Tumor/Missense	pRF	0.00529632	0.994704
			TCGA-A7-A0CE-01A	Tumor/Missense	pRF	0.00325698	0.996743
			TCGA-AR-A0TX-01A	Tumor/Missense	pRF	0.0204232	0.979577
			TCGA-B6-A0RH-01A	Tumor/Missense	pRF	0.00365932	0.996341
			TCGA-BH-A5IZ-01A	Tumor/Missense	pRF	1.11569e-07	1
			TCGA-LD-A74U-01A	Tumor/Missense	pN	0.64496	0.35504
			TCGA-B6-A401-01A	Tumor/Missense	pRF	0.0399471	0.960053
			TCGA-PL-A8LV-01A	Tumor/Missense	pRF	0.00881371	0.991186
			TCGA-BH-A0BR-01A	Tumor/Missense	pRF	0.0273769	0.972623
			TCGA-GM-A3XL-01A	Tumor/Missense	pRF	1.16108e-08	1
			TCGA-A8-A06Q-01A	Tumor/Missense	pRF	2.99839e-07	1
			TCGA-B6-A0I1-01A	Tumor/Missense	pRF	1.04065e-07	1
			TCGA-E2-A1B0-01A	Tumor/Missense	pRF	0.0046353	0.995365
			TCGA-EW-A1P4-01A	Tumor/Missense	pRF	4.28915e-07	1
			TCGA-EW-A6S9-01A	Tumor/Missense	pRF	0.0663255	0.933675
			TCGA-LL-A6FR-01A	Tumor/Missense	pRF	8.50858e-08	1
			TCGA-E2-A1AZ-01A	Tumor/Missense	pRF	0.00764389	0.992356
			TCGA-D8-A27N-01A	Tumor/Missense	pRF	0.00965067	0.990349
			TCGA-AO-A03O-01A	Tumor/Missense	pRF	4.02902e-07	1
			TCGA-BH-A1FD-01A	Tumor/Missense	pRF	0.00550017	0.9945
			TCGA-AO-A03R-01A	Tumor/Missense	pRF	4.52271e-06	0.999995
			TCGA-BH-A0E0-01A	Tumor/Missense	pRF	5.86628e-06	0.999994
			TCGA-BH-A0B3-01A	Tumor/Missense	pRF	1.28543e-07	1
			TCGA-BH-A1FU-01A	Tumor/Missense	pRF	0.0774058	0.922594
			TCGA-A7-A4SD-01A	Tumor/Missense	pRF	0.0047326	0.995267
			TCGA-AN-A0AL-01A	Tumor/Missense	pRF	4.82701e-06	0.999995
			TCGA-E2-A152-01A	Tumor/Missense	pRF	0.0718979	0.928102
			TCGA-BH-A1FE-06A	Tumor/Missense	pN	0.997274	0.00272648
			TCGA-D8-A1JF-01A	Tumor/Missense	pRF	0.0175946	0.982405
			TCGA-A2-A4S1-01A	Tumor/Missense	pRF	0.19493	0.80507
			TCGA-AN-A0FV-01A	Tumor/Missense	pRF	0.00744641	0.992554
			TCGA-AR-A1AW-01A	Tumor/Missense	pRF	0.0306012	0.969399
			TCGA-AR-A1AI-01A	Tumor/Missense	pRF	2.76883e-07	1
			TCGA-BH-A0HX-01A	Tumor/Missense	pRF	0.0588301	0.94117
			TCGA-AC-A5XU-01A	Tumor/Missense	pRF	0.00429125	0.995709
			TCGA-A2-A3XT-01A	Tumor/Missense	pRF	2.12616e-08	1
			TCGA-A8-A06O-01A	Tumor/Missense	pRF	3.77138e-06	0.999996
			TCGA-AO-A12G-01A	Tumor/Missense	pRF	0.0213857	0.978614
			TCGA-BH-A1EY-01A	Tumor/Missense	pRF	0.018195	0.981805
			TCGA-A8-A079-01A	Tumor/Missense	pRF	7.35416e-08	1
			TCGA-A2-A0YH-01A	Tumor/Missense	pRF	0.0172891	0.982711
			TCGA-AR-A0TV-01A	Tumor/Missense	pRF	3.02828e-06	0.999997
			TCGA-GM-A2DL-01A	Tumor/Missense	pRF	0.0193535	0.980647
			TCGA-A1-A0SI-01A	Tumor/Missense	pRF	0.0218274	0.978173
			TCGA-E2-A15E-06A	Tumor/Missense	pRF	0.0107821	0.989218
			TCGA-OL-A5D7-01A	Tumor/Missense	pRF	3.61111e-10	1
			TCGA-C8-A131-01A	Tumor/Missense	pRF	0.0113446	0.988655
			TCGA-C8-A12Q-01A	Tumor/Missense	pRF	0.0185593	0.981441
			TCGA-C8-A26V-01A	Tumor/Missense	pRF	0.00402735	0.995973
			TCGA-PL-A8LZ-01A	Tumor/Missense	pRF	0.00923136	0.990769
			TCGA-AO-A0JD-01A	Tumor/Missense	pRF	5.55642e-07	0.999999
			TCGA-D8-A1X5-01A	Tumor/Missense	pRF	0.0278298	0.97217
			TCGA-E9-A22E-01A	Tumor/Missense	pRF	0.0731023	0.926898
			TCGA-AR-A0U2-01A	Tumor/Missense	pRF	4.04209e-07	1
			TCGA-AR-A0U0-01A	Tumor/Missense	pRF	1.89446e-06	0.999998
			TCGA-AR-A24P-01A	Tumor/Missense	pRF	0.133119	0.866881
			TCGA-B6-A1KN-01A	Tumor/Missense	pRF	0.0111529	0.988847
			TCGA-C8-A12P-01A	Tumor/Missense	pRF	5.78573e-06	0.999994
			TCGA-AO-A03N-01B	Tumor/Missense	pRF	6.83848e-06	0.999993
			TCGA-BH-A0B9-01A	Tumor/Missense	pRF	1.869e-06	0.999998
			TCGA-E9-A1N5-01A	Tumor/Missense	pRF	0.063047	0.936953
			TCGA-D8-A1XJ-01A	Tumor/Missense	pRF	1.5681e-06	0.999998
			TCGA-E9-A244-01A	Tumor/Missense	pRF	3.8643e-06	0.999996
			TCGA-EW-A1P1-01A	Tumor/Missense	pN	0.972212	0.0277884
			TCGA-A2-A0T2-01A	Tumor/Missense	pRF	5.192e-07	0.999999
			TCGA-AC-A5EH-01A	Tumor/Missense	pRF	0.011463	0.988537
			TCGA-D8-A13Z-01A	Tumor/Missense	pRF	0.00529027	0.99471
			TCGA-AN-A0FT-01A	Tumor/Missense	pRF	0.00539736	0.994603
			TCGA-BH-A0DL-01A	Tumor/Missense	pRF	3.5495e-06	0.999996
			TCGA-A2-A0EY-01A	Tumor/Missense	pRF	0.00340286	0.996597
			TCGA-A2-A0T1-01A	Tumor/Missense	pRF	0.00543039	0.99457
			TCGA-A8-A08X-01A	Tumor/Missense	pRF	5.34056e-06	0.999995
			TCGA-AO-A03V-01A	Tumor/Missense	pRF	0.0536288	0.946371
			TCGA-A2-A0ST-01A	Tumor/Missense	pRF	0.0367504	0.96325
			TCGA-BH-A0BC-01A	Tumor/Missense	pRF	0.00911963	0.99088
			TCGA-A2-A0EQ-01A	Tumor/Missense	pRF	5.78574e-06	0.999994
			TCGA-A8-A081-01A	Tumor/Missense	pRF	2.19875e-07	1
			TCGA-AN-A04C-01A	Tumor/Missense	pRF	4.79667e-06	0.999995
			TCGA-E2-A573-01A	Tumor/Missense	pRF	2.16863e-07	1
			TCGA-EW-A1P8-01A	Tumor/Missense	pRF	3.17758e-06	0.999997
			TCGA-BH-A0BT-01A	Tumor/Missense	pRF	0.0139939	0.986006
			TCGA-GM-A2DD-01A	Tumor/Missense	pRF	0.0419464	0.958054
			TCGA-EW-A2FR-01A	Tumor/Missense	pRF	0.0544468	0.945553
			TCGA-E9-A1RB-01A	Tumor/Missense	pRF	3.98326e-08	1
			TCGA-D8-A1J9-01A	Tumor/Missense	pRF	0.00847444	0.991526
			TCGA-A7-A0DA-01A	Tumor/Missense	pRF	4.26156e-06	0.999996
			TCGA-BH-A5J0-01A	Tumor/Missense	pRF	0.0331445	0.966855
			TCGA-C8-A1HG-01A	Tumor/Missense	pRF	1.05443e-07	1
			TCGA-AC-A2BK-01A	Tumor/Missense	pRF	2.90796e-06	0.999997
			TCGA-AO-A0J4-01A	Tumor/Missense	pRF	7.45178e-07	0.999999
			TCGA-C8-A134-01A	Tumor/Missense	pRF	2.29391e-06	0.999998
			TCGA-E2-A108-01A	Tumor/Missense	pRF	0.515445	0.484555
			TCGA-A2-A04T-01A	Tumor/Missense	pRF	2.74094e-07	1
			TCGA-LL-A5YO-01A	Tumor/Missense	pRF	3.32482e-06	0.999997
			TCGA-E2-A1LG-01A	Tumor/Missense	pRF	4.61442e-07	1
			TCGA-OL-A6VO-01A	Tumor/Missense	pRF	5.46806e-09	1
			TCGA-A8-A092-01A	Tumor/Missense	pRF	9.18317e-07	0.999999
			TCGA-C8-A26W-01A	Tumor/Missense	pRF	0.00587633	0.994124
			TCGA-E2-A9RU-01A	Tumor/Missense	pRF	6.07531e-07	0.999999
			TCGA-BH-A0B0-01A	Tumor/Missense	pRF	0.235868	0.764132
			TCGA-C8-A1HF-01A	Tumor/Missense	pRF	2.989e-06	0.999997
			TCGA-BH-A0BL-01A	Tumor/Missense	pRF	0.0258022	0.974198
			TCGA-C8-A275-01A	Tumor/Missense	pRF	3.78937e-07	1
			TCGA-C8-A1HM-01A	Tumor/Missense	pRF	1.09706e-07	1
			TCGA-E2-A158-01A	Tumor/Missense	pRF	2.16947e-07	1
			TCGA-AR-A0TP-01A	Tumor/Missense	pRF	0.0186874	0.981313
			TCGA-A7-A26F-01B	Tumor/Missense	pRF	0.3431	0.6569
			TCGA-AR-A1AJ-01A	Tumor/Missense	pRF	1.84064e-05	0.999982
			TCGA-E2-A14Y-01A	Tumor/Missense	pRF	6.29035e-08	1
			TCGA-E2-A159-01A	Tumor/Missense	pRF	0.00762161	0.992378
			TCGA-E2-A14R-01A	Tumor/Missense	pRF	3.98784e-08	1
			TCGA-E2-A109-01A	Tumor/Missense	pRF	3.81382e-06	0.999996
			TCGA-AC-A2QH-01B	Tumor/Missense	pRF	0.155283	0.844717
			TCGA-E2-A15M-01A	Tumor/Missense	pRF	0.0860874	0.913913
			TCGA-BH-A0WA-01A	Tumor/Missense	pRF	2.39772e-06	0.999998
			TCGA-BH-A0H7-01A	Tumor/Missense	pRF	0.00648371	0.993516
			TCGA-AO-A129-01A	Tumor/Missense	pRF	2.95834e-07	1
			TCGA-A7-A0CJ-01A	Tumor/Missense	pRF	5.26855e-06	0.999995
			TCGA-E2-A15E-01A	Tumor/Missense	pRF	0.356354	0.643646
			TCGA-A2-A4S3-01A	Tumor/Missense	pRF	4.58832e-07	1
			TCGA-A2-A0YT-01A	Tumor/Missense	pRF	0.00522408	0.994776
			TCGA-A1-A0SK-01A	Tumor/Missense	pRF	1.41856e-06	0.999999
			TCGA-LL-A8F5-01A	Tumor/Missense	pRF	1.23207e-06	0.999999
			TCGA-B6-A0IK-01A	Tumor/Missense	pRF	0.00487317	0.995127
			TCGA-D8-A1XL-01A	Tumor/Missense	pRF	4.96985e-06	0.999995
			TCGA-C8-A12W-01A	Tumor/Missense	pRF	1.25753e-05	0.999987
			TCGA-EW-A1PB-01A	Tumor/Missense	pRF	4.00114e-08	1
			TCGA-D8-A1JJ-01A	Tumor/Missense	pRF	0.0215961	0.978404
			TCGA-C8-A12Z-01A	Tumor/Missense	pRF	1.05337e-05	0.999989
			TCGA-A8-A09X-01A	Tumor/Missense	pRF	2.96946e-06	0.999997
			TCGA-A8-A09N-01A	Tumor/Missense	pRF	0.00894745	0.991053
			TCGA-E2-A1LH-01A	Tumor/Missense	pRF	1.45111e-06	0.999999
			TCGA-C8-A27A-01A	Tumor/Missense	pRF	0.0032724	0.996728
			TCGA-D8-A147-01A	Tumor/Missense	pRF	2.42424e-06	0.999998
			TCGA-AN-A046-01A	Tumor/Missense	pRF	0.00486885	0.995131
			TCGA-A2-A0SX-01A	Tumor/Missense	pRF	0.0043518	0.995648
			TCGA-AN-A0AS-01A	Tumor/Missense	pRF	0.00379051	0.996209
			TCGA-BH-A1F2-01A	Tumor/Missense	pRF	0.0506156	0.949384
			TCGA-C8-A12L-01A	Tumor/Missense	pRF	1.21874e-05	0.999988
			TCGA-BH-A1FE-01A	Tumor/Missense	pRF	0.0803924	0.919608
			TCGA-E2-A1L7-01A	Tumor/Missense	pRF	0.00895323	0.991047
			TCGA-E9-A1NF-01A	Tumor/Missense	pRF	0.064745	0.935255
			TCGA-LL-A5YP-01A	Tumor/Missense	pRF	0.00618166	0.993818
			TCGA-BH-A0DI-01A	Tumor/Missense	pRF	0.459912	0.540088
			TCGA-UU-A93S-01A	Tumor/Missense	pRF	8.30751e-07	0.999999
			TCGA-BH-A1F6-01A	Tumor/Missense	pRF	4.72513e-06	0.999995
			TCGA-AR-A24T-01A	Tumor/Missense	pRF	0.436598	0.563402
			TCGA-A7-A6VW-01A	Tumor/Missense	pRF	3.00902e-08	1
			TCGA-BH-A0HY-01A	Tumor/Missense	pRF	3.05151e-06	0.999997
			TCGA-A8-A08I-01A	Tumor/Missense	pRF	0.00781425	0.992186
			TCGA-A2-A0CX-01A	Tumor/Missense	pRF	0.00499918	0.995001
			TCGA-BH-A0BP-01A	Tumor/Missense	pRF	0.353708	0.646292
			TCGA-AR-A1AS-01A	Tumor/Missense	pRF	0.00279235	0.997208
			TCGA-OL-A5D6-01A	Tumor/Missense	pRF	0.0454199	0.95458
			TCGA-C8-A12O-01A	Tumor/Missense	pRF	0.00627431	0.993726
			TCGA-A2-A04W-01A	Tumor/Missense	pRF	0.00697274	0.993027
			TCGA-C8-A12K-01A	Tumor/Missense	pRF	2.10578e-07	1
			TCGA-A2-A3XV-01A	Tumor/Missense	pRF	2.8099e-07	1
			TCGA-BH-A0AW-01A	Tumor/Missense	pRF	0.0038904	0.99611
			TCGA-A7-A6VX-01A	Tumor/Missense	pRF	0.0197626	0.980237
			TCGA-AC-A6IW-01A	Tumor/Missense	pRF	4.18601e-08	1
			TCGA-BH-A0C3-01A	Tumor/Missense	pRF	0.36543	0.63457
			TCGA-A2-A3XX-01A	Tumor/Missense	pRF	3.02073e-06	0.999997
			TCGA-E2-A14P-01A	Tumor/Missense	pRF	0.00306415	0.996936
			TCGA-AQ-A04H-01B	Tumor/Missense	pRF	0.0030829	0.996917
			TCGA-AN-A0FX-01A	Tumor/Missense	pRF	0.00428674	0.995713
			TCGA-AO-A0J2-01A	Tumor/Missense	pRF	3.87022e-08	1
			TCGA-D8-A1XT-01A	Tumor/Missense	pRF	0.00736299	0.992637
			TCGA-C8-A278-01A	Tumor/Missense	pRF	3.41839e-06	0.999997
			TCGA-D8-A142-01A	Tumor/Missense	pRF	0.0199075	0.980093
			TCGA-A8-A07W-01A	Tumor/Missense	pRF	4.54356e-06	0.999995
			TCGA-AC-A7VC-01A	Tumor/Missense	pRF	0.155809	0.844191
			TCGA-C8-A27B-01A	Tumor/Missense	pRF	1.33565e-08	1
			TCGA-BH-A203-01A	Tumor/Missense	pRF	5.01279e-06	0.999995

## Sheet: D_COAD
Table S4D The list of training and predition samples in TCGA COAD cohort
SVM training dataset			Sample ID	Tissue type/TP53 original state	SVM prediction results
Sample ID	Tissue type/TP53 original state				TP53 predicted state	pN probability	pRF probability
TCGA-AA-3511-11A	Adjacent nontumor tissue/Normal		TCGA-F4-6463-01A	Tumor/WT	pRF	0.0331697	0.96683
TCGA-AA-3517-11A	Adjacent nontumor tissue/Normal		TCGA-AZ-4615-01A	Tumor/WT	pRF	1.35836e-05	0.999986
TCGA-AA-3496-11A	Adjacent nontumor tissue/Normal		TCGA-AA-3549-01A	Tumor/WT	pRF	1.55672e-06	0.999998
TCGA-A6-5659-11A	Adjacent nontumor tissue/Normal		TCGA-AA-3854-01A	Tumor/WT	pRF	0.00834659	0.991653
TCGA-AA-3713-11A	Adjacent nontumor tissue/Normal		TCGA-A6-3809-01A	Tumor/WT	pRF	6.0424e-07	0.999999
TCGA-AA-3655-11A	Adjacent nontumor tissue/Normal		TCGA-AZ-4682-01B	Tumor/WT	pRF	2.53025e-06	0.999997
TCGA-AZ-6601-11A	Adjacent nontumor tissue/Normal		TCGA-AA-3529-01A	Tumor/WT	pRF	3.64952e-06	0.999996
TCGA-AA-3514-11A	Adjacent nontumor tissue/Normal		TCGA-AA-3818-01A	Tumor/WT	pRF	0.00567261	0.994327
TCGA-AA-3697-11A	Adjacent nontumor tissue/Normal		TCGA-AA-3950-01A	Tumor/WT	pRF	2.4312e-06	0.999998
TCGA-AZ-6598-11A	Adjacent nontumor tissue/Normal		TCGA-AA-A00N-01A	Tumor/WT	pRF	0.00672494	0.993275
TCGA-A6-2678-11A	Adjacent nontumor tissue/Normal		TCGA-AA-3715-01A	Tumor/WT	pRF	7.27133e-06	0.999993
TCGA-AA-3531-11A	Adjacent nontumor tissue/Normal		TCGA-AA-3506-01A	Tumor/WT	pRF	0.00961946	0.990381
TCGA-AA-3534-11A	Adjacent nontumor tissue/Normal		TCGA-AD-6890-01A	Tumor/WT	pRF	6.22915e-06	0.999994
TCGA-AA-3525-11A	Adjacent nontumor tissue/Normal		TCGA-A6-2686-01A	Tumor/WT	pRF	0.0081223	0.991878
TCGA-AA-3527-11A	Adjacent nontumor tissue/Normal		TCGA-CA-5255-01A	Tumor/WT	pRF	1.59313e-05	0.999984
TCGA-AA-3663-11A	Adjacent nontumor tissue/Normal		TCGA-A6-2677-01A	Tumor/WT	pRF	2.55405e-06	0.999997
TCGA-AA-3489-11A	Adjacent nontumor tissue/Normal		TCGA-CA-6717-01A	Tumor/WT	pRF	0.00573627	0.994264
TCGA-A6-2686-11A	Adjacent nontumor tissue/Normal		TCGA-AU-6004-01A	Tumor/WT	pRF	0.00811482	0.991885
TCGA-AA-3662-11A	Adjacent nontumor tissue/Normal		TCGA-QG-A5Z2-01A	Tumor/WT	pRF	0.0132485	0.986751
TCGA-AA-3516-11A	Adjacent nontumor tissue/Normal		TCGA-A6-6780-01A	Tumor/WT	pRF	0.00312597	0.996874
TCGA-A6-2671-11A	Adjacent nontumor tissue/Normal		TCGA-G4-6321-01A	Tumor/WT	pN	0.902093	0.0979069
TCGA-A6-5662-11A	Adjacent nontumor tissue/Normal		TCGA-AA-3524-01A	Tumor/WT	pRF	2.43927e-06	0.999998
TCGA-A6-5665-11A	Adjacent nontumor tissue/Normal		TCGA-DM-A1HB-01A	Tumor/WT	pRF	4.47227e-07	1
TCGA-A6-2684-11A	Adjacent nontumor tissue/Normal		TCGA-AA-3684-01A	Tumor/WT	pRF	0.0201914	0.979809
TCGA-AA-3712-11A	Adjacent nontumor tissue/Normal		TCGA-AA-3989-01A	Tumor/WT	pRF	0.012927	0.987073
TCGA-A6-5667-11A	Adjacent nontumor tissue/Normal		TCGA-NH-A5IV-01A	Tumor/WT	pRF	1.35124e-05	0.999986
TCGA-AA-3660-11A	Adjacent nontumor tissue/Normal		TCGA-A6-5664-01A	Tumor/WT	pRF	0.00444659	0.995553
TCGA-AZ-6605-11A	Adjacent nontumor tissue/Normal		TCGA-AZ-4315-01A	Tumor/WT	pRF	1.01507e-08	1
TCGA-AA-3518-11A	Adjacent nontumor tissue/Normal		TCGA-F4-6806-01A	Tumor/WT	pRF	0.0377922	0.962208
TCGA-A6-2675-11A	Adjacent nontumor tissue/Normal		TCGA-AA-3510-01A	Tumor/WT	pRF	0.00474468	0.995255
TCGA-A6-2685-11A	Adjacent nontumor tissue/Normal		TCGA-AY-A71X-01A	Tumor/WT	pRF	0.015022	0.984978
TCGA-A6-2683-11A	Adjacent nontumor tissue/Normal		TCGA-G4-6293-01A	Tumor/WT	pRF	0.0412001	0.9588
TCGA-A6-2679-11A	Adjacent nontumor tissue/Normal		TCGA-A6-5657-01A	Tumor/WT	pRF	5.14416e-06	0.999995
TCGA-AA-3522-11A	Adjacent nontumor tissue/Normal		TCGA-DM-A28K-01A	Tumor/WT	pRF	3.56731e-07	1
TCGA-AZ-6600-11A	Adjacent nontumor tissue/Normal		TCGA-CM-5344-01A	Tumor/WT	pRF	0.00689773	0.993102
TCGA-F4-6704-11A	Adjacent nontumor tissue/Normal		TCGA-AA-3517-01A	Tumor/WT	pRF	0.00441463	0.995585
TCGA-AA-3520-11A	Adjacent nontumor tissue/Normal		TCGA-G4-6309-01A	Tumor/WT	pRF	5.47679e-07	0.999999
TCGA-A6-2682-11A	Adjacent nontumor tissue/Normal		TCGA-AY-6386-01A	Tumor/WT	pRF	1.29401e-05	0.999987
TCGA-AZ-6603-11A	Adjacent nontumor tissue/Normal		TCGA-AA-3678-01A	Tumor/WT	pRF	0.00535532	0.994645
TCGA-A6-2680-11A	Adjacent nontumor tissue/Normal		TCGA-AA-A01X-01A	Tumor/WT	pRF	0.0306563	0.969344
TCGA-AZ-6599-11A	Adjacent nontumor tissue/Normal		TCGA-AA-3821-01A	Tumor/WT	pRF	0.00492996	0.99507
TCGA-G4-6299-01A	Tumor/Truncating		TCGA-CM-5861-01A	Tumor/WT	pRF	0.00444461	0.995555
TCGA-CM-6165-01A	Tumor/Truncating		TCGA-F4-6703-01A	Tumor/WT	pRF	0.00578839	0.994212
TCGA-AA-3848-01A	Tumor/Truncating		TCGA-A6-2677-01B	Tumor/WT	pRF	0.0216549	0.978345
TCGA-CK-5916-01A	Tumor/Truncating		TCGA-CM-5349-01A	Tumor/WT	pRF	0.00550914	0.994491
TCGA-QG-A5Z1-01A	Tumor/Truncating		TCGA-AA-3530-01A	Tumor/WT	pRF	0.00335591	0.996644
TCGA-A6-2685-01A	Tumor/Truncating		TCGA-G4-6627-01A	Tumor/WT	pRF	0.0313232	0.968677
TCGA-DM-A1D0-01A	Tumor/Truncating		TCGA-DM-A28G-01A	Tumor/WT	pRF	0.0287228	0.971277
TCGA-CM-6679-01A	Tumor/Truncating		TCGA-D5-6537-01A	Tumor/WT	pRF	1.33319e-07	1
TCGA-AA-3971-01A	Tumor/Truncating		TCGA-D5-5539-01A	Tumor/WT	pRF	0.00723615	0.992764
TCGA-D5-6539-01A	Tumor/Truncating		TCGA-CM-4744-01A	Tumor/WT	pRF	1.00665e-07	1
TCGA-A6-2674-01A	Tumor/Truncating		TCGA-AA-3837-01A	Tumor/WT	pRF	0.00695583	0.993044
TCGA-NH-A50U-01A	Tumor/Truncating		TCGA-CK-4947-01B	Tumor/WT	pRF	0.0148375	0.985163
TCGA-AA-A004-01A	Tumor/Truncating		TCGA-CA-5256-01A	Tumor/WT	pRF	5.25673e-06	0.999995
TCGA-CM-6166-01A	Tumor/Truncating		TCGA-AA-3521-01A	Tumor/WT	pRF	0.00765712	0.992343
TCGA-CA-6719-01A	Tumor/Truncating		TCGA-AA-A02R-01A	Tumor/WT	pRF	1.09928e-05	0.999989
TCGA-AY-5543-01A	Tumor/Truncating		TCGA-AA-A02O-01A	Tumor/WT	pRF	0.0029237	0.997076
TCGA-AA-3856-01A	Tumor/Truncating		TCGA-A6-5666-01A	Tumor/WT	pRF	7.67819e-07	0.999999
TCGA-AA-3867-01A	Tumor/Truncating		TCGA-AA-3845-01A	Tumor/WT	pRF	0.00310291	0.996897
TCGA-A6-6654-01A	Tumor/Truncating		TCGA-F4-6704-01A	Tumor/WT	pRF	0.0620179	0.937982
TCGA-G4-6311-01A	Tumor/Truncating		TCGA-A6-6781-01B	Tumor/WT	pRF	0.519314	0.480686
TCGA-A6-3807-01A	Tumor/Truncating		TCGA-D5-6920-01A	Tumor/WT	pRF	0.0189521	0.981048
TCGA-AZ-5403-01A	Tumor/Truncating		TCGA-G4-6628-01A	Tumor/WT	pRF	1.37952e-05	0.999986
TCGA-CM-5863-01A	Tumor/Truncating		TCGA-AA-3514-01A	Tumor/WT	pRF	0.00305072	0.996949
TCGA-AZ-6598-01A	Tumor/Truncating		TCGA-AA-3833-01A	Tumor/WT	pRF	0.005391	0.994609
TCGA-DM-A285-01A	Tumor/Truncating		TCGA-AA-A01P-01A	Tumor/WT	pRF	0.00598669	0.994013
TCGA-CM-6169-01A	Tumor/Truncating		TCGA-AA-A00Z-01A	Tumor/WT	pRF	7.00278e-07	0.999999
TCGA-AA-3955-01A	Tumor/Truncating		TCGA-G4-6304-01A	Tumor/WT	pRF	0.00779042	0.99221
TCGA-CM-5860-01A	Tumor/Truncating		TCGA-A6-4107-01A	Tumor/WT	pRF	0.00664281	0.993357
TCGA-A6-2675-01A	Tumor/Truncating		TCGA-CA-6716-01A	Tumor/WT	pRF	0.0323829	0.967617
TCGA-A6-A56B-01A	Tumor/Truncating		TCGA-CK-4952-01A	Tumor/WT	pRF	1.94254e-07	1
TCGA-AA-3866-01A	Tumor/Truncating		TCGA-AA-A01V-01A	Tumor/WT	pRF	0.0112339	0.988766
TCGA-QG-A5YW-01A	Tumor/Truncating		TCGA-D5-6530-01A	Tumor/WT	pRF	0.0136123	0.986388
TCGA-AD-6965-01A	Tumor/Truncating		TCGA-AA-3855-01A	Tumor/WT	pRF	1.83714e-05	0.999982
TCGA-AA-3858-01A	Tumor/Truncating		TCGA-AA-3519-01A	Tumor/WT	pRF	2.37487e-06	0.999998
TCGA-CA-6718-01A	Tumor/Truncating		TCGA-AA-3526-01A	Tumor/WT	pRF	2.59014e-08	1
TCGA-F4-6856-01A	Tumor/Truncating		TCGA-DM-A28M-01A	Tumor/WT	pRF	7.39432e-06	0.999993
TCGA-AY-A54L-01A	Tumor/Truncating		TCGA-AA-3534-01A	Tumor/WT	pRF	0.00555368	0.994446
TCGA-AA-3842-01A	Tumor/Truncating		TCGA-CM-6680-01A	Tumor/WT	pRF	0.0249914	0.975009
TCGA-CM-6675-01A	Tumor/Truncating		TCGA-AA-3984-01A	Tumor/WT	pRF	1.19922e-07	1
TCGA-AA-3673-01A	Tumor/Truncating		TCGA-D5-6536-01A	Tumor/WT	pRF	1.22173e-05	0.999988
TCGA-AY-A8YK-01A	Tumor/Truncating		TCGA-AA-3663-01A	Tumor/WT	pRF	0.00252213	0.997478
TCGA-AA-3976-01A	Tumor/Truncating		TCGA-AA-3520-01A	Tumor/WT	pRF	1.86173e-05	0.999981
TCGA-AA-3811-01A	Tumor/Truncating		TCGA-CK-6751-01A	Tumor/WT	pRF	2.60228e-06	0.999997
TCGA-AD-A5EJ-01A	Tumor/Truncating		TCGA-AA-3675-01A	Tumor/WT	pRF	0.00335276	0.996647
TCGA-A6-2674-01B	Tumor/Truncating		TCGA-DM-A282-01A	Tumor/WT	pRF	0.00323772	0.996762
TCGA-F4-6808-01A	Tumor/Truncating		TCGA-D5-7000-01A	Tumor/WT	pRF	6.44058e-06	0.999994
TCGA-AA-A02W-01A	Tumor/Truncating		TCGA-AA-3846-01A	Tumor/WT	pRF	0.00295981	0.99704
TCGA-AA-3492-01A	Tumor/Truncating		TCGA-AA-3544-01A	Tumor/WT	pRF	6.11794e-06	0.999994
TCGA-A6-2671-01A	Tumor/Truncating		TCGA-AA-3532-01A	Tumor/WT	pRF	0.00282956	0.99717
TCGA-AA-A01Z-01A	Tumor/Truncating		TCGA-CK-5912-01A	Tumor/WT	pRF	0.0154538	0.984546
TCGA-G4-6586-01A	Tumor/Truncating		TCGA-AD-6895-01A	Tumor/WT	pRF	3.06519e-06	0.999997
TCGA-D5-6534-01A	Tumor/Truncating		TCGA-CM-6678-01A	Tumor/WT	pRF	0.0177248	0.982275
TCGA-G4-6303-01A	Tumor/Truncating		TCGA-A6-5661-01A	Tumor/WT	pRF	6.29272e-06	0.999994
TCGA-DM-A28A-01A	Tumor/Truncating		TCGA-CM-6162-01A	Tumor/WT	pRF	0.0276342	0.972366
TCGA-CM-6172-01A	Tumor/Truncating		TCGA-AA-3522-01A	Tumor/WT	pRF	0.0303993	0.969601
TCGA-AA-3977-01A	Tumor/Truncating		TCGA-AZ-6599-01A	Tumor/WT	pRF	0.0204907	0.979509
TCGA-G4-6295-01A	Tumor/Truncating		TCGA-AA-3947-01A	Tumor/WT	pRF	2.82254e-06	0.999997
TCGA-AA-A01C-01A	Tumor/Truncating		TCGA-CM-6171-01A	Tumor/WT	pRF	0.00755084	0.992449
			TCGA-CM-4743-01A	Tumor/WT	pRF	1.40773e-05	0.999986
			TCGA-DM-A0X9-01A	Tumor/WT	pRF	3.18187e-06	0.999997
			TCGA-CM-6674-01A	Tumor/WT	pRF	0.00284541	0.997155
			TCGA-CM-6170-01A	Tumor/WT	pRF	0.00984633	0.990154
			TCGA-AA-3994-01A	Tumor/WT	pRF	1.55911e-05	0.999984
			TCGA-AA-3877-01A	Tumor/WT	pRF	0.00444263	0.995557
			TCGA-CA-5254-01A	Tumor/WT	pRF	0.00635883	0.993641
			TCGA-AA-3696-01A	Tumor/WT	pRF	0.0079047	0.992095
			TCGA-DM-A280-01A	Tumor/WT	pRF	1.90999e-06	0.999998
			TCGA-CM-4748-01A	Tumor/WT	pRF	2.75635e-06	0.999997
			TCGA-AM-5820-01A	Tumor/WT	pRF	1.08718e-05	0.999989
			TCGA-AD-6889-01A	Tumor/WT	pRF	1.7054e-05	0.999983
			TCGA-AA-A01R-01A	Tumor/WT	pRF	1.32091e-07	1
			TCGA-5M-AAT6-01A	Tumor/WT	pRF	1.26228e-05	0.999987
			TCGA-A6-5665-01B	Tumor/WT	pRF	0.0190362	0.980964
			TCGA-AA-3986-01A	Tumor/WT	pRF	0.0219282	0.978072
			TCGA-G4-6323-01A	Tumor/WT	pRF	0.100031	0.899969
			TCGA-A6-A566-01A	Tumor/WT	pRF	0.0478299	0.95217
			TCGA-AA-3831-01A	Tumor/WT	pRF	0.00593207	0.994068
			TCGA-CK-5915-01A	Tumor/WT	pRF	1.52247e-05	0.999985
			TCGA-AA-3548-01A	Tumor/WT	pRF	1.17671e-05	0.999988
			TCGA-F4-6569-01A	Tumor/WT	pRF	0.0549496	0.94505
			TCGA-F4-6461-01A	Tumor/WT	pRF	0.0140464	0.985954
			TCGA-AA-3538-01A	Tumor/WT	pRF	0.00302283	0.996977
			TCGA-CK-6746-01A	Tumor/WT	pRF	2.75358e-06	0.999997
			TCGA-AA-3680-01A	Tumor/WT	pRF	0.239459	0.760541
			TCGA-AD-6964-01A	Tumor/WT	pRF	0.0505122	0.949488
			TCGA-AA-A024-01A	Tumor/WT	pRF	0.238149	0.761851
			TCGA-4T-AA8H-01A	Tumor/WT	pRF	0.00317743	0.996823
			TCGA-A6-6653-01A	Tumor/WT	pRF	0.00293932	0.997061
			TCGA-AA-3952-01A	Tumor/WT	pRF	9.33323e-07	0.999999
			TCGA-CK-4950-01A	Tumor/WT	pRF	0.0218429	0.978157
			TCGA-F4-6570-01A	Tumor/WT	pRF	0.0076949	0.992305
			TCGA-AA-3852-01A	Tumor/WT	pRF	1.29742e-05	0.999987
			TCGA-AA-3489-01A	Tumor/WT	pRF	0.0191362	0.980864
			TCGA-G4-6322-01A	Tumor/WT	pRF	0.00356638	0.996434
			TCGA-AA-3819-01A	Tumor/WT	pRF	0.00541771	0.994582
			TCGA-A6-3809-01B	Tumor/WT	pRF	0.0147729	0.985227
			TCGA-AA-A02Y-01A	Tumor/WT	pRF	0.00395793	0.996042
			TCGA-AA-A022-01A	Tumor/WT	pRF	0.0318548	0.968145
			TCGA-CK-6748-01A	Tumor/WT	pRF	0.0582924	0.941708
			TCGA-AA-3864-01A	Tumor/WT	pRF	1.39341e-07	1
			TCGA-A6-2678-01A	Tumor/WT	pRF	0.00626701	0.993733
			TCGA-CA-5796-01A	Tumor/WT	pRF	0.244919	0.755081
			TCGA-AA-3713-01A	Tumor/WT	pRF	0.0121323	0.987868
			TCGA-A6-6648-01A	Tumor/WT	pRF	1.88524e-05	0.999981
			TCGA-A6-A565-01A	Tumor/WT	pRF	0.205062	0.794938
			TCGA-A6-5665-01A	Tumor/WT	pRF	3.91725e-07	1
			TCGA-A6-6780-01B	Tumor/WT	pRF	0.0384194	0.961581
			TCGA-CM-6161-01A	Tumor/WT	pRF	0.00643739	0.993563
			TCGA-DM-A28C-01A	Tumor/WT	pRF	0.0176576	0.982342
			TCGA-D5-6927-01A	Tumor/WT	pRF	8.51359e-06	0.999991
			TCGA-A6-6781-01A	Tumor/WT	pRF	0.0437946	0.956205
			TCGA-CM-4747-01A	Tumor/WT	pRF	0.0204174	0.979583
			TCGA-NH-A50T-01A	Tumor/WT	pRF	7.24037e-08	1
			TCGA-CM-6168-01A	Tumor/WT	pRF	0.0136234	0.986377
			TCGA-AA-3850-01A	Tumor/WT	pRF	0.0300327	0.969967
			TCGA-AA-3812-01A	Tumor/WT	pRF	0.0786515	0.921349
			TCGA-AY-A69D-01A	Tumor/WT	pRF	2.26209e-06	0.999998
			TCGA-D5-6928-01A	Tumor/WT	pRF	0.041102	0.958898
			TCGA-AA-3664-01A	Tumor/WT	pRF	4.42742e-06	0.999996
			TCGA-AA-3692-01A	Tumor/WT	pRF	0.00287721	0.997123
			TCGA-AA-3560-01A	Tumor/WT	pRF	0.00513619	0.994864
			TCGA-D5-5537-01A	Tumor/WT	pRF	0.0113075	0.988693
			TCGA-D5-6930-01A	Tumor/WT	pRF	0.00594607	0.994054
			TCGA-D5-6529-01A	Tumor/WT	pRF	0.0103778	0.989622
			TCGA-A6-2683-01A	Tumor/WT	pRF	0.00315524	0.996845
			TCGA-CK-5913-01A	Tumor/WT	pRF	5.74901e-06	0.999994
			TCGA-AA-3496-01A	Tumor/WT	pRF	0.0322367	0.967763
			TCGA-F4-6855-01A	Tumor/WT	pRF	0.0513791	0.948621
			TCGA-AD-5900-01A	Tumor/WT	pRF	1.14454e-05	0.999989
			TCGA-AA-A01I-01A	Tumor/WT	pRF	1.86358e-05	0.999981
			TCGA-AA-A03F-01A	Tumor/WT	pRF	0.0342116	0.965788
			TCGA-3L-AA1B-01A	Tumor/WT	pRF	0.0472702	0.95273
			TCGA-AA-3502-01A	Tumor/WT	pRF	0.00408872	0.995911
			TCGA-A6-5661-01B	Tumor/WT	pRF	0.171412	0.828588
			TCGA-G4-6588-01A	Tumor/WT	pRF	2.53092e-07	1
			TCGA-AA-3561-01A	Tumor/WT	pRF	1.11219e-07	1
			TCGA-AA-3531-01A	Tumor/WT	pRF	1.64904e-05	0.999984
			TCGA-AA-3973-01A	Tumor/WT	pRF	0.0240102	0.97599
			TCGA-AA-3527-01A	Tumor/WT	pRF	0.00535022	0.99465
			TCGA-DM-A288-01A	Tumor/Missense	pRF	1.47983e-07	1
			TCGA-QL-A97D-01A	Tumor/Missense	pRF	4.21238e-06	0.999996
			TCGA-CM-6164-01A	Tumor/Missense	pRF	0.00262524	0.997375
			TCGA-AY-4071-01A	Tumor/Missense	pRF	0.0541621	0.945838
			TCGA-CM-4752-01A	Tumor/Missense	pRF	0.0041352	0.995865
			TCGA-DM-A1D9-01A	Tumor/Missense	pRF	6.08646e-07	0.999999
			TCGA-AA-3688-01A	Tumor/Missense	pRF	1.36651e-06	0.999999
			TCGA-CM-4751-01A	Tumor/Missense	pRF	0.008075	0.991925
			TCGA-A6-5659-01A	Tumor/Missense	pRF	0.00285147	0.997149
			TCGA-CM-4750-01A	Tumor/Missense	pRF	4.45854e-07	1
			TCGA-DM-A0XF-01A	Tumor/Missense	pRF	2.29414e-06	0.999998
			TCGA-AA-3949-01A	Tumor/Missense	pRF	1.6652e-05	0.999983
			TCGA-CA-6715-01A	Tumor/Missense	pRF	5.24578e-06	0.999995
			TCGA-A6-6138-01A	Tumor/Missense	pRF	0.0188685	0.981132
			TCGA-DM-A28E-01A	Tumor/Missense	pRF	3.77408e-06	0.999996
			TCGA-D5-6538-01A	Tumor/Missense	pRF	1.74726e-05	0.999983
			TCGA-AU-3779-01A	Tumor/Missense	pRF	0.00736152	0.992638
			TCGA-CK-5914-01A	Tumor/Missense	pRF	1.05685e-06	0.999999
			TCGA-NH-A50V-01A	Tumor/Missense	pRF	0.0205133	0.979487
			TCGA-QG-A5YX-01A	Tumor/Missense	pRF	0.00542353	0.994576
			TCGA-A6-6649-01A	Tumor/Missense	pRF	0.0169514	0.983049
			TCGA-NH-A6GC-01A	Tumor/Missense	pRF	0.0198838	0.980116
			TCGA-A6-4105-01A	Tumor/Missense	pRF	1.04811e-05	0.99999
			TCGA-CK-6747-01A	Tumor/Missense	pRF	0.0119538	0.988046
			TCGA-F4-6459-01A	Tumor/Missense	pRF	0.0204901	0.97951
			TCGA-NH-A8F7-01A	Tumor/Missense	pRF	0.0102381	0.989762
			TCGA-AY-6196-01A	Tumor/Missense	pRF	0.279752	0.720248
			TCGA-G4-6307-01A	Tumor/Missense	pRF	1.39327e-06	0.999999
			TCGA-AY-6197-01A	Tumor/Missense	pRF	0.00715449	0.992846
			TCGA-A6-2684-01C	Tumor/Missense	pRF	0.0822864	0.917714
			TCGA-AZ-4323-01A	Tumor/Missense	pRF	0.0243838	0.975616
			TCGA-AD-6548-01A	Tumor/Missense	pRF	5.53624e-07	0.999999
			TCGA-G4-6302-01A	Tumor/Missense	pRF	0.333484	0.666516
			TCGA-AZ-4614-01A	Tumor/Missense	pRF	2.23336e-07	1
			TCGA-DM-A28F-01A	Tumor/Missense	pRF	8.71455e-07	0.999999
			TCGA-5M-AAT4-01A	Tumor/Missense	pRF	1.6188e-07	1
			TCGA-D5-6533-01A	Tumor/Missense	pRF	0.00329449	0.996706
			TCGA-CM-6677-01A	Tumor/Missense	pRF	6.43957e-06	0.999994
			TCGA-AZ-6605-01A	Tumor/Missense	pRF	0.0476177	0.952382
			TCGA-NH-A6GB-01A	Tumor/Missense	pRF	2.93622e-07	1
			TCGA-CM-6163-01A	Tumor/Missense	pRF	0.0201868	0.979813
			TCGA-AA-A010-01A	Tumor/Missense	pRF	1.78283e-06	0.999998
			TCGA-CM-6167-01A	Tumor/Missense	pRF	0.220477	0.779523
			TCGA-4N-A93T-01A	Tumor/Missense	pRF	0.0171409	0.982859
			TCGA-CA-5797-01A	Tumor/Missense	pRF	7.31893e-06	0.999993
			TCGA-CK-4951-01A	Tumor/Missense	pRF	1.87885e-05	0.999981
			TCGA-D5-5538-01A	Tumor/Missense	pRF	0.00365029	0.99635
			TCGA-A6-6782-01A	Tumor/Missense	pRF	0.00627634	0.993724
			TCGA-AD-6888-01A	Tumor/Missense	pRF	1.16581e-05	0.999988
			TCGA-DM-A1D6-01A	Tumor/Missense	pRF	3.11485e-07	1
			TCGA-CM-5341-01A	Tumor/Missense	pRF	0.00286521	0.997135
			TCGA-AA-3660-01A	Tumor/Missense	pRF	3.93149e-06	0.999996
			TCGA-AA-3679-01A	Tumor/Missense	pRF	0.0030328	0.996967
			TCGA-G4-6294-01A	Tumor/Missense	pRF	7.64422e-06	0.999992
			TCGA-DM-A1D4-01A	Tumor/Missense	pRF	1.63568e-05	0.999984
			TCGA-AA-3844-01A	Tumor/Missense	pRF	9.75098e-07	0.999999
			TCGA-D5-6541-01A	Tumor/Missense	pRF	0.0165931	0.983407
			TCGA-D5-6532-01A	Tumor/Missense	pRF	1.36122e-06	0.999999
			TCGA-D5-5541-01A	Tumor/Missense	pRF	0.00319219	0.996808
			TCGA-DM-A1DB-01A	Tumor/Missense	pRF	1.24875e-06	0.999999
			TCGA-A6-2684-01A	Tumor/Missense	pRF	4.76281e-06	0.999995
			TCGA-CM-5868-01A	Tumor/Missense	pRF	3.77318e-06	0.999996
			TCGA-D5-6926-01A	Tumor/Missense	pRF	0.00344685	0.996553
			TCGA-G4-6317-01A	Tumor/Missense	pRF	4.92962e-07	1
			TCGA-AA-A03J-01A	Tumor/Missense	pRF	0.00865591	0.991344
			TCGA-AD-A5EK-01A	Tumor/Missense	pRF	2.53834e-06	0.999997
			TCGA-AZ-6607-01A	Tumor/Missense	pRF	0.0242237	0.975776
			TCGA-AZ-5407-01A	Tumor/Missense	pRF	0.00480329	0.995197
			TCGA-CM-5348-01A	Tumor/Missense	pRF	0.1528	0.8472
			TCGA-D5-6929-01A	Tumor/Missense	pRF	0.00565706	0.994343
			TCGA-A6-2681-01A	Tumor/Missense	pRF	0.00463022	0.99537
			TCGA-AM-5821-01A	Tumor/Missense	pRF	1.16619e-07	1
			TCGA-G4-6298-01A	Tumor/Missense	pRF	9.07776e-07	0.999999
			TCGA-AA-A01S-01A	Tumor/Missense	pRF	3.66798e-06	0.999996
			TCGA-NH-A8F8-01A	Tumor/Missense	pRF	0.00447227	0.995528
			TCGA-AA-3966-01A	Tumor/Missense	pRF	1.6596e-05	0.999983
			TCGA-AA-3956-01A	Tumor/Missense	pRF	0.030921	0.969079
			TCGA-AA-3851-01A	Tumor/Missense	pRF	0.0051668	0.994833
			TCGA-AA-A02F-01A	Tumor/Missense	pRF	7.03923e-08	1
			TCGA-DM-A1DA-01A	Tumor/Missense	pRF	1.61569e-08	1
			TCGA-F4-6807-01A	Tumor/Missense	pRF	0.0190179	0.980982
			TCGA-AA-3841-01A	Tumor/Missense	pRF	1.64697e-05	0.999984
			TCGA-AA-3814-01A	Tumor/Missense	pRF	0.0107627	0.989237
			TCGA-NH-A6GA-01A	Tumor/Missense	pRF	1.34998e-05	0.999987
			TCGA-G4-6297-01A	Tumor/Missense	pRF	0.00988691	0.990113
			TCGA-A6-5656-01B	Tumor/Missense	pRF	0.134408	0.865592
			TCGA-DM-A0XD-01A	Tumor/Missense	pRF	9.23446e-07	0.999999
			TCGA-AA-3511-01A	Tumor/Missense	pRF	0.0134763	0.986524
			TCGA-A6-5667-01A	Tumor/Missense	pRF	1.63662e-05	0.999984
			TCGA-AA-A017-01A	Tumor/Missense	pRF	0.0137958	0.986204
			TCGA-DM-A1D8-01A	Tumor/Missense	pRF	8.38758e-06	0.999992
			TCGA-AZ-4616-01A	Tumor/Missense	pRF	4.18478e-07	1
			TCGA-WS-AB45-01A	Tumor/Missense	pRF	0.0427029	0.957297
			TCGA-CM-5864-01A	Tumor/Missense	pRF	1.0468e-05	0.99999
			TCGA-D5-6898-01A	Tumor/Missense	pRF	0.00576255	0.994237
			TCGA-CK-4948-01B	Tumor/Missense	pRF	9.45135e-07	0.999999
			TCGA-DM-A1HA-01A	Tumor/Missense	pRF	4.25357e-07	1
			TCGA-5M-AAT5-01A	Tumor/Missense	pRF	1.275e-07	1
			TCGA-F4-6809-01A	Tumor/Missense	pRF	0.0241173	0.975883
			TCGA-D5-6531-01A	Tumor/Missense	pRF	0.00416151	0.995838
			TCGA-AA-3975-01A	Tumor/Missense	pRF	0.0110382	0.988962
			TCGA-D5-6931-01A	Tumor/Missense	pRF	8.03155e-06	0.999992
			TCGA-D5-6924-01A	Tumor/Missense	pRF	0.0150826	0.984917
			TCGA-5M-AATA-01A	Tumor/Missense	pRF	3.7399e-06	0.999996
			TCGA-D5-6540-01A	Tumor/Missense	pRF	1.20867e-06	0.999999
			TCGA-AA-3712-01A	Tumor/Missense	pRF	1.08273e-06	0.999999
			TCGA-A6-5662-01A	Tumor/Missense	pRF	0.00571908	0.994281
			TCGA-AA-A02H-01A	Tumor/Missense	pRF	0.00357312	0.996427
			TCGA-CM-6676-01A	Tumor/Missense	pRF	0.00462029	0.99538
			TCGA-AD-6899-01A	Tumor/Missense	pRF	0.0250494	0.974951
			TCGA-AA-3685-01A	Tumor/Missense	pRF	4.45934e-06	0.999996
			TCGA-F4-6854-01A	Tumor/Missense	pRF	0.00595536	0.994045
			TCGA-AZ-4308-01A	Tumor/Missense	pRF	0.00255537	0.997445
			TCGA-NH-A8F7-06A	Tumor/Missense	pRF	4.39422e-06	0.999996
			TCGA-A6-5656-01A	Tumor/Missense	pRF	0.00555076	0.994449
			TCGA-DM-A1D7-01A	Tumor/Missense	pRF	2.58952e-06	0.999997
			TCGA-AA-3666-01A	Tumor/Missense	pRF	3.21987e-06	0.999997
			TCGA-F4-6460-01A	Tumor/Missense	pRF	0.0313644	0.968636
			TCGA-AA-3655-01A	Tumor/Missense	pRF	0.00571755	0.994282
			TCGA-T9-A92H-01A	Tumor/Missense	pRF	7.03099e-07	0.999999
			TCGA-AY-4070-01A	Tumor/Missense	pRF	0.00292187	0.997078
			TCGA-AZ-6600-01A	Tumor/Missense	pRF	1.52136e-05	0.999985
			TCGA-AA-3667-01A	Tumor/Missense	pRF	2.60076e-06	0.999997
			TCGA-AZ-6606-01A	Tumor/Missense	pRF	4.29648e-07	1
			TCGA-D5-6922-01A	Tumor/Missense	pRF	0.0076731	0.992327
			TCGA-A6-6137-01A	Tumor/Missense	pRF	0.0554591	0.944541
			TCGA-SS-A7HO-01A	Tumor/Missense	pRF	6.55178e-07	0.999999
			TCGA-AZ-6603-01A	Tumor/Missense	pRF	0.00892088	0.991079
			TCGA-G4-6626-01A	Tumor/Missense	pRF	2.4396e-08	1
			TCGA-AA-3875-01A	Tumor/Missense	pRF	0.00277887	0.997221
			TCGA-G4-6306-01A	Tumor/Missense	pRF	0.00561103	0.994389
			TCGA-G4-6320-01A	Tumor/Missense	pRF	0.00433443	0.995666
			TCGA-A6-6142-01A	Tumor/Missense	pRF	0.0144244	0.985576
			TCGA-A6-A567-01A	Tumor/Missense	pRF	0.00451029	0.99549
			TCGA-A6-5660-01A	Tumor/Missense	pRF	7.65603e-06	0.999992
			TCGA-5M-AATE-01A	Tumor/Missense	pRF	4.91437e-07	1
			TCGA-A6-6652-01A	Tumor/Missense	pRF	0.00349052	0.996509
			TCGA-AA-3681-01A	Tumor/Missense	pRF	1.72935e-05	0.999983
			TCGA-D5-6535-01A	Tumor/Missense	pRF	0.00398533	0.996015
			TCGA-AD-6963-01A	Tumor/Missense	pRF	7.66748e-08	1
			TCGA-AA-A01T-01A	Tumor/Missense	pRF	7.52814e-06	0.999992
			TCGA-RU-A8FL-01A	Tumor/Missense	pRF	7.40273e-08	1
			TCGA-A6-6651-01A	Tumor/Missense	pRF	0.103908	0.896092
			TCGA-A6-3810-01B	Tumor/Missense	pRF	0.0461184	0.953882
			TCGA-DM-A28H-01A	Tumor/Missense	pRF	1.44533e-08	1
			TCGA-G4-6317-02A	Tumor/Missense	pRF	1.60776e-05	0.999984
			TCGA-G4-6315-01A	Tumor/Missense	pRF	0.00336671	0.996633
			TCGA-AA-3968-01A	Tumor/Missense	pRF	7.87884e-06	0.999992
			TCGA-F4-6805-01A	Tumor/Missense	pRF	0.00758214	0.992418
			TCGA-CM-5862-01A	Tumor/Missense	pRF	1.26799e-05	0.999987
			TCGA-A6-5659-01B	Tumor/Missense	pRF	0.0621058	0.937894
			TCGA-D5-6932-01A	Tumor/Missense	pRF	4.83769e-06	0.999995
			TCGA-AA-3982-01A	Tumor/Missense	pRF	0.00623935	0.993761
			TCGA-D5-5540-01A	Tumor/Missense	pRF	1.54484e-08	1
			TCGA-AD-6901-01A	Tumor/Missense	pRF	0.0404099	0.95959
			TCGA-AA-3979-01A	Tumor/Missense	pRF	1.23465e-08	1
			TCGA-A6-3810-01A	Tumor/Missense	pRF	0.00704193	0.992958
			TCGA-AA-3693-01A	Tumor/Missense	pRF	0.0103185	0.989682
			TCGA-AA-A02E-01A	Tumor/Missense	pRF	0.00268852	0.997311
			TCGA-CM-4746-01A	Tumor/Missense	pRF	6.1012e-07	0.999999
			TCGA-QG-A5YV-01A	Tumor/Missense	pRF	2.32843e-06	0.999998

## Sheet: E_HNSC
Table S4E The list of training and predition samples in TCGA HNSC cohort
SVM training dataset			Sample ID	Tissue type/TP53 original state	SVM prediction results
Sample ID	Tissue type/TP53 original state				TP53 predicted state	pN probability	pRF probability
TCGA-HD-A6I0-11A	Adjacent nontumor tissue/Normal		TCGA-H7-7774-01A	Tumor/WT	pN	0.907365	0.0926355
TCGA-CV-7438-11A	Adjacent nontumor tissue/Normal		TCGA-CN-5374-01A	Tumor/WT	pRF	0.0275595	0.972441
TCGA-CV-7242-11A	Adjacent nontumor tissue/Normal		TCGA-CR-5249-01A	Tumor/WT	pRF	0.0688127	0.931187
TCGA-CV-6939-11A	Adjacent nontumor tissue/Normal		TCGA-CV-A45T-01A	Tumor/WT	pRF	0.00478604	0.995214
TCGA-CV-7183-11A	Adjacent nontumor tissue/Normal		TCGA-HD-A4C1-01A	Tumor/WT	pRF	0.0159517	0.984048
TCGA-CV-7177-11A	Adjacent nontumor tissue/Normal		TCGA-CR-5250-01A	Tumor/WT	pRF	0.178581	0.821419
TCGA-CV-6961-11A	Adjacent nontumor tissue/Normal		TCGA-CV-7429-01A	Tumor/WT	pRF	6.17569e-09	1
TCGA-CV-7178-11A	Adjacent nontumor tissue/Normal		TCGA-KU-A66S-01A	Tumor/WT	pRF	0.0328842	0.967116
TCGA-CV-7101-11A	Adjacent nontumor tissue/Normal		TCGA-H7-A76A-01A	Tumor/WT	pRF	0.163623	0.836377
TCGA-CV-7097-11A	Adjacent nontumor tissue/Normal		TCGA-CN-A63V-01A	Tumor/WT	pRF	1.87768e-06	0.999998
TCGA-CV-7103-11A	Adjacent nontumor tissue/Normal		TCGA-CQ-5325-01A	Tumor/WT	pRF	0.00441751	0.995582
TCGA-CV-7250-11A	Adjacent nontumor tissue/Normal		TCGA-CV-7410-01A	Tumor/WT	pRF	1.3178e-06	0.999999
TCGA-CV-7416-11A	Adjacent nontumor tissue/Normal		TCGA-BB-4225-01A	Tumor/WT	pRF	0.0242936	0.975706
TCGA-CV-7245-11A	Adjacent nontumor tissue/Normal		TCGA-HD-8314-01A	Tumor/WT	pRF	0.0960347	0.903965
TCGA-CV-6943-11A	Adjacent nontumor tissue/Normal		TCGA-CN-A642-01A	Tumor/WT	pRF	3.41586e-07	1
TCGA-CV-6960-11A	Adjacent nontumor tissue/Normal		TCGA-DQ-7591-01A	Tumor/WT	pRF	6.24408e-09	1
TCGA-CV-7255-11A	Adjacent nontumor tissue/Normal		TCGA-HD-7832-01A	Tumor/WT	pRF	2.70003e-08	1
TCGA-CV-7423-11A	Adjacent nontumor tissue/Normal		TCGA-CR-7392-01A	Tumor/WT	pRF	0.0246818	0.975318
TCGA-CV-7261-11A	Adjacent nontumor tissue/Normal		TCGA-CR-6471-01A	Tumor/WT	pRF	0.0172998	0.9827
TCGA-CV-7406-11A	Adjacent nontumor tissue/Normal		TCGA-QK-A6IF-01A	Tumor/WT	pRF	0.0540821	0.945918
TCGA-CV-6933-11A	Adjacent nontumor tissue/Normal		TCGA-RS-A6TP-01A	Tumor/WT	pRF	2.38324e-06	0.999998
TCGA-CV-7440-11A	Adjacent nontumor tissue/Normal		TCGA-DQ-5624-01A	Tumor/WT	pRF	0.0613222	0.938678
TCGA-CV-7425-11A	Adjacent nontumor tissue/Normal		TCGA-H7-8502-01A	Tumor/WT	pRF	2.71859e-11	1
TCGA-CV-7437-11A	Adjacent nontumor tissue/Normal		TCGA-BA-5153-01A	Tumor/WT	pRF	0.0279686	0.972031
TCGA-CV-7235-11A	Adjacent nontumor tissue/Normal		TCGA-BB-8596-01A	Tumor/WT	pRF	8.04056e-06	0.999992
TCGA-CV-7432-11A	Adjacent nontumor tissue/Normal		TCGA-CR-7369-01A	Tumor/WT	pRF	2.82891e-06	0.999997
TCGA-CV-6959-11A	Adjacent nontumor tissue/Normal		TCGA-CQ-7071-01A	Tumor/WT	pRF	0.0352819	0.964718
TCGA-H7-A6C5-11A	Adjacent nontumor tissue/Normal		TCGA-CQ-5327-01A	Tumor/WT	pRF	0.00809642	0.991904
TCGA-HD-A6HZ-11A	Adjacent nontumor tissue/Normal		TCGA-MT-A51X-01A	Tumor/WT	pRF	0.00296854	0.997031
TCGA-CV-6956-11A	Adjacent nontumor tissue/Normal		TCGA-CV-5971-01A	Tumor/WT	pRF	0.0104881	0.989512
TCGA-CV-7252-11A	Adjacent nontumor tissue/Normal		TCGA-CX-7085-01A	Tumor/WT	pRF	0.346139	0.653861
TCGA-CV-6934-11A	Adjacent nontumor tissue/Normal		TCGA-F7-A50J-01A	Tumor/WT	pRF	4.14546e-07	1
TCGA-CV-6955-11A	Adjacent nontumor tissue/Normal		TCGA-CV-6939-01A	Tumor/WT	pRF	0.0394886	0.960511
TCGA-CV-7434-11A	Adjacent nontumor tissue/Normal		TCGA-WA-A7H4-01A	Tumor/WT	pRF	7.30932e-06	0.999993
TCGA-CV-6938-11A	Adjacent nontumor tissue/Normal		TCGA-CV-6954-01A	Tumor/WT	pRF	5.20259e-07	0.999999
TCGA-CV-7424-11A	Adjacent nontumor tissue/Normal		TCGA-CR-7395-01A	Tumor/WT	pRF	5.24135e-06	0.999995
TCGA-H7-A6C4-11A	Adjacent nontumor tissue/Normal		TCGA-CV-7411-01A	Tumor/WT	pRF	0.127092	0.872908
TCGA-HD-8635-11A	Adjacent nontumor tissue/Normal		TCGA-CN-4722-01A	Tumor/WT	pRF	0.292246	0.707754
TCGA-CV-6936-11A	Adjacent nontumor tissue/Normal		TCGA-CR-5248-01A	Tumor/WT	pRF	1.35886e-05	0.999986
TCGA-CV-7238-11A	Adjacent nontumor tissue/Normal		TCGA-BB-4223-01A	Tumor/WT	pRF	4.74299e-07	1
TCGA-CV-6962-11A	Adjacent nontumor tissue/Normal		TCGA-P3-A5QE-01A	Tumor/WT	pRF	0.00276447	0.997236
TCGA-CV-7091-11A	Adjacent nontumor tissue/Normal		TCGA-CV-5443-01A	Tumor/WT	pRF	2.58419e-07	1
TCGA-WA-A7GZ-11A	Adjacent nontumor tissue/Normal		TCGA-HL-7533-01A	Tumor/WT	pRF	2.5125e-08	1
TCGA-CV-6935-11A	Adjacent nontumor tissue/Normal		TCGA-T2-A6X2-01A	Tumor/WT	pRF	0.00985029	0.99015
TCGA-CV-A6K1-01A	Tumor/Truncating		TCGA-CV-5431-01A	Tumor/WT	pRF	2.94208e-06	0.999997
TCGA-CV-A6JU-01A	Tumor/Truncating		TCGA-BA-A6DJ-01A	Tumor/WT	pRF	1.23608e-05	0.999988
TCGA-CN-4726-01A	Tumor/Truncating		TCGA-CR-6488-01A	Tumor/WT	pRF	0.0186368	0.981363
TCGA-IQ-A61E-01A	Tumor/Truncating		TCGA-CQ-5323-01A	Tumor/WT	pRF	4.46246e-06	0.999996
TCGA-BB-A6UO-01A	Tumor/Truncating		TCGA-CR-6492-01A	Tumor/WT	pRF	0.104595	0.895405
TCGA-D6-6825-01A	Tumor/Truncating		TCGA-CN-A49C-01A	Tumor/WT	pRF	1.05103e-06	0.999999
TCGA-BA-A6D8-01A	Tumor/Truncating		TCGA-CV-7250-01A	Tumor/WT	pN	0.602521	0.397479
TCGA-CN-5355-01A	Tumor/Truncating		TCGA-CV-7406-01A	Tumor/WT	pRF	0.274868	0.725132
TCGA-UF-A71E-01A	Tumor/Truncating		TCGA-D6-6824-01A	Tumor/WT	pRF	0.120202	0.879798
TCGA-UF-A718-01A	Tumor/Truncating		TCGA-CN-4734-01A	Tumor/WT	pRF	1.43679e-06	0.999999
TCGA-CN-6010-01A	Tumor/Truncating		TCGA-CR-7382-01A	Tumor/WT	pRF	5.19e-06	0.999995
TCGA-CV-5432-01A	Tumor/Truncating		TCGA-CV-6938-01A	Tumor/WT	pRF	9.65371e-06	0.99999
TCGA-CQ-5326-01A	Tumor/Truncating		TCGA-CV-A45V-01A	Tumor/WT	pRF	0.320256	0.679744
TCGA-CR-7401-01A	Tumor/Truncating		TCGA-CV-6961-01A	Tumor/WT	pRF	0.00995318	0.990047
TCGA-IQ-A61J-01A	Tumor/Truncating		TCGA-QK-A6V9-01A	Tumor/WT	pRF	4.03802e-07	1
TCGA-CN-A63U-01A	Tumor/Truncating		TCGA-CR-7389-01A	Tumor/WT	pRF	0.112563	0.887437
TCGA-UF-A71A-01A	Tumor/Truncating		TCGA-CN-6017-01A	Tumor/WT	pRF	0.0571416	0.942858
TCGA-T3-A92M-01A	Tumor/Truncating		TCGA-CV-7100-01A	Tumor/WT	pRF	3.15245e-10	1
TCGA-CR-7383-01A	Tumor/Truncating		TCGA-BA-5556-01A	Tumor/WT	pRF	0.0226179	0.977382
TCGA-UF-A71A-06A	Tumor/Truncating		TCGA-CV-6955-01A	Tumor/WT	pN	0.962706	0.0372935
TCGA-CQ-A4CI-01A	Tumor/Truncating		TCGA-CR-5247-01A	Tumor/WT	pRF	1.1257e-08	1
TCGA-CV-A45Q-01A	Tumor/Truncating		TCGA-CN-A499-01A	Tumor/WT	pRF	6.29129e-09	1
TCGA-P3-A6T0-01A	Tumor/Truncating		TCGA-T2-A6X0-01A	Tumor/WT	pRF	1.22636e-07	1
TCGA-BA-4078-01A	Tumor/Truncating		TCGA-UF-A7JV-01A	Tumor/WT	pRF	8.68516e-08	1
TCGA-CV-A45X-01A	Tumor/Truncating		TCGA-CV-6441-01A	Tumor/WT	pRF	0.0044979	0.995502
TCGA-CN-6019-01A	Tumor/Truncating		TCGA-CN-A6V6-01A	Tumor/WT	pRF	0.062767	0.937233
TCGA-CV-A45Z-01A	Tumor/Truncating		TCGA-CN-4730-01A	Tumor/WT	pRF	2.54806e-08	1
TCGA-CQ-5331-01A	Tumor/Truncating		TCGA-CR-5243-01A	Tumor/WT	pRF	3.14238e-07	1
TCGA-HD-7831-01A	Tumor/Truncating		TCGA-D6-6827-01A	Tumor/WT	pRF	0.0744584	0.925542
TCGA-CV-6959-01A	Tumor/Truncating		TCGA-KU-A6H7-06A	Tumor/WT	pRF	6.67197e-09	1
TCGA-BB-8601-01A	Tumor/Truncating		TCGA-CR-6470-01A	Tumor/WT	pRF	0.00565694	0.994343
TCGA-CV-A45W-01A	Tumor/Truncating		TCGA-CV-A45O-01A	Tumor/WT	pN	0.759119	0.240881
TCGA-CV-5444-01A	Tumor/Truncating		TCGA-CR-6487-01A	Tumor/WT	pRF	1.8033e-05	0.999982
TCGA-CV-6937-01A	Tumor/Truncating		TCGA-CV-7427-01A	Tumor/WT	pRF	0.0211757	0.978824
TCGA-QK-A8ZB-01A	Tumor/Truncating		TCGA-BA-A4IH-01A	Tumor/WT	pRF	0.00433244	0.995668
TCGA-F7-8298-01A	Tumor/Truncating		TCGA-D6-A6EK-01A	Tumor/WT	pRF	0.0171353	0.982865
TCGA-H7-A6C4-01A	Tumor/Truncating		TCGA-IQ-A61I-01A	Tumor/WT	pRF	1.57356e-06	0.999998
TCGA-QK-A6VC-01A	Tumor/Truncating		TCGA-UP-A6WW-01A	Tumor/WT	pRF	2.94951e-07	1
TCGA-CN-6998-01A	Tumor/Truncating		TCGA-CR-6473-01A	Tumor/WT	pRF	3.06204e-09	1
TCGA-CN-4727-01A	Tumor/Truncating		TCGA-CV-7097-01A	Tumor/WT	pRF	2.45651e-06	0.999998
TCGA-BB-A5HY-01A	Tumor/Truncating		TCGA-HD-A6I0-01A	Tumor/WT	pRF	2.39659e-09	1
TCGA-CV-7263-01A	Tumor/Truncating		TCGA-CV-7428-01A	Tumor/WT	pRF	7.39075e-07	0.999999
TCGA-CN-6997-01A	Tumor/Truncating		TCGA-D6-A6ES-01A	Tumor/WT	pRF	6.76472e-07	0.999999
TCGA-CN-5364-01A	Tumor/Truncating		TCGA-D6-A6EN-01A	Tumor/WT	pRF	2.99347e-09	1
TCGA-CR-7386-01A	Tumor/Truncating		TCGA-CR-7394-01A	Tumor/WT	pRF	0.376113	0.623887
TCGA-CX-A4AQ-01A	Tumor/Truncating		TCGA-CV-7425-01A	Tumor/WT	pRF	0.0097718	0.990228
TCGA-CR-7372-01A	Tumor/Truncating		TCGA-TN-A7HL-01A	Tumor/WT	pRF	1.07391e-05	0.999989
TCGA-CV-7424-01A	Tumor/Truncating		TCGA-MT-A67D-01A	Tumor/WT	pRF	5.4431e-06	0.999995
TCGA-F7-7848-01A	Tumor/Truncating		TCGA-IQ-7631-01A	Tumor/WT	pRF	0.0359113	0.964089
TCGA-CN-A63W-01A	Tumor/Truncating		TCGA-BB-A6UM-01A	Tumor/WT	pRF	0.068107	0.931893
TCGA-BA-5557-01A	Tumor/Truncating		TCGA-MT-A67F-01A	Tumor/WT	pRF	0.104352	0.895648
TCGA-QK-A6IJ-01A	Tumor/Truncating		TCGA-CN-A6V7-01A	Tumor/WT	pRF	4.83598e-06	0.999995
TCGA-UF-A7JD-01A	Tumor/Truncating		TCGA-CV-7183-01A	Tumor/WT	pRF	0.0388234	0.961177
TCGA-CV-6948-01A	Tumor/Truncating		TCGA-P3-A5QF-01A	Tumor/WT	pRF	0.10966	0.89034
TCGA-CV-7101-01A	Tumor/Truncating		TCGA-MZ-A6I9-01A	Tumor/WT	pRF	0.00605785	0.993942
TCGA-CN-6989-01A	Tumor/Truncating		TCGA-CV-6433-01A	Tumor/WT	pRF	1.15174e-07	1
TCGA-CN-5360-01A	Tumor/Truncating		TCGA-CR-6467-01A	Tumor/WT	pRF	1.27408e-06	0.999999
TCGA-MZ-A7D7-01A	Tumor/Truncating		TCGA-HD-7754-01A	Tumor/WT	pRF	0.130682	0.869318
TCGA-CV-A6JY-01A	Tumor/Truncating		TCGA-TN-A7HI-01A	Tumor/WT	pRF	7.90319e-10	1
TCGA-4P-AA8J-01A	Tumor/Truncating		TCGA-MZ-A5BI-01A	Tumor/WT	pRF	9.42592e-07	0.999999
TCGA-CV-5439-01A	Tumor/Truncating		TCGA-BB-4228-01A	Tumor/WT	pRF	1.60605e-07	1
TCGA-CN-6995-01A	Tumor/Truncating		TCGA-P3-A6SW-01A	Tumor/WT	pRF	0.00343309	0.996567
TCGA-DQ-5631-01A	Tumor/Truncating		TCGA-CN-5369-01A	Tumor/WT	pRF	0.0358986	0.964101
TCGA-DQ-7588-01A	Tumor/Truncating		TCGA-CR-7393-01A	Tumor/WT	pN	0.811028	0.188972
TCGA-CQ-6228-01A	Tumor/Truncating		TCGA-MT-A67A-01A	Tumor/WT	pRF	0.0332007	0.966799
TCGA-CQ-6222-01A	Tumor/Truncating		TCGA-CR-7391-01A	Tumor/WT	pRF	0.348566	0.651434
TCGA-D6-A6EP-01A	Tumor/Truncating		TCGA-CR-7385-01A	Tumor/WT	pRF	0.124479	0.875521
TCGA-CR-6477-01A	Tumor/Truncating		TCGA-KU-A6H7-01A	Tumor/WT	pRF	4.00089e-07	1
TCGA-CN-5358-01A	Tumor/Truncating		TCGA-HD-A634-01A	Tumor/WT	pRF	5.3793e-08	1
TCGA-F7-A61W-01A	Tumor/Truncating		TCGA-CV-A6K0-01B	Tumor/WT	pRF	0.0286129	0.971387
TCGA-CV-A45U-01A	Tumor/Truncating		TCGA-CN-A6UY-01A	Tumor/WT	pRF	5.04412e-08	1
TCGA-CV-A6JN-01A	Tumor/Truncating		TCGA-CV-7261-01A	Tumor/WT	pRF	9.30268e-06	0.999991
TCGA-CV-A468-01A	Tumor/Truncating		TCGA-KU-A6H8-01A	Tumor/WT	pN	0.81136	0.18864
TCGA-CQ-6229-01A	Tumor/Truncating		TCGA-BA-5559-01A	Tumor/WT	pRF	0.00278034	0.99722
TCGA-CN-A497-01A	Tumor/Truncating		TCGA-F7-A622-01A	Tumor/WT	pRF	1.16973e-08	1
TCGA-CR-7377-01A	Tumor/Truncating		TCGA-CR-6481-01A	Tumor/WT	pRF	0.0152633	0.984737
TCGA-BA-A6DG-01A	Tumor/Truncating		TCGA-T3-A92N-01A	Tumor/WT	pRF	8.84877e-09	1
TCGA-CQ-A4CD-01A	Tumor/Truncating		TCGA-UF-A7JC-01A	Tumor/WT	pRF	1.89328e-05	0.999981
TCGA-CN-6021-01A	Tumor/Truncating		TCGA-P3-A5Q5-01A	Tumor/WT	pRF	0.0872437	0.912756
TCGA-UF-A7JJ-01A	Tumor/Truncating		TCGA-IQ-7632-01A	Tumor/WT	pRF	0.00587026	0.99413
TCGA-HD-A633-01A	Tumor/Truncating		TCGA-BA-A4IG-01A	Tumor/WT	pRF	1.03963e-05	0.99999
TCGA-CR-7364-01A	Tumor/Truncating		TCGA-CR-7367-01A	Tumor/WT	pRF	0.00280667	0.997193
TCGA-CN-5363-01A	Tumor/Truncating		TCGA-P3-A6T6-01A	Tumor/WT	pRF	9.14191e-07	0.999999
TCGA-UF-A71D-01A	Tumor/Truncating		TCGA-CR-6482-01A	Tumor/WT	pRF	0.0370024	0.962998
TCGA-CV-7104-01A	Tumor/Truncating		TCGA-CV-7440-01A	Tumor/WT	pRF	1.34495e-05	0.999987
TCGA-CV-7238-01A	Tumor/Truncating		TCGA-CV-5441-01A	Tumor/WT	pRF	2.66467e-06	0.999997
TCGA-CV-7432-01A	Tumor/Truncating		TCGA-CV-5442-01A	Tumor/WT	pRF	2.66075e-06	0.999997
TCGA-IQ-A61H-01A	Tumor/Truncating		TCGA-CN-5361-01A	Tumor/WT	pRF	5.49519e-09	1
TCGA-CV-6956-01A	Tumor/Truncating		TCGA-CN-4741-01A	Tumor/WT	pRF	0.0182755	0.981725
TCGA-CN-4738-01A	Tumor/Truncating		TCGA-CQ-A4CG-01A	Tumor/WT	pRF	1.32312e-09	1
TCGA-CQ-5334-01A	Tumor/Truncating		TCGA-T2-A6WX-01A	Tumor/WT	pRF	2.60295e-08	1
TCGA-CV-7437-01A	Tumor/Truncating		TCGA-CR-6472-01A	Tumor/WT	pRF	0.0156285	0.984371
TCGA-CN-A498-01A	Tumor/Truncating		TCGA-CR-6480-01A	Tumor/WT	pRF	0.394348	0.605652
TCGA-CV-7252-01A	Tumor/Truncating		TCGA-BB-4217-01A	Tumor/WT	pRF	0.0150128	0.984987
TCGA-CV-6003-01A	Tumor/Truncating		TCGA-CQ-5324-01A	Tumor/WT	pRF	0.0550648	0.944935
TCGA-CV-6933-01A	Tumor/Truncating		TCGA-CQ-A4CA-01A	Tumor/WT	pRF	3.4723e-06	0.999997
TCGA-DQ-5630-01A	Tumor/Truncating		TCGA-BA-6871-01A	Tumor/WT	pRF	3.67736e-08	1
TCGA-P3-A6SX-01A	Tumor/Truncating		TCGA-CV-A6JO-01B	Tumor/WT	pRF	8.0034e-06	0.999992
TCGA-CN-4742-01A	Tumor/Truncating		TCGA-CR-7404-01A	Tumor/WT	pRF	2.31862e-07	1
TCGA-CR-7374-01A	Tumor/Truncating		TCGA-CQ-6227-01A	Tumor/WT	pRF	0.00607225	0.993928
TCGA-P3-A6T4-01A	Tumor/Truncating		TCGA-DQ-5625-01A	Tumor/WT	pRF	0.047944	0.952056
TCGA-CQ-A4CE-01A	Tumor/Truncating		TCGA-CQ-7068-01A	Tumor/WT	pRF	6.85894e-08	1
TCGA-CV-5436-01A	Tumor/Truncating		TCGA-CV-6943-01A	Tumor/Missense	pRF	0.0307999	0.9692
TCGA-CR-6484-01A	Tumor/Truncating		TCGA-F7-A61V-01A	Tumor/Missense	pRF	0.0198659	0.980134
TCGA-CR-6493-01A	Tumor/Truncating		TCGA-CV-7413-01A	Tumor/Missense	pRF	4.80952e-06	0.999995
TCGA-BA-4076-01A	Tumor/Truncating		TCGA-QK-A64Z-01A	Tumor/Missense	pRF	8.83933e-09	1
TCGA-CV-7095-01A	Tumor/Truncating		TCGA-CQ-7063-01A	Tumor/Missense	pRF	0.00729709	0.992703
TCGA-CV-A6JM-01A	Tumor/Truncating		TCGA-CN-5373-01A	Tumor/Missense	pRF	0.0570517	0.942948
TCGA-BB-4224-01A	Tumor/Truncating		TCGA-D6-8569-01A	Tumor/Missense	pRF	7.65567e-09	1
TCGA-MT-A7BN-01A	Tumor/Truncating		TCGA-CN-4729-01A	Tumor/Missense	pRF	0.0203391	0.979661
TCGA-QK-A8Z7-01A	Tumor/Truncating		TCGA-CV-7089-01A	Tumor/Missense	pRF	0.00701391	0.992986
TCGA-CV-7103-01A	Tumor/Truncating		TCGA-CN-5365-01A	Tumor/Missense	pRF	4.08676e-10	1
TCGA-CQ-A4C6-01A	Tumor/Truncating		TCGA-QK-A652-01A	Tumor/Missense	pRF	0.127991	0.872009
TCGA-CV-7434-01A	Tumor/Truncating		TCGA-CV-7416-01A	Tumor/Missense	pRF	2.35823e-07	1
TCGA-CV-7423-01A	Tumor/Truncating		TCGA-CV-7102-01A	Tumor/Missense	pRF	2.17328e-09	1
TCGA-P3-A6T7-01A	Tumor/Truncating		TCGA-CV-7568-01A	Tumor/Missense	pRF	1.32763e-05	0.999987
TCGA-CV-7438-01A	Tumor/Truncating		TCGA-CV-6941-01A	Tumor/Missense	pRF	3.99473e-08	1
TCGA-D6-A6EO-01A	Tumor/Truncating		TCGA-CN-4723-01A	Tumor/Missense	pRF	7.72319e-10	1
TCGA-CV-6950-01A	Tumor/Truncating		TCGA-D6-A6EM-01A	Tumor/Missense	pRF	3.98947e-10	1
TCGA-UF-A7JF-01A	Tumor/Truncating		TCGA-CN-4739-01A	Tumor/Missense	pRF	0.0289875	0.971013
TCGA-CQ-A4CH-01A	Tumor/Truncating		TCGA-CR-7398-01A	Tumor/Missense	pRF	1.04389e-06	0.999999
TCGA-CQ-6218-01A	Tumor/Truncating		TCGA-HD-8634-01A	Tumor/Missense	pRF	0.00288337	0.997117
TCGA-H7-8501-01A	Tumor/Truncating		TCGA-HD-8224-01A	Tumor/Missense	pRF	0.0671054	0.932895
TCGA-BA-A8YP-01A	Tumor/Truncating		TCGA-CV-A45P-01A	Tumor/Missense	pRF	0.10181	0.89819
TCGA-CV-6960-01A	Tumor/Truncating		TCGA-BB-A5HZ-01A	Tumor/Missense	pRF	0.00462826	0.995372
TCGA-CN-5359-01A	Tumor/Truncating		TCGA-CQ-5332-01A	Tumor/Missense	pRF	1.45875e-05	0.999985
TCGA-F7-A623-01A	Tumor/Truncating		TCGA-CQ-6224-01A	Tumor/Missense	pRF	1.24932e-06	0.999999
TCGA-BB-4227-01A	Tumor/Truncating		TCGA-QK-AA3J-01A	Tumor/Missense	pRF	0.00447255	0.995527
TCGA-BA-A6DI-01A	Tumor/Truncating		TCGA-CQ-A4CB-01A	Tumor/Missense	pRF	9.74718e-10	1
TCGA-CV-5434-01A	Tumor/Truncating		TCGA-CV-7414-01A	Tumor/Missense	pRF	0.00710422	0.992896
TCGA-CV-5430-01A	Tumor/Truncating		TCGA-UF-A7JT-01A	Tumor/Missense	pRF	6.60822e-08	1
TCGA-UF-A7JA-01A	Tumor/Truncating		TCGA-CV-7248-01A	Tumor/Missense	pRF	0.00323314	0.996767
TCGA-TN-A7HJ-01A	Tumor/Truncating		TCGA-CR-7399-01A	Tumor/Missense	pRF	5.21744e-08	1
TCGA-CN-6988-01A	Tumor/Truncating		TCGA-CV-7247-01A	Tumor/Missense	pRF	3.80853e-09	1
TCGA-CN-4740-01A	Tumor/Truncating		TCGA-BA-A6DB-01A	Tumor/Missense	pRF	0.0493503	0.95065
TCGA-CV-5435-01A	Tumor/Truncating		TCGA-BA-A4IF-01A	Tumor/Missense	pRF	9.69567e-07	0.999999
TCGA-BA-7269-01A	Tumor/Truncating		TCGA-D6-A4Z9-01A	Tumor/Missense	pRF	4.58408e-08	1
TCGA-CV-7091-01A	Tumor/Truncating		TCGA-CR-7373-01A	Tumor/Missense	pRF	7.6257e-08	1
TCGA-QK-A6IG-01A	Tumor/Truncating		TCGA-IQ-7630-01A	Tumor/Missense	pRF	3.00102e-08	1
TCGA-RS-A6TO-01A	Tumor/Truncating		TCGA-CN-6013-01A	Tumor/Missense	pRF	0.0510103	0.94899
TCGA-CN-4731-01A	Tumor/Truncating		TCGA-CR-7397-01A	Tumor/Missense	pRF	0.00627161	0.993728
TCGA-IQ-A61O-01A	Tumor/Truncating		TCGA-BA-5558-01A	Tumor/Missense	pRF	0.0030739	0.996926
TCGA-P3-A6T3-01A	Tumor/Truncating		TCGA-CV-5976-01A	Tumor/Missense	pRF	9.5301e-07	0.999999
TCGA-UF-A7JH-01A	Tumor/Truncating		TCGA-D6-A6EQ-01A	Tumor/Missense	pRF	2.29852e-09	1
TCGA-CV-A45Y-01A	Tumor/Truncating		TCGA-CV-A463-01A	Tumor/Missense	pRF	0.109556	0.890444
TCGA-CV-6942-01A	Tumor/Truncating		TCGA-CV-6962-01A	Tumor/Missense	pRF	0.00274872	0.997251
TCGA-CN-6011-01A	Tumor/Truncating		TCGA-CR-6491-01A	Tumor/Missense	pRF	9.28725e-07	0.999999
TCGA-D6-A74Q-01A	Tumor/Truncating		TCGA-CV-7242-01A	Tumor/Missense	pRF	0.324512	0.675488
TCGA-CV-7255-01A	Tumor/Truncating		TCGA-CV-A45R-01A	Tumor/Missense	pRF	0.0484621	0.951538
TCGA-CN-4728-01A	Tumor/Truncating		TCGA-KU-A66T-01A	Tumor/Missense	pRF	3.21366e-08	1
TCGA-IQ-A6SH-01A	Tumor/Truncating		TCGA-D6-6516-01A	Tumor/Missense	pRF	8.86774e-07	0.999999
TCGA-C9-A47Z-01A	Tumor/Truncating		TCGA-CQ-6219-01A	Tumor/Missense	pRF	1.23338e-08	1
TCGA-CX-7086-01A	Tumor/Truncating		TCGA-CR-7365-01A	Tumor/Missense	pRF	8.17218e-08	1
TCGA-CV-7422-01A	Tumor/Truncating		TCGA-HD-7753-01A	Tumor/Missense	pRF	2.3477e-09	1
TCGA-HD-A6HZ-01A	Tumor/Truncating		TCGA-F7-A50G-01A	Tumor/Missense	pRF	0.0334418	0.966558
TCGA-CV-5977-01A	Tumor/Truncating		TCGA-CN-6020-01A	Tumor/Missense	pRF	0.00675718	0.993243
TCGA-CR-7376-01A	Tumor/Truncating		TCGA-D6-6826-01A	Tumor/Missense	pRF	1.63743e-05	0.999984
TCGA-UF-A71B-01A	Tumor/Truncating		TCGA-CV-7421-01A	Tumor/Missense	pRF	0.0043961	0.995604
TCGA-CN-5370-01A	Tumor/Truncating		TCGA-CQ-5333-01A	Tumor/Missense	pRF	1.22813e-06	0.999999
TCGA-CN-6022-01A	Tumor/Truncating		TCGA-QK-A6II-01A	Tumor/Missense	pRF	0.0120685	0.987931
TCGA-QK-A6VB-01A	Tumor/Truncating		TCGA-CV-7099-01A	Tumor/Missense	pRF	1.07553e-05	0.999989
TCGA-T2-A6WZ-01A	Tumor/Truncating		TCGA-MT-A51W-01A	Tumor/Missense	pRF	1.04722e-06	0.999999
			TCGA-CV-6953-01A	Tumor/Missense	pRF	0.345502	0.654498
			TCGA-BA-A6DA-01A	Tumor/Missense	pRF	2.4892e-08	1
			TCGA-CR-6474-01A	Tumor/Missense	pRF	6.97181e-08	1
			TCGA-CV-6934-01A	Tumor/Missense	pRF	0.00523189	0.994768
			TCGA-CN-5356-01A	Tumor/Missense	pRF	1.5232e-06	0.999998
			TCGA-CQ-6225-01A	Tumor/Missense	pRF	7.96849e-07	0.999999
			TCGA-CN-4737-01A	Tumor/Missense	pRF	0.00900938	0.990991
			TCGA-C9-A480-01A	Tumor/Missense	pRF	0.0112574	0.988743
			TCGA-CN-A63T-01A	Tumor/Missense	pRF	2.17351e-07	1
			TCGA-F7-A50I-01A	Tumor/Missense	pRF	0.0161553	0.983845
			TCGA-CV-7407-01A	Tumor/Missense	pRF	0.00278102	0.997219
			TCGA-CV-7236-01A	Tumor/Missense	pRF	2.27221e-07	1
			TCGA-CV-7433-01A	Tumor/Missense	pRF	4.85943e-08	1
			TCGA-CN-6023-01A	Tumor/Missense	pRF	0.0036264	0.996374
			TCGA-BA-6870-01A	Tumor/Missense	pRF	2.06937e-06	0.999998
			TCGA-BA-4074-01A	Tumor/Missense	pRF	1.44623e-11	1
			TCGA-CR-7379-01A	Tumor/Missense	pRF	2.29541e-07	1
			TCGA-CV-A461-01A	Tumor/Missense	pRF	0.0214388	0.978561
			TCGA-CR-7388-01A	Tumor/Missense	pRF	0.0584213	0.941579
			TCGA-F7-A61S-01A	Tumor/Missense	pRF	2.34211e-08	1
			TCGA-CV-5973-01A	Tumor/Missense	pRF	0.0341475	0.965852
			TCGA-CV-6935-01A	Tumor/Missense	pRF	0.00288892	0.997111
			TCGA-F7-8489-01A	Tumor/Missense	pRF	0.00545542	0.994545
			TCGA-CV-5979-01A	Tumor/Missense	pRF	7.3588e-08	1
			TCGA-QK-AA3K-01A	Tumor/Missense	pRF	9.00215e-09	1
			TCGA-CR-7402-01A	Tumor/Missense	pRF	0.00407609	0.995924
			TCGA-CN-4735-01A	Tumor/Missense	pRF	9.8087e-08	1
			TCGA-CV-6945-01A	Tumor/Missense	pRF	2.91287e-10	1
			TCGA-CV-7253-01A	Tumor/Missense	pRF	0.063101	0.936899
			TCGA-P3-A6T8-01A	Tumor/Missense	pRF	4.092e-08	1
			TCGA-CV-6936-01A	Tumor/Missense	pRF	2.26059e-09	1
			TCGA-BA-5152-01A	Tumor/Missense	pRF	0.0340862	0.965914
			TCGA-CV-7245-01A	Tumor/Missense	pRF	2.00491e-07	1
			TCGA-P3-A6T2-01A	Tumor/Missense	pRF	2.99941e-09	1
			TCGA-BA-6873-01A	Tumor/Missense	pRF	2.33495e-09	1
			TCGA-CV-6952-01A	Tumor/Missense	pRF	0.00734056	0.992659
			TCGA-CQ-7069-01A	Tumor/Missense	pRF	7.68313e-06	0.999992
			TCGA-BA-6868-01B	Tumor/Missense	pRF	2.33593e-10	1
			TCGA-CQ-5330-01A	Tumor/Missense	pRF	1.27292e-07	1
			TCGA-CN-6992-01A	Tumor/Missense	pRF	0.0100464	0.989954
			TCGA-HD-8635-01A	Tumor/Missense	pRF	0.00292142	0.997079
			TCGA-IQ-A61G-01A	Tumor/Missense	pRF	4.56124e-09	1
			TCGA-CV-A6JT-01A	Tumor/Missense	pRF	1.81245e-05	0.999982
			TCGA-CV-7177-01A	Tumor/Missense	pRF	0.0077014	0.992299
			TCGA-DQ-5629-01A	Tumor/Missense	pRF	4.72843e-08	1
			TCGA-CV-7446-01A	Tumor/Missense	pRF	0.122455	0.877545
			TCGA-CV-A465-01A	Tumor/Missense	pRF	1.59192e-05	0.999984
			TCGA-D6-A4ZB-01A	Tumor/Missense	pRF	0.00484652	0.995153
			TCGA-CV-5966-01A	Tumor/Missense	pRF	1.22605e-09	1
			TCGA-BA-A4II-01A	Tumor/Missense	pRF	5.14574e-06	0.999995
			TCGA-QK-A8Z9-01B	Tumor/Missense	pRF	2.24347e-07	1
			TCGA-UF-A7JO-01A	Tumor/Missense	pRF	9.35632e-06	0.999991
			TCGA-CV-7180-01A	Tumor/Missense	pRF	5.16296e-06	0.999995
			TCGA-UF-A7JK-01A	Tumor/Missense	pRF	3.4783e-07	1
			TCGA-CV-7254-01A	Tumor/Missense	pRF	4.90696e-06	0.999995
			TCGA-CR-6478-01A	Tumor/Missense	pRF	9.40005e-09	1
			TCGA-HD-7229-01A	Tumor/Missense	pRF	2.42794e-06	0.999998
			TCGA-CQ-7072-01A	Tumor/Missense	pRF	2.15755e-06	0.999998
			TCGA-CN-A49B-01A	Tumor/Missense	pRF	4.4637e-08	1
			TCGA-CN-4736-01A	Tumor/Missense	pRF	0.00602585	0.993974
			TCGA-P3-A6T5-01A	Tumor/Missense	pRF	0.0032084	0.996792
			TCGA-CV-A6JZ-01A	Tumor/Missense	pRF	2.75198e-08	1
			TCGA-CN-4725-01A	Tumor/Missense	pRF	2.40506e-08	1
			TCGA-BA-5151-01A	Tumor/Missense	pRF	0.0341573	0.965843
			TCGA-F7-A624-01A	Tumor/Missense	pRF	2.30064e-08	1
			TCGA-BA-A6DL-01A	Tumor/Missense	pRF	0.0193045	0.980695
			TCGA-QK-A6IH-01A	Tumor/Missense	pRF	1.65573e-10	1
			TCGA-BA-6869-01A	Tumor/Missense	pRF	0.085299	0.914701
			TCGA-CV-5440-01A	Tumor/Missense	pRF	0.0111856	0.988814
			TCGA-CV-5970-01A	Tumor/Missense	pRF	0.0525326	0.947467
			TCGA-CQ-7065-01A	Tumor/Missense	pRF	6.87738e-06	0.999993
			TCGA-QK-A8Z8-01A	Tumor/Missense	pRF	0.131284	0.868716
			TCGA-CR-7368-01A	Tumor/Missense	pRF	0.01952	0.98048
			TCGA-CQ-A4C9-01A	Tumor/Missense	pRF	0.00822793	0.991772
			TCGA-CR-7380-01A	Tumor/Missense	pRF	5.28403e-09	1
			TCGA-BA-A6DE-01A	Tumor/Missense	pRF	0.0259361	0.974064
			TCGA-CV-5978-01A	Tumor/Missense	pRF	4.32812e-06	0.999996
			TCGA-D6-6823-01A	Tumor/Missense	pRF	2.16325e-09	1
			TCGA-CN-6012-01A	Tumor/Missense	pRF	3.25176e-06	0.999997
			TCGA-CN-6994-01A	Tumor/Missense	pRF	8.91e-07	0.999999
			TCGA-CV-7418-01A	Tumor/Missense	pRF	8.7565e-07	0.999999
			TCGA-IQ-A6SG-01A	Tumor/Missense	pRF	1.89116e-06	0.999998
			TCGA-CV-A6JE-01A	Tumor/Missense	pRF	7.6091e-11	1
			TCGA-BA-6872-01A	Tumor/Missense	pRF	4.57823e-10	1
			TCGA-CV-A460-01A	Tumor/Missense	pRF	2.87085e-06	0.999997
			TCGA-CV-7415-01A	Tumor/Missense	pRF	7.9048e-10	1
			TCGA-BB-A5HU-01A	Tumor/Missense	pRF	3.45967e-08	1
			TCGA-CV-6436-01A	Tumor/Missense	pRF	1.08967e-06	0.999999
			TCGA-D6-8568-01A	Tumor/Missense	pRF	3.32554e-08	1
			TCGA-P3-A5Q6-01A	Tumor/Missense	pRF	4.82696e-10	1
			TCGA-F7-A620-01A	Tumor/Missense	pRF	1.37665e-06	0.999999
			TCGA-CN-A49A-01A	Tumor/Missense	pRF	1.97962e-08	1
			TCGA-CR-7370-01A	Tumor/Missense	pRF	0.00268919	0.997311
			TCGA-CN-A6V3-01A	Tumor/Missense	pRF	6.19962e-07	0.999999
			TCGA-CN-5367-01A	Tumor/Missense	pRF	5.36969e-09	1
			TCGA-CV-7435-01A	Tumor/Missense	pRF	0.0055194	0.994481
			TCGA-BA-A6DD-01A	Tumor/Missense	pRF	1.19112e-07	1
			TCGA-D6-6515-01A	Tumor/Missense	pRF	6.75003e-06	0.999993
			TCGA-D6-6517-01A	Tumor/Missense	pRF	3.26632e-08	1
			TCGA-DQ-7592-01A	Tumor/Missense	pRF	9.71233e-07	0.999999
			TCGA-CN-6018-01A	Tumor/Missense	pRF	3.47724e-09	1
			TCGA-CR-7371-01A	Tumor/Missense	pRF	0.0032068	0.996793
			TCGA-CV-A6K2-01A	Tumor/Missense	pRF	1.49909e-05	0.999985
			TCGA-CV-7178-01A	Tumor/Missense	pRF	3.09209e-07	1
			TCGA-BA-5555-01A	Tumor/Missense	pRF	1.59368e-07	1
			TCGA-UF-A7J9-01A	Tumor/Missense	pRF	1.33175e-08	1
			TCGA-CN-6016-01A	Tumor/Missense	pRF	0.0200078	0.979992
			TCGA-CV-6940-01A	Tumor/Missense	pRF	5.90845e-08	1
			TCGA-CN-6996-01A	Tumor/Missense	pRF	0.00361069	0.996389
			TCGA-CN-A641-01A	Tumor/Missense	pRF	0.0189858	0.981014
			TCGA-CN-5366-01A	Tumor/Missense	pRF	5.77801e-09	1
			TCGA-CX-7219-01A	Tumor/Missense	pRF	1.12621e-06	0.999999
			TCGA-CV-A6JD-01A	Tumor/Missense	pRF	6.19506e-07	0.999999
			TCGA-P3-A5QA-01A	Tumor/Missense	pRF	5.86601e-09	1
			TCGA-QK-A8ZA-01A	Tumor/Missense	pRF	1.53342e-07	1
			TCGA-CQ-6220-01A	Tumor/Missense	pRF	1.60031e-05	0.999984
			TCGA-WA-A7GZ-01A	Tumor/Missense	pRF	1.33092e-07	1
			TCGA-CN-6024-01A	Tumor/Missense	pRF	3.71494e-07	1
			TCGA-CQ-5329-01A	Tumor/Missense	pRF	8.19674e-10	1
			TCGA-CV-7430-01A	Tumor/Missense	pRF	0.00694043	0.99306
			TCGA-CQ-6223-01A	Tumor/Missense	pRF	0.127493	0.872507
			TCGA-UF-A719-01A	Tumor/Missense	pRF	0.0319143	0.968086
			TCGA-CV-6951-01A	Tumor/Missense	pRF	0.0102068	0.989793
			TCGA-CV-7090-01A	Tumor/Missense	pRF	6.13106e-10	1
			TCGA-UF-A7JS-01A	Tumor/Missense	pRF	1.07451e-07	1
			TCGA-CN-4733-01A	Tumor/Missense	pRF	0.00530314	0.994697
			TCGA-CR-7390-01A	Tumor/Missense	pRF	6.94424e-08	1
			TCGA-CV-A464-01A	Tumor/Missense	pRF	2.77716e-06	0.999997
			TCGA-CV-7235-01A	Tumor/Missense	pRF	1.47627e-07	1

## Sheet: F_STAD
Table S4F The list of training and predition samples in TCGA STAD cohort
SVM training dataset			Sample ID	Tissue type/TP53 original state	SVM prediction results
Sample ID	Tissue type/TP53 original state				TP53 predicted state	pN probability	pRF probability
TCGA-HU-A4GY-11A	Adjacent nontumor tissue/Normal		TCGA-D7-5577-01A	Tumor/WT	pRF	0.00458497	0.995415
TCGA-IP-7968-11A	Adjacent nontumor tissue/Normal		TCGA-BR-4280-01A	Tumor/WT	pRF	1.56145e-07	1
TCGA-CG-5721-11A	Adjacent nontumor tissue/Normal		TCGA-D7-8572-01A	Tumor/WT	pRF	1.59264e-05	0.999984
TCGA-HU-A4GH-11A	Adjacent nontumor tissue/Normal		TCGA-D7-8573-01A	Tumor/WT	pRF	4.57154e-07	1
TCGA-HU-A4GP-11A	Adjacent nontumor tissue/Normal		TCGA-BR-7959-01A	Tumor/WT	pRF	5.94974e-06	0.999994
TCGA-BR-6454-11A	Adjacent nontumor tissue/Normal		TCGA-CG-5726-01A	Tumor/WT	pRF	4.14637e-07	1
TCGA-CG-5730-11A	Adjacent nontumor tissue/Normal		TCGA-BR-6453-01A	Tumor/WT	pRF	0.0427712	0.957229
TCGA-HU-A4GN-11A	Adjacent nontumor tissue/Normal		TCGA-BR-A4QL-01A	Tumor/WT	pRF	3.3212e-07	1
TCGA-CG-5722-11A	Adjacent nontumor tissue/Normal		TCGA-BR-A4IV-01A	Tumor/WT	pRF	0.390682	0.609318
TCGA-FP-7829-11A	Adjacent nontumor tissue/Normal		TCGA-R5-A7ZR-01A	Tumor/WT	pRF	6.15769e-06	0.999994
TCGA-IN-AB1X-11A	Adjacent nontumor tissue/Normal		TCGA-BR-8680-01A	Tumor/WT	pRF	2.43057e-08	1
TCGA-BR-7704-11A	Adjacent nontumor tissue/Normal		TCGA-RD-A8N2-01A	Tumor/WT	pRF	0.41613	0.58387
TCGA-BR-7703-11A	Adjacent nontumor tissue/Normal		TCGA-VQ-A92D-01A	Tumor/WT	pRF	2.85254e-06	0.999997
TCGA-BR-6453-11A	Adjacent nontumor tissue/Normal		TCGA-HU-A4GT-01A	Tumor/WT	pRF	4.44911e-07	1
TCGA-BR-7717-11A	Adjacent nontumor tissue/Normal		TCGA-ZA-A8F6-01A	Tumor/WT	pRF	0.165874	0.834126
TCGA-BR-7716-11A	Adjacent nontumor tissue/Normal		TCGA-D7-A74A-01A	Tumor/WT	pRF	1.57701e-05	0.999984
TCGA-IN-7806-11A	Adjacent nontumor tissue/Normal		TCGA-CG-4442-01A	Tumor/WT	pRF	6.77015e-07	0.999999
TCGA-HU-A4GC-11A	Adjacent nontumor tissue/Normal		TCGA-VQ-A8PO-01A	Tumor/WT	pRF	2.25515e-07	1
TCGA-CG-5734-11A	Adjacent nontumor tissue/Normal		TCGA-BR-7717-01A	Tumor/WT	pRF	0.00332351	0.996676
TCGA-HU-8238-11A	Adjacent nontumor tissue/Normal		TCGA-CG-4475-01A	Tumor/WT	pRF	3.01087e-06	0.999997
TCGA-CG-5728-11A	Adjacent nontumor tissue/Normal		TCGA-BR-4369-01A	Tumor/WT	pRF	9.98858e-07	0.999999
TCGA-BR-6802-11A	Adjacent nontumor tissue/Normal		TCGA-FP-8211-01A	Tumor/WT	pRF	0.00401447	0.995986
TCGA-HU-A4HB-11A	Adjacent nontumor tissue/Normal		TCGA-D7-A747-01A	Tumor/WT	pRF	0.149346	0.850654
TCGA-BR-6457-11A	Adjacent nontumor tissue/Normal		TCGA-RD-A8MV-01A	Tumor/WT	pRF	0.152654	0.847346
TCGA-BR-7851-11A	Adjacent nontumor tissue/Normal		TCGA-D7-6519-01A	Tumor/WT	pRF	1.02245e-05	0.99999
TCGA-FP-7735-11A	Adjacent nontumor tissue/Normal		TCGA-HU-8249-01A	Tumor/WT	pRF	3.92935e-08	1
TCGA-BR-8060-11A	Adjacent nontumor tissue/Normal		TCGA-BR-6454-01A	Tumor/WT	pRF	0.036838	0.963162
TCGA-IN-AB1V-11A	Adjacent nontumor tissue/Normal		TCGA-BR-7722-01A	Tumor/WT	pRF	0.181913	0.818087
TCGA-BR-7715-11A	Adjacent nontumor tissue/Normal		TCGA-HU-A4HB-01A	Tumor/WT	pRF	0.253927	0.746073
TCGA-CG-5733-11A	Adjacent nontumor tissue/Normal		TCGA-BR-7958-01A	Tumor/WT	pRF	1.9628e-06	0.999998
TCGA-CG-5720-11A	Adjacent nontumor tissue/Normal		TCGA-D7-8575-01A	Tumor/WT	pN	0.809824	0.190176
TCGA-IN-8663-11A	Adjacent nontumor tissue/Normal		TCGA-BR-8372-01A	Tumor/WT	pRF	7.95448e-08	1
TCGA-B7-5818-01A	Tumor/Truncating		TCGA-CG-5732-01A	Tumor/WT	pRF	0.272153	0.727847
TCGA-HU-8238-01A	Tumor/Truncating		TCGA-KB-A6F7-01A	Tumor/WT	pRF	1.21084e-07	1
TCGA-VQ-A925-01A	Tumor/Truncating		TCGA-BR-8382-01A	Tumor/WT	pRF	1.18357e-07	1
TCGA-VQ-A94R-01A	Tumor/Truncating		TCGA-R5-A7ZI-01A	Tumor/WT	pRF	4.0785e-06	0.999996
TCGA-BR-8369-01A	Tumor/Truncating		TCGA-BR-8588-01A	Tumor/WT	pRF	0.0110548	0.988945
TCGA-HU-A4GC-01A	Tumor/Truncating		TCGA-CD-5801-01A	Tumor/WT	pRF	0.00935789	0.990642
TCGA-VQ-A8PJ-01A	Tumor/Truncating		TCGA-CG-4462-01A	Tumor/WT	pRF	0.145692	0.854308
TCGA-BR-8483-01A	Tumor/Truncating		TCGA-VQ-A8PB-01A	Tumor/WT	pRF	2.74168e-08	1
TCGA-VQ-A8PM-01A	Tumor/Truncating		TCGA-BR-8284-01A	Tumor/WT	pRF	5.19927e-07	0.999999
TCGA-D7-6818-01A	Tumor/Truncating		TCGA-3M-AB47-01A	Tumor/WT	pRF	0.0206067	0.979393
TCGA-HU-A4HD-01A	Tumor/Truncating		TCGA-BR-8381-01A	Tumor/WT	pRF	1.73741e-05	0.999983
TCGA-BR-8679-01A	Tumor/Truncating		TCGA-BR-4191-01A	Tumor/WT	pRF	4.09866e-06	0.999996
TCGA-HU-A4H2-01A	Tumor/Truncating		TCGA-MX-A663-01A	Tumor/WT	pRF	0.00299923	0.997001
TCGA-CD-8524-01A	Tumor/Truncating		TCGA-BR-A44T-01A	Tumor/WT	pRF	0.138229	0.861771
TCGA-CG-4440-01A	Tumor/Truncating		TCGA-HU-A4H6-01A	Tumor/WT	pRF	0.00433673	0.995663
TCGA-VQ-A94U-01A	Tumor/Truncating		TCGA-RD-A7BW-01A	Tumor/WT	pRF	0.137247	0.862753
TCGA-BR-7197-01A	Tumor/Truncating		TCGA-D7-8570-01A	Tumor/WT	pRF	0.0281365	0.971864
TCGA-VQ-A8E0-01A	Tumor/Truncating		TCGA-BR-4368-01A	Tumor/WT	pRF	0.00707161	0.992928
TCGA-D7-6822-01A	Tumor/Truncating		TCGA-CG-5720-01A	Tumor/WT	pRF	0.00441606	0.995584
TCGA-CG-4438-01A	Tumor/Truncating		TCGA-D7-8579-01A	Tumor/WT	pRF	0.301902	0.698098
TCGA-IP-7968-01A	Tumor/Truncating		TCGA-VQ-AA69-01A	Tumor/WT	pRF	1.08324e-09	1
TCGA-KB-A93J-01A	Tumor/Truncating		TCGA-BR-8371-01A	Tumor/WT	pRF	0.388593	0.611407
TCGA-D7-A4YU-01A	Tumor/Truncating		TCGA-BR-6705-01A	Tumor/WT	pRF	0.0206628	0.979337
TCGA-VQ-A8DV-01A	Tumor/Truncating		TCGA-HU-A4G9-01A	Tumor/WT	pRF	9.36543e-06	0.999991
TCGA-BR-8081-01A	Tumor/Truncating		TCGA-BR-6564-01A	Tumor/WT	pRF	0.400262	0.599738
TCGA-BR-8683-01A	Tumor/Truncating		TCGA-D7-A4YX-01A	Tumor/WT	pRF	3.31066e-07	1
TCGA-IN-8462-01A	Tumor/Truncating		TCGA-CG-4441-01A	Tumor/WT	pRF	5.28405e-07	0.999999
TCGA-BR-A4J8-01A	Tumor/Truncating		TCGA-CG-5719-01A	Tumor/WT	pRF	0.0932017	0.906798
TCGA-BR-8682-01A	Tumor/Truncating		TCGA-BR-8380-01A	Tumor/WT	pRF	0.215503	0.784497
TCGA-CG-4466-01A	Tumor/Truncating		TCGA-VQ-A8PQ-01A	Tumor/WT	pRF	0.105925	0.894075
TCGA-VQ-A91U-01A	Tumor/Truncating		TCGA-BR-8291-01A	Tumor/WT	pRF	0.0562604	0.94374
TCGA-CG-4477-01A	Tumor/Truncating		TCGA-VQ-A91K-01A	Tumor/WT	pRF	0.0207623	0.979238
TCGA-BR-4363-01A	Tumor/Truncating		TCGA-BR-4367-01A	Tumor/WT	pRF	0.00465279	0.995347
TCGA-RD-A8NB-01A	Tumor/Truncating		TCGA-BR-8687-01A	Tumor/WT	pRF	0.0452956	0.954704
TCGA-IN-A6RR-01A	Tumor/Truncating		TCGA-HU-A4G8-01A	Tumor/WT	pRF	4.30934e-08	1
TCGA-VQ-A8DT-01A	Tumor/Truncating		TCGA-CD-A48A-01A	Tumor/WT	pRF	0.00252896	0.997471
TCGA-CG-4436-01A	Tumor/Truncating		TCGA-BR-4294-01A	Tumor/WT	pN	0.644231	0.355769
TCGA-VQ-AA68-01A	Tumor/Truncating		TCGA-BR-A4J4-01A	Tumor/WT	pRF	0.0491208	0.950879
TCGA-D7-6526-01A	Tumor/Truncating		TCGA-VQ-AA6F-01A	Tumor/WT	pRF	0.00291713	0.997083
TCGA-BR-6457-01A	Tumor/Truncating		TCGA-BR-6707-01A	Tumor/WT	pRF	3.90807e-07	1
TCGA-KB-A93H-01A	Tumor/Truncating		TCGA-HU-A4H0-01A	Tumor/WT	pRF	4.57013e-08	1
TCGA-BR-4366-01A	Tumor/Truncating		TCGA-BR-8677-01A	Tumor/WT	pRF	0.00331599	0.996684
TCGA-D7-6525-01A	Tumor/Truncating		TCGA-FP-7998-01A	Tumor/WT	pRF	0.0247874	0.975213
TCGA-RD-A8N9-01A	Tumor/Truncating		TCGA-D7-8574-01A	Tumor/WT	pRF	0.123265	0.876735
TCGA-BR-A4PF-01A	Tumor/Truncating		TCGA-CD-8532-01A	Tumor/WT	pRF	0.0893357	0.910664
TCGA-R5-A7ZF-01A	Tumor/Truncating		TCGA-VQ-A91A-01A	Tumor/WT	pRF	3.60658e-07	1
TCGA-B7-A5TI-01A	Tumor/Truncating		TCGA-D7-A4Z0-01A	Tumor/WT	pRF	0.527764	0.472236
TCGA-VQ-A91N-01A	Tumor/Truncating		TCGA-VQ-A927-01A	Tumor/WT	pRF	0.55378	0.44622
TCGA-BR-8678-01A	Tumor/Truncating		TCGA-D7-A748-01A	Tumor/WT	pRF	0.204966	0.795034
TCGA-VQ-A8E3-01A	Tumor/Truncating		TCGA-IN-8663-01A	Tumor/WT	pRF	0.00279782	0.997202
TCGA-CD-A4MH-01A	Tumor/Truncating		TCGA-RD-A8N5-01A	Tumor/WT	pRF	0.025408	0.974592
TCGA-HU-8604-01A	Tumor/Truncating		TCGA-D7-A6EZ-01A	Tumor/WT	pRF	5.49171e-08	1
TCGA-CG-4469-01A	Tumor/Truncating		TCGA-VQ-A8PD-01A	Tumor/WT	pRF	0.120939	0.879061
TCGA-BR-8486-01A	Tumor/Truncating		TCGA-VQ-A924-01A	Tumor/WT	pRF	1.10246e-08	1
TCGA-VQ-A8PE-01A	Tumor/Truncating		TCGA-IN-A6RN-01A	Tumor/WT	pRF	0.163845	0.836155
TCGA-CD-8535-01A	Tumor/Truncating		TCGA-HU-A4H8-01A	Tumor/WT	pRF	0.00570961	0.99429
TCGA-D7-6527-01A	Tumor/Truncating		TCGA-BR-4370-01A	Tumor/WT	pRF	0.00736764	0.992632
TCGA-CG-5734-01A	Tumor/Truncating		TCGA-BR-6852-01A	Tumor/WT	pRF	1.59827e-06	0.999998
TCGA-3M-AB46-01A	Tumor/Truncating		TCGA-CG-4476-01A	Tumor/WT	pRF	0.088874	0.911126
TCGA-HU-A4H3-01A	Tumor/Truncating		TCGA-CG-4443-01A	Tumor/WT	pRF	4.82179e-06	0.999995
TCGA-BR-8690-01A	Tumor/Truncating		TCGA-BR-4257-01A	Tumor/WT	pRF	3.38541e-06	0.999997
TCGA-HJ-7597-01A	Tumor/Truncating		TCGA-BR-A4J9-01A	Tumor/WT	pRF	0.455375	0.544625
TCGA-SW-A7EB-01A	Tumor/Truncating		TCGA-BR-6452-01A	Tumor/WT	pRF	1.05354e-05	0.999989
TCGA-EQ-8122-01A	Tumor/Truncating		TCGA-VQ-A928-01A	Tumor/WT	pRF	1.02698e-06	0.999999
TCGA-VQ-A8PC-01A	Tumor/Truncating		TCGA-BR-A4J7-01A	Tumor/WT	pRF	0.470221	0.529779
TCGA-VQ-A8P5-01A	Tumor/Truncating		TCGA-BR-8059-01A	Tumor/WT	pRF	0.0553324	0.944668
TCGA-ZQ-A9CR-01A	Tumor/Truncating		TCGA-VQ-A8P8-01A	Tumor/WT	pRF	0.0867154	0.913285
TCGA-HF-7132-01A	Tumor/Truncating		TCGA-VQ-A91D-01A	Tumor/WT	pRF	0.00648509	0.993515
TCGA-RD-A8N6-01A	Tumor/Truncating		TCGA-CG-4306-01A	Tumor/WT	pRF	0.00259602	0.997404
TCGA-F1-6875-01A	Tumor/Truncating		TCGA-BR-7704-01A	Tumor/WT	pRF	4.80961e-06	0.999995
TCGA-BR-7723-01A	Tumor/Truncating		TCGA-HU-A4G2-01A	Tumor/WT	pRF	1.48241e-06	0.999999
TCGA-CG-5718-01A	Tumor/Truncating		TCGA-VQ-A94T-01A	Tumor/WT	pRF	2.69527e-06	0.999997
			TCGA-VQ-A8PU-01A	Tumor/WT	pRF	3.07532e-07	1
			TCGA-CD-8534-01A	Tumor/WT	pRF	0.0194432	0.980557
			TCGA-D7-A6EY-01A	Tumor/WT	pRF	3.85422e-06	0.999996
			TCGA-BR-8364-01A	Tumor/WT	pRF	0.359145	0.640855
			TCGA-BR-6563-01A	Tumor/WT	pRF	0.372411	0.627589
			TCGA-BR-8676-01A	Tumor/WT	pRF	7.39524e-07	0.999999
			TCGA-HF-7133-01A	Tumor/WT	pRF	6.66167e-06	0.999993
			TCGA-FP-7916-01A	Tumor/WT	pRF	0.0264802	0.97352
			TCGA-BR-4187-01A	Tumor/WT	pRF	0.159472	0.840528
			TCGA-BR-8592-01A	Tumor/WT	pRF	0.360291	0.639709
			TCGA-BR-7851-01A	Tumor/WT	pRF	2.40428e-06	0.999998
			TCGA-SW-A7EA-01A	Tumor/WT	pRF	1.60834e-06	0.999998
			TCGA-CD-5803-01A	Tumor/WT	pRF	0.0410649	0.958935
			TCGA-BR-4279-01A	Tumor/WT	pRF	0.162304	0.837696
			TCGA-HU-A4G3-01A	Tumor/WT	pRF	0.0527606	0.947239
			TCGA-BR-8384-01A	Tumor/WT	pRF	0.352082	0.647918
			TCGA-BR-8368-01A	Tumor/WT	pRF	2.96464e-08	1
			TCGA-BR-4371-01A	Tumor/WT	pRF	1.48953e-06	0.999999
			TCGA-VQ-AA6J-01A	Tumor/WT	pRF	1.67305e-07	1
			TCGA-CG-5724-01A	Tumor/WT	pRF	4.16724e-07	1
			TCGA-BR-8591-01A	Tumor/WT	pRF	3.78066e-07	1
			TCGA-VQ-AA64-01A	Tumor/WT	pRF	1.88821e-05	0.999981
			TCGA-F1-A448-01A	Tumor/WT	pRF	0.00922641	0.990774
			TCGA-RD-A8N0-01A	Tumor/WT	pN	0.649435	0.350565
			TCGA-FP-A8CX-01A	Tumor/WT	pRF	0.0363423	0.963658
			TCGA-RD-A7BS-01A	Tumor/WT	pRF	0.473054	0.526946
			TCGA-BR-8366-01A	Tumor/WT	pRF	0.0320823	0.967918
			TCGA-CG-4465-01A	Tumor/WT	pRF	2.75481e-06	0.999997
			TCGA-HU-A4H5-01A	Tumor/WT	pRF	9.29861e-07	0.999999
			TCGA-CG-4437-01A	Tumor/WT	pRF	1.05654e-05	0.999989
			TCGA-HF-A5NB-01A	Tumor/WT	pRF	6.9522e-06	0.999993
			TCGA-BR-8365-01A	Tumor/WT	pRF	0.397259	0.602741
			TCGA-CD-8527-01A	Tumor/WT	pRF	6.43653e-06	0.999994
			TCGA-BR-7957-01A	Tumor/WT	pRF	0.00588445	0.994116
			TCGA-IN-AB1X-01A	Tumor/WT	pRF	0.0299333	0.970067
			TCGA-BR-8367-01A	Tumor/WT	pRF	0.0524805	0.947519
			TCGA-BR-7196-01A	Tumor/WT	pRF	0.0185941	0.981406
			TCGA-CG-5725-01A	Tumor/WT	pRF	5.31266e-06	0.999995
			TCGA-CG-4305-01A	Tumor/WT	pRF	0.00931031	0.99069
			TCGA-BR-6455-01A	Tumor/WT	pRF	4.42028e-07	1
			TCGA-BR-6802-01A	Tumor/WT	pRF	2.27386e-06	0.999998
			TCGA-BR-6709-01A	Tumor/WT	pRF	0.10498	0.89502
			TCGA-B7-A5TK-01A	Tumor/WT	pRF	0.00561528	0.994385
			TCGA-BR-6710-01A	Tumor/WT	pN	0.982852	0.017148
			TCGA-CD-A4MG-01A	Tumor/WT	pRF	8.53632e-08	1
			TCGA-D7-6522-01A	Tumor/WT	pRF	0.150366	0.849634
			TCGA-F1-6177-01A	Tumor/WT	pRF	3.53121e-07	1
			TCGA-BR-4201-01A	Tumor/WT	pRF	0.00676066	0.993239
			TCGA-FP-8209-01A	Tumor/WT	pRF	0.418356	0.581644
			TCGA-FP-8210-01A	Tumor/WT	pRF	0.145424	0.854576
			TCGA-CG-4301-01A	Tumor/WT	pRF	0.148589	0.851411
			TCGA-VQ-AA6K-01A	Tumor/WT	pRF	9.898e-07	0.999999
			TCGA-HU-8602-01A	Tumor/WT	pRF	6.30043e-09	1
			TCGA-BR-8485-01A	Tumor/WT	pRF	3.20648e-07	1
			TCGA-HU-A4GJ-01A	Tumor/WT	pRF	0.122984	0.877016
			TCGA-BR-8686-01A	Tumor/WT	pRF	0.0294103	0.97059
			TCGA-BR-8589-01A	Tumor/WT	pRF	7.42389e-07	0.999999
			TCGA-D7-6524-01A	Tumor/WT	pRF	0.0689216	0.931078
			TCGA-CG-5722-01A	Tumor/WT	pRF	0.0105342	0.989466
			TCGA-BR-A4J5-01A	Tumor/WT	pRF	0.136146	0.863854
			TCGA-CD-5798-01A	Tumor/WT	pRF	0.161731	0.838269
			TCGA-R5-A805-01A	Tumor/WT	pRF	0.219647	0.780353
			TCGA-BR-4253-01A	Tumor/WT	pRF	4.78089e-07	1
			TCGA-BR-8058-01A	Tumor/WT	pRF	0.0734948	0.926505
			TCGA-VQ-A8P3-01A	Tumor/WT	pRF	5.51756e-06	0.999994
			TCGA-BR-4267-01A	Tumor/WT	pRF	0.0290213	0.970979
			TCGA-MX-A5UG-01A	Tumor/WT	pRF	0.197386	0.802614
			TCGA-RD-A8N4-01A	Tumor/WT	pN	0.696607	0.303393
			TCGA-IN-A6RJ-01A	Tumor/WT	pN	0.971769	0.0282311
			TCGA-VQ-AA6D-01A	Tumor/WT	pRF	7.39384e-09	1
			TCGA-CG-4304-01A	Tumor/WT	pRF	0.118672	0.881328
			TCGA-VQ-A8PF-01A	Tumor/WT	pRF	1.74882e-05	0.999983
			TCGA-RD-A7BT-01A	Tumor/WT	pRF	2.20685e-09	1
			TCGA-MX-A5UJ-01A	Tumor/WT	pRF	0.0106019	0.989398
			TCGA-VQ-A91Q-01A	Tumor/WT	pRF	0.00368925	0.996311
			TCGA-IN-AB1V-01A	Tumor/WT	pN	0.979231	0.0207689
			TCGA-HF-7134-01A	Tumor/WT	pRF	2.83363e-07	1
			TCGA-HU-8610-01A	Tumor/WT	pRF	0.0160439	0.983956
			TCGA-BR-8373-01A	Tumor/WT	pRF	0.0456143	0.954386
			TCGA-RD-A7C1-01A	Tumor/WT	pRF	3.36378e-07	1
			TCGA-HU-A4GY-01A	Tumor/WT	pRF	0.0170024	0.982998
			TCGA-HU-8608-01A	Tumor/WT	pRF	9.30794e-07	0.999999
			TCGA-BR-6566-01A	Tumor/WT	pRF	0.00489816	0.995102
			TCGA-BR-A4J6-01A	Tumor/WT	pRF	0.275919	0.724081
			TCGA-CD-8529-01A	Tumor/WT	pRF	0.0216203	0.97838
			TCGA-VQ-A91Z-01A	Tumor/Missense	pRF	1.28598e-07	1
			TCGA-VQ-AA6A-01A	Tumor/Missense	pRF	0.00767995	0.99232
			TCGA-BR-8296-01A	Tumor/Missense	pRF	0.0182857	0.981714
			TCGA-VQ-A8P2-01A	Tumor/Missense	pRF	4.96008e-09	1
			TCGA-CD-8533-01A	Tumor/Missense	pRF	7.20033e-08	1
			TCGA-IN-A7NR-01A	Tumor/Missense	pN	0.8279	0.1721
			TCGA-BR-6456-01A	Tumor/Missense	pRF	2.34441e-07	1
			TCGA-HU-A4GP-01A	Tumor/Missense	pRF	0.0076085	0.992392
			TCGA-VQ-A91E-01A	Tumor/Missense	pRF	0.00406575	0.995934
			TCGA-HU-A4GD-01A	Tumor/Missense	pRF	2.3515e-06	0.999998
			TCGA-KB-A93G-01A	Tumor/Missense	pRF	0.00855548	0.991445
			TCGA-BR-4256-01A	Tumor/Missense	pRF	0.0202368	0.979763
			TCGA-FP-7735-01A	Tumor/Missense	pRF	1.80382e-06	0.999998
			TCGA-VQ-A8PK-01A	Tumor/Missense	pRF	1.44575e-06	0.999999
			TCGA-BR-7707-01A	Tumor/Missense	pRF	1.04799e-09	1
			TCGA-IN-A6RS-01A	Tumor/Missense	pRF	5.08223e-08	1
			TCGA-BR-8487-01A	Tumor/Missense	pRF	9.48341e-06	0.999991
			TCGA-CG-5717-01A	Tumor/Missense	pN	0.979365	0.0206346
			TCGA-BR-A4CR-01A	Tumor/Missense	pRF	1.39291e-07	1
			TCGA-BR-8295-01A	Tumor/Missense	pRF	6.4964e-08	1
			TCGA-VQ-A94P-01A	Tumor/Missense	pRF	0.431716	0.568284
			TCGA-VQ-A8PP-01A	Tumor/Missense	pRF	0.00417029	0.99583
			TCGA-VQ-A91Y-01A	Tumor/Missense	pRF	0.16112	0.83888
			TCGA-IN-A6RL-01A	Tumor/Missense	pRF	0.130548	0.869452
			TCGA-RD-A8MW-01A	Tumor/Missense	pRF	0.00363953	0.99636
			TCGA-BR-8060-01A	Tumor/Missense	pRF	1.19515e-07	1
			TCGA-HU-A4GF-01A	Tumor/Missense	pRF	2.30974e-07	1
			TCGA-CD-5800-01A	Tumor/Missense	pRF	7.04438e-08	1
			TCGA-CD-8530-01A	Tumor/Missense	pRF	0.0110741	0.988926
			TCGA-VQ-A8PX-01A	Tumor/Missense	pRF	0.00386974	0.99613
			TCGA-D7-8578-01A	Tumor/Missense	pRF	0.290753	0.709247
			TCGA-BR-6458-01A	Tumor/Missense	pRF	0.00313214	0.996868
			TCGA-MX-A666-01A	Tumor/Missense	pRF	1.14357e-07	1
			TCGA-CD-A486-01A	Tumor/Missense	pRF	3.34739e-09	1
			TCGA-BR-8077-01A	Tumor/Missense	pRF	5.53995e-07	0.999999
			TCGA-R5-A7O7-01A	Tumor/Missense	pRF	3.9843e-08	1
			TCGA-VQ-A8DZ-01A	Tumor/Missense	pRF	0.00425185	0.995748
			TCGA-BR-A4CS-01A	Tumor/Missense	pRF	0.00346472	0.996535
			TCGA-BR-6803-01A	Tumor/Missense	pRF	0.162904	0.837096
			TCGA-D7-A6EX-01A	Tumor/Missense	pRF	5.025e-06	0.999995
			TCGA-HU-A4GX-01A	Tumor/Missense	pRF	0.00408213	0.995918
			TCGA-CD-8526-01A	Tumor/Missense	pRF	3.58793e-08	1
			TCGA-HU-A4GQ-01A	Tumor/Missense	pRF	2.00607e-06	0.999998
			TCGA-HU-A4H4-01A	Tumor/Missense	pRF	1.76839e-08	1
			TCGA-R5-A7ZE-01B	Tumor/Missense	pRF	0.00333899	0.996661
			TCGA-BR-8297-01A	Tumor/Missense	pRF	0.0812152	0.918785
			TCGA-F1-A72C-01A	Tumor/Missense	pRF	8.3573e-08	1
			TCGA-IN-7808-01A	Tumor/Missense	pRF	0.0317388	0.968261
			TCGA-B7-A5TJ-01A	Tumor/Missense	pRF	1.30413e-05	0.999987
			TCGA-IN-7806-01A	Tumor/Missense	pRF	0.0124546	0.987545
			TCGA-CG-4444-01A	Tumor/Missense	pRF	1.10815e-07	1
			TCGA-BR-7715-01A	Tumor/Missense	pRF	4.20367e-08	1
			TCGA-BR-8590-01A	Tumor/Missense	pRF	0.039005	0.960995
			TCGA-D7-A6EV-01A	Tumor/Missense	pRF	2.70518e-08	1
			TCGA-IN-A7NT-01A	Tumor/Missense	pRF	0.00477105	0.995229
			TCGA-HU-A4GH-01A	Tumor/Missense	pRF	4.30608e-06	0.999996
			TCGA-FP-A9TM-01A	Tumor/Missense	pRF	0.0127661	0.987234
			TCGA-VQ-A8DU-01A	Tumor/Missense	pRF	2.62839e-06	0.999997
			TCGA-D7-6815-01A	Tumor/Missense	pRF	0.00715689	0.992843
			TCGA-D7-6520-01A	Tumor/Missense	pRF	0.155668	0.844332
			TCGA-BR-7901-01A	Tumor/Missense	pRF	0.036998	0.963002
			TCGA-BR-6565-01A	Tumor/Missense	pRF	8.95789e-08	1
			TCGA-IN-A6RI-01A	Tumor/Missense	pRF	5.93274e-07	0.999999
			TCGA-IN-A7NU-01A	Tumor/Missense	pRF	0.00562684	0.994373
			TCGA-FP-8631-01A	Tumor/Missense	pRF	0.00908156	0.990918
			TCGA-CG-5721-01A	Tumor/Missense	pRF	3.54779e-07	1
			TCGA-CD-8528-01A	Tumor/Missense	pRF	5.01204e-06	0.999995
			TCGA-HU-8244-01A	Tumor/Missense	pRF	0.00570624	0.994294
			TCGA-CD-5813-01A	Tumor/Missense	pRF	0.0157728	0.984227
			TCGA-BR-8484-01A	Tumor/Missense	pRF	0.0203042	0.979696
			TCGA-BR-8080-01A	Tumor/Missense	pRF	0.0136545	0.986346
			TCGA-CD-8531-01A	Tumor/Missense	pRF	1.45226e-05	0.999985
			TCGA-CD-A487-01A	Tumor/Missense	pRF	4.99882e-08	1
			TCGA-VQ-A922-01A	Tumor/Missense	pRF	5.59258e-09	1
			TCGA-BR-4357-01A	Tumor/Missense	pRF	2.70351e-08	1
			TCGA-VQ-A94O-01A	Tumor/Missense	pRF	2.85266e-10	1
			TCGA-FP-8099-01A	Tumor/Missense	pRF	7.75005e-07	0.999999
			TCGA-VQ-A91V-01A	Tumor/Missense	pRF	0.00801649	0.991984
			TCGA-CD-8525-01A	Tumor/Missense	pRF	3.53184e-07	1
			TCGA-FP-A4BF-01A	Tumor/Missense	pRF	0.00819015	0.99181
			TCGA-BR-7716-01A	Tumor/Missense	pRF	0.0038451	0.996155
			TCGA-VQ-AA6G-01A	Tumor/Missense	pRF	0.05036	0.94964
			TCGA-CD-5804-01A	Tumor/Missense	pRF	0.00854781	0.991452
			TCGA-D7-A6F0-01A	Tumor/Missense	pRF	1.84204e-09	1
			TCGA-D7-6528-01A	Tumor/Missense	pRF	1.44623e-09	1
			TCGA-FP-7829-01A	Tumor/Missense	pRF	6.92875e-07	0.999999
			TCGA-B7-A5TN-01A	Tumor/Missense	pRF	0.101334	0.898666
			TCGA-BR-4361-01A	Tumor/Missense	pRF	1.81501e-07	1
			TCGA-RD-A8N1-01A	Tumor/Missense	pRF	0.0339631	0.966037
			TCGA-BR-A44U-01A	Tumor/Missense	pRF	7.22478e-07	0.999999
			TCGA-VQ-A8PH-01A	Tumor/Missense	pRF	1.7759e-09	1
			TCGA-D7-8576-01A	Tumor/Missense	pRF	0.00259442	0.997406
			TCGA-VQ-A8E7-01B	Tumor/Missense	pRF	8.84619e-06	0.999991
			TCGA-VQ-A91X-01A	Tumor/Missense	pRF	2.45873e-07	1
			TCGA-BR-8289-01A	Tumor/Missense	pRF	8.5678e-06	0.999991
			TCGA-VQ-A8E2-01A	Tumor/Missense	pRF	5.69481e-08	1
			TCGA-CG-5723-01A	Tumor/Missense	pRF	0.00660833	0.993392
			TCGA-F1-6874-01A	Tumor/Missense	pRF	0.00523223	0.994768
			TCGA-VQ-A923-01A	Tumor/Missense	pRF	0.0101868	0.989813
			TCGA-BR-8361-01A	Tumor/Missense	pRF	1.98448e-07	1
			TCGA-D7-5578-01A	Tumor/Missense	pRF	8.94897e-07	0.999999
			TCGA-HU-A4GU-01A	Tumor/Missense	pRF	6.83492e-09	1
			TCGA-D7-6521-01A	Tumor/Missense	pRF	0.111723	0.888277
			TCGA-CD-A48C-01A	Tumor/Missense	pRF	1.74173e-06	0.999998
			TCGA-D7-A6F2-01A	Tumor/Missense	pRF	0.0115522	0.988448
			TCGA-CD-5799-01A	Tumor/Missense	pRF	9.08785e-07	0.999999
			TCGA-VQ-A91S-01A	Tumor/Missense	pRF	3.59284e-07	1
			TCGA-CD-A489-01A	Tumor/Missense	pRF	0.289183	0.710817
			TCGA-BR-8286-01A	Tumor/Missense	pRF	3.55664e-06	0.999996

## Sheet: G_UCEC
Table S4G The list of training and predition samples in TCGA UCEC cohort
SVM training dataset			Sample ID	Tissue type/TP53 original state	SVM prediction results
Sample ID	Tissue type/TP53 original state				TP53 predicted state	pN probability	pRF probability
TCGA-AX-A2HA-11A	Adjacent nontumor tissue/Normal		TCGA-AX-A06J-01A	Tumor/WT	pRF	0.0182777	0.981722
TCGA-AJ-A2QL-11A	Adjacent nontumor tissue/Normal		TCGA-B5-A11P-01B	Tumor/WT	pRF	0.0241262	0.975874
TCGA-FL-A1YL-11A	Adjacent nontumor tissue/Normal		TCGA-AX-A05T-01A	Tumor/WT	pRF	0.313854	0.686146
TCGA-FL-A3WE-11A	Adjacent nontumor tissue/Normal		TCGA-BG-A0LX-01A	Tumor/WT	pRF	0.0286585	0.971341
TCGA-AJ-A3NE-11A	Adjacent nontumor tissue/Normal		TCGA-EY-A5W2-01A	Tumor/WT	pRF	8.68552e-06	0.999991
TCGA-AX-A0IZ-11A	Adjacent nontumor tissue/Normal		TCGA-D1-A2G0-01A	Tumor/WT	pRF	0.00294291	0.997057
TCGA-BG-A3PP-11A	Adjacent nontumor tissue/Normal		TCGA-A5-A0G1-01A	Tumor/WT	pRF	0.00621889	0.993781
TCGA-BK-A0CB-11A	Adjacent nontumor tissue/Normal		TCGA-BG-A0MI-01A	Tumor/WT	pRF	0.0246497	0.97535
TCGA-AJ-A3NC-11A	Adjacent nontumor tissue/Normal		TCGA-AJ-A3NG-01A	Tumor/WT	pRF	0.0167568	0.983243
TCGA-FL-A1YF-11A	Adjacent nontumor tissue/Normal		TCGA-A5-A2K5-01A	Tumor/WT	pRF	1.7392e-05	0.999983
TCGA-FL-A1YT-11A	Adjacent nontumor tissue/Normal		TCGA-AX-A1C7-01A	Tumor/WT	pRF	2.76551e-06	0.999997
TCGA-E6-A1M0-11A	Adjacent nontumor tissue/Normal		TCGA-D1-A167-01A	Tumor/WT	pRF	0.017165	0.982835
TCGA-FL-A1YQ-11A	Adjacent nontumor tissue/Normal		TCGA-B5-A11X-01A	Tumor/WT	pRF	0.103435	0.896565
TCGA-FL-A1YG-11A	Adjacent nontumor tissue/Normal		TCGA-BS-A0V4-01A	Tumor/WT	pRF	0.00828234	0.991718
TCGA-AJ-A3NH-11A	Adjacent nontumor tissue/Normal		TCGA-BK-A6W3-01A	Tumor/WT	pRF	0.0153123	0.984688
TCGA-FL-A1YH-11A	Adjacent nontumor tissue/Normal		TCGA-AX-A3FS-01A	Tumor/WT	pRF	0.0270638	0.972936
TCGA-AX-A2HC-11A	Adjacent nontumor tissue/Normal		TCGA-D1-A17R-01A	Tumor/WT	pRF	0.0054828	0.994517
TCGA-AX-A1CK-11A	Adjacent nontumor tissue/Normal		TCGA-AJ-A5DW-01A	Tumor/WT	pRF	0.22984	0.77016
TCGA-AX-A0J0-11A	Adjacent nontumor tissue/Normal		TCGA-EY-A1GH-01A	Tumor/WT	pRF	0.0287211	0.971279
TCGA-AX-A05Y-11A	Adjacent nontumor tissue/Normal		TCGA-AP-A1DM-01A	Tumor/WT	pRF	0.0158924	0.984108
TCGA-DI-A2QU-11A	Adjacent nontumor tissue/Normal		TCGA-FI-A2F9-01A	Tumor/WT	pN	0.688031	0.311969
TCGA-BK-A13C-11A	Adjacent nontumor tissue/Normal		TCGA-AP-A1DR-01A	Tumor/WT	pRF	1.49695e-05	0.999985
TCGA-DI-A2QY-11A	Adjacent nontumor tissue/Normal		TCGA-AP-A0LG-01A	Tumor/WT	pRF	0.0118646	0.988135
TCGA-BG-A3EW-11A	Adjacent nontumor tissue/Normal		TCGA-BG-A186-01A	Tumor/WT	pRF	0.0480779	0.951922
TCGA-AX-A1CI-11A	Adjacent nontumor tissue/Normal		TCGA-AX-A1CK-01A	Tumor/WT	pRF	0.00728822	0.992712
TCGA-AX-A2H8-11A	Adjacent nontumor tissue/Normal		TCGA-EY-A2OQ-01A	Tumor/WT	pRF	0.0178952	0.982105
TCGA-FL-A1YI-11A	Adjacent nontumor tissue/Normal		TCGA-BK-A0CA-01B	Tumor/WT	pN	0.43898	0.56102
TCGA-BK-A4ZD-11A	Adjacent nontumor tissue/Normal		TCGA-BG-A0W2-01A	Tumor/WT	pRF	0.317961	0.682039
TCGA-BG-A2AD-11A	Adjacent nontumor tissue/Normal		TCGA-A5-A0GU-01A	Tumor/WT	pRF	0.176071	0.823929
TCGA-FL-A1YM-11A	Adjacent nontumor tissue/Normal		TCGA-AX-A1CE-01A	Tumor/WT	pRF	0.0481744	0.951826
TCGA-AX-A1CF-11A	Adjacent nontumor tissue/Normal		TCGA-EY-A215-01A	Tumor/WT	pRF	4.64265e-06	0.999995
TCGA-FL-A1YN-11A	Adjacent nontumor tissue/Normal		TCGA-EY-A1GT-01A	Tumor/WT	pRF	0.0992337	0.900766
TCGA-FL-A1YU-11A	Adjacent nontumor tissue/Normal		TCGA-B5-A1MW-01A	Tumor/WT	pRF	0.0580286	0.941971
TCGA-AX-A2HD-11A	Adjacent nontumor tissue/Normal		TCGA-B5-A11G-01A	Tumor/WT	pRF	0.0290787	0.970921
TCGA-FL-A1YV-11A	Adjacent nontumor tissue/Normal		TCGA-QS-A5YR-01A	Tumor/WT	pRF	0.0113125	0.988687
TCGA-H5-A2HR-01A	Tumor/Truncating		TCGA-BS-A0U5-01A	Tumor/WT	pRF	0.0890322	0.910968
TCGA-AX-A2H2-01A	Tumor/Truncating		TCGA-BS-A0UJ-01A	Tumor/WT	pRF	0.0116876	0.988312
TCGA-AX-A2IO-01A	Tumor/Truncating		TCGA-AX-A1C8-01A	Tumor/WT	pRF	0.00357685	0.996423
TCGA-FI-A2EU-01A	Tumor/Truncating		TCGA-DF-A2KY-01A	Tumor/WT	pRF	3.80065e-06	0.999996
TCGA-B5-A11E-01A	Tumor/Truncating		TCGA-B5-A11L-01B	Tumor/WT	pRF	0.00926855	0.990731
TCGA-A5-A0R7-01A	Tumor/Truncating		TCGA-FI-A2F4-01A	Tumor/WT	pRF	0.0341916	0.965808
TCGA-A5-A1OF-01A	Tumor/Truncating		TCGA-AJ-A2QL-01A	Tumor/WT	pRF	0.126573	0.873427
TCGA-AX-A0IW-01A	Tumor/Truncating		TCGA-BS-A0VI-01A	Tumor/WT	pRF	0.0125233	0.987477
TCGA-EY-A2ON-01A	Tumor/Truncating		TCGA-EY-A549-01A	Tumor/WT	pRF	0.278189	0.721811
TCGA-SL-A6J9-01A	Tumor/Truncating		TCGA-B5-A11U-01A	Tumor/WT	pN	0.545005	0.454995
TCGA-DF-A2KV-01A	Tumor/Truncating		TCGA-B5-A11W-01A	Tumor/WT	pRF	0.123224	0.876776
TCGA-FI-A2EW-01A	Tumor/Truncating		TCGA-B5-A0JS-01A	Tumor/WT	pRF	0.0898843	0.910116
TCGA-B5-A11N-01A	Tumor/Truncating		TCGA-B5-A0JY-01A	Tumor/WT	pRF	0.033726	0.966274
TCGA-A5-A2K2-01A	Tumor/Truncating		TCGA-D1-A16V-01A	Tumor/WT	pRF	0.00608259	0.993917
TCGA-AJ-A3QS-01A	Tumor/Truncating		TCGA-AP-A1E0-01A	Tumor/WT	pRF	0.0214411	0.978559
TCGA-B5-A3FC-01A	Tumor/Truncating		TCGA-BS-A0UT-01A	Tumor/WT	pRF	0.0291915	0.970808
TCGA-FI-A2D2-01A	Tumor/Truncating		TCGA-BG-A0VX-01A	Tumor/WT	pRF	0.153985	0.846015
TCGA-AX-A0IU-01A	Tumor/Truncating		TCGA-D1-A0ZQ-01A	Tumor/WT	pRF	0.325088	0.674912
TCGA-BK-A0CC-01A	Tumor/Truncating		TCGA-D1-A174-01A	Tumor/WT	pRF	0.00566888	0.994331
TCGA-DI-A1BU-01A	Tumor/Truncating		TCGA-EY-A1GK-01A	Tumor/WT	pRF	0.105136	0.894864
TCGA-B5-A1N2-01A	Tumor/Truncating		TCGA-EY-A1GX-01A	Tumor/WT	pRF	0.0243532	0.975647
TCGA-A5-A0VP-01A	Tumor/Truncating		TCGA-D1-A17H-01A	Tumor/WT	pRF	0.0387408	0.961259
TCGA-BK-A26L-01A	Tumor/Truncating		TCGA-B5-A0K1-01A	Tumor/WT	pRF	0.0581	0.9419
TCGA-BS-A0UF-01A	Tumor/Truncating		TCGA-AP-A0LJ-01A	Tumor/WT	pRF	0.0408023	0.959198
TCGA-AJ-A3I9-01A	Tumor/Truncating		TCGA-A5-A0GE-01A	Tumor/WT	pRF	0.102787	0.897213
TCGA-BS-A0UV-01A	Tumor/Truncating		TCGA-B5-A121-01A	Tumor/WT	pRF	0.254274	0.745726
TCGA-AJ-A3BI-01A	Tumor/Truncating		TCGA-BG-A0M0-01A	Tumor/WT	pRF	0.0589178	0.941082
TCGA-QS-A8F1-01A	Tumor/Truncating		TCGA-A5-A0R9-01A	Tumor/WT	pRF	0.0359245	0.964076
TCGA-AJ-A3OL-01A	Tumor/Truncating		TCGA-BK-A6W4-01A	Tumor/WT	pN	0.691952	0.308048
TCGA-AJ-A3EK-01A	Tumor/Truncating		TCGA-A5-A0GH-01A	Tumor/WT	pRF	0.00714643	0.992854
TCGA-AX-A3G6-01A	Tumor/Truncating		TCGA-BK-A13B-01A	Tumor/WT	pRF	0.0177181	0.982282
TCGA-EY-A54A-01A	Tumor/Truncating		TCGA-AP-A05N-01A	Tumor/WT	pRF	0.0653123	0.934688
TCGA-AX-A2HK-01A	Tumor/Truncating		TCGA-PG-A6IB-01A	Tumor/WT	pRF	0.00759031	0.99241
TCGA-B5-A1MS-01B	Tumor/Truncating		TCGA-D1-A16J-01A	Tumor/WT	pRF	0.0025228	0.997477
TCGA-A5-A0G2-01A	Tumor/Truncating		TCGA-EY-A1GE-01A	Tumor/WT	pN	0.539322	0.460678
TCGA-D1-A17K-01A	Tumor/Truncating		TCGA-EO-A3AU-01A	Tumor/WT	pRF	0.00354597	0.996454
TCGA-EY-A214-01A	Tumor/Truncating		TCGA-EC-A1NJ-01A	Tumor/WT	pRF	0.168569	0.831431
TCGA-B5-A11I-01A	Tumor/Truncating		TCGA-AX-A0J0-01A	Tumor/WT	pRF	0.0326314	0.967369
TCGA-AX-A3G1-01A	Tumor/Truncating		TCGA-D1-A17D-01A	Tumor/WT	pRF	0.0106066	0.989393
TCGA-BK-A0CC-01B	Tumor/Truncating		TCGA-A5-A0GX-01A	Tumor/WT	pRF	0.156529	0.843471
TCGA-AX-A2HG-01A	Tumor/Truncating		TCGA-BG-A0VW-01A	Tumor/WT	pRF	0.0175329	0.982467
TCGA-KP-A3W4-01A	Tumor/Truncating		TCGA-A5-A0R8-01A	Tumor/WT	pRF	0.0581053	0.941895
TCGA-AP-A054-01A	Tumor/Truncating		TCGA-D1-A15W-01A	Tumor/WT	pRF	0.0337914	0.966209
TCGA-AP-A0LE-01A	Tumor/Truncating		TCGA-B5-A11O-01A	Tumor/WT	pRF	0.115159	0.884841
TCGA-DI-A1NN-01A	Tumor/Truncating		TCGA-EY-A548-01A	Tumor/WT	pRF	0.0239606	0.976039
TCGA-BK-A26L-01C	Tumor/Truncating		TCGA-B5-A11S-01A	Tumor/WT	pRF	0.305927	0.694073
TCGA-EO-A3AZ-01A	Tumor/Truncating		TCGA-AP-A1DP-01A	Tumor/WT	pRF	0.0183559	0.981644
TCGA-SJ-A6ZI-01A	Tumor/Truncating		TCGA-AX-A06F-01A	Tumor/WT	pRF	0.00553158	0.994468
TCGA-AX-A3FV-01A	Tumor/Truncating		TCGA-B5-A3FH-01A	Tumor/WT	pRF	0.0813376	0.918662
TCGA-D1-A16I-01A	Tumor/Truncating		TCGA-QF-A5YT-01A	Tumor/WT	pRF	0.00799015	0.99201
TCGA-AX-A2HJ-01A	Tumor/Truncating		TCGA-EY-A1GD-01A	Tumor/WT	pRF	0.223972	0.776028
TCGA-AX-A1C9-01A	Tumor/Truncating		TCGA-BG-A0VT-01A	Tumor/WT	pRF	0.137596	0.862404
			TCGA-AX-A2H7-01A	Tumor/WT	pRF	0.101056	0.898944
			TCGA-D1-A17Q-01A	Tumor/WT	pRF	0.0282807	0.971719
			TCGA-AP-A1DO-01A	Tumor/WT	pRF	1.49351e-05	0.999985
			TCGA-BG-A0LW-01A	Tumor/WT	pRF	0.189415	0.810585
			TCGA-D1-A161-01A	Tumor/WT	pRF	0.151066	0.848934
			TCGA-DF-A2KN-01A	Tumor/WT	pRF	0.0352687	0.964731
			TCGA-B5-A1MV-01A	Tumor/WT	pRF	0.0253657	0.974634
			TCGA-D1-A2G5-01A	Tumor/WT	pRF	0.0986848	0.901315
			TCGA-D1-A165-01A	Tumor/WT	pRF	0.129923	0.870077
			TCGA-AJ-A5DV-01A	Tumor/WT	pRF	0.0573422	0.942658
			TCGA-EY-A1GP-01A	Tumor/WT	pRF	0.0805572	0.919443
			TCGA-BG-A0W1-01A	Tumor/WT	pRF	0.0531351	0.946865
			TCGA-BG-A2AD-01A	Tumor/WT	pRF	0.0427134	0.957287
			TCGA-AP-A0LT-01A	Tumor/WT	pRF	0.00284307	0.997157
			TCGA-BG-A0RY-01A	Tumor/WT	pRF	0.00633681	0.993663
			TCGA-BS-A0V7-01A	Tumor/WT	pRF	0.153713	0.846287
			TCGA-BK-A56F-01A	Tumor/WT	pRF	0.324477	0.675523
			TCGA-SL-A6JA-01A	Tumor/WT	pRF	0.00291181	0.997088
			TCGA-D1-A17A-01A	Tumor/WT	pRF	0.176574	0.823426
			TCGA-AX-A05Y-01A	Tumor/WT	pRF	0.0301425	0.969857
			TCGA-A5-A2K7-01A	Tumor/WT	pRF	0.00569895	0.994301
			TCGA-D1-A0ZP-01A	Tumor/WT	pRF	0.0175243	0.982476
			TCGA-EO-A3B0-01A	Tumor/WT	pRF	0.0117409	0.988259
			TCGA-D1-A175-01A	Tumor/WT	pRF	0.0593301	0.94067
			TCGA-BS-A0TA-01A	Tumor/WT	pRF	0.0122634	0.987737
			TCGA-EY-A2OO-01A	Tumor/WT	pRF	0.03984	0.96016
			TCGA-AP-A1DK-01A	Tumor/WT	pRF	0.0261742	0.973826
			TCGA-D1-A177-01A	Tumor/WT	pRF	4.18167e-06	0.999996
			TCGA-BG-A0M3-01A	Tumor/WT	pRF	0.00384476	0.996155
			TCGA-EY-A1GF-01A	Tumor/WT	pRF	0.302277	0.697723
			TCGA-D1-A17U-01A	Tumor/WT	pRF	0.0175035	0.982497
			TCGA-A5-A0GD-01A	Tumor/WT	pRF	0.0251714	0.974829
			TCGA-4E-A92E-01A	Tumor/WT	pRF	0.391207	0.608793
			TCGA-BG-A18A-01A	Tumor/WT	pRF	0.156571	0.843429
			TCGA-EC-A24G-01A	Tumor/WT	pRF	0.143283	0.856717
			TCGA-AX-A1C4-01A	Tumor/WT	pRF	1.79791e-06	0.999998
			TCGA-BG-A0VV-01A	Tumor/WT	pRF	0.0606734	0.939327
			TCGA-AJ-A8CT-01A	Tumor/WT	pRF	0.35175	0.64825
			TCGA-BG-A0M4-01A	Tumor/WT	pRF	0.0232017	0.976798
			TCGA-BG-A0VZ-01A	Tumor/WT	pRF	0.0397973	0.960203
			TCGA-QS-A744-01A	Tumor/WT	pRF	0.0920654	0.907935
			TCGA-FI-A2D6-01A	Tumor/WT	pRF	0.00685495	0.993145
			TCGA-AX-A3G9-01A	Tumor/WT	pRF	2.65772e-06	0.999997
			TCGA-BK-A0C9-01A	Tumor/WT	pRF	0.00697949	0.993021
			TCGA-D1-A1O8-01A	Tumor/WT	pRF	0.00898187	0.991018
			TCGA-BS-A0U8-01A	Tumor/WT	pRF	0.0165316	0.983468
			TCGA-EO-A22R-01A	Tumor/WT	pRF	0.00777911	0.992221
			TCGA-B5-A11Q-01A	Tumor/WT	pRF	0.00797867	0.992021
			TCGA-AJ-A3NE-01A	Tumor/WT	pRF	0.00604945	0.993951
			TCGA-D1-A16X-01A	Tumor/WT	pRF	0.0334249	0.966575
			TCGA-DI-A0WH-01A	Tumor/WT	pRF	0.0158348	0.984165
			TCGA-EY-A2OM-01A	Tumor/WT	pRF	0.148042	0.851958
			TCGA-BG-A0MA-01A	Tumor/WT	pRF	0.373555	0.626445
			TCGA-AJ-A2QO-01A	Tumor/WT	pRF	0.00618442	0.993816
			TCGA-D1-A17T-01A	Tumor/WT	pRF	0.0267215	0.973279
			TCGA-AP-A056-01A	Tumor/WT	pRF	0.0104116	0.989588
			TCGA-BS-A0U7-01A	Tumor/WT	pRF	0.010519	0.989481
			TCGA-A5-AB3J-01A	Tumor/WT	pN	0.490671	0.509329
			TCGA-B5-A0JX-01A	Tumor/WT	pRF	0.178395	0.821605
			TCGA-QS-A5YQ-01A	Tumor/WT	pRF	0.0235522	0.976448
			TCGA-AX-A062-01A	Tumor/WT	pRF	0.0271831	0.972817
			TCGA-BG-A0MC-01A	Tumor/WT	pRF	0.0395839	0.960416
			TCGA-D1-A0ZN-01A	Tumor/WT	pRF	0.0252928	0.974707
			TCGA-AJ-A3BH-01A	Tumor/WT	pRF	0.0091316	0.990868
			TCGA-EO-A22S-01A	Tumor/WT	pRF	0.00273931	0.997261
			TCGA-D1-A16B-01A	Tumor/WT	pRF	0.0580199	0.94198
			TCGA-AX-A3FX-01A	Tumor/WT	pRF	0.0115872	0.988413
			TCGA-A5-A0GA-01A	Tumor/WT	pRF	0.00347493	0.996525
			TCGA-SJ-A6ZJ-01A	Tumor/WT	pRF	0.106559	0.893441
			TCGA-AX-A3FT-01A	Tumor/WT	pRF	0.0255372	0.974463
			TCGA-AP-A0LD-01A	Tumor/WT	pRF	2.1135e-06	0.999998
			TCGA-D1-A15X-01A	Tumor/WT	pRF	4.65527e-06	0.999995
			TCGA-B5-A3FB-01A	Tumor/WT	pRF	0.105265	0.894735
			TCGA-EY-A72D-01A	Tumor/WT	pRF	0.0100845	0.989915
			TCGA-B5-A11V-01A	Tumor/WT	pRF	0.0506893	0.949311
			TCGA-EY-A2OP-01A	Tumor/WT	pRF	0.00660735	0.993393
			TCGA-BS-A0TD-01A	Tumor/WT	pRF	0.0160518	0.983948
			TCGA-BG-A0MK-01A	Tumor/WT	pRF	0.0809124	0.919088
			TCGA-D1-A17B-01A	Tumor/WT	pRF	0.0696603	0.93034
			TCGA-BG-A0YU-01A	Tumor/WT	pRF	0.297649	0.702351
			TCGA-B5-A11F-01A	Tumor/WT	pRF	0.0977488	0.902251
			TCGA-AX-A06L-01A	Tumor/WT	pRF	0.0300696	0.96993
			TCGA-EO-A3AY-01A	Tumor/WT	pRF	4.93246e-06	0.999995
			TCGA-A5-A0GG-01A	Tumor/WT	pRF	0.165412	0.834588
			TCGA-A5-A0GN-01A	Tumor/WT	pRF	0.0543208	0.945679
			TCGA-D1-A1NY-01A	Tumor/WT	pRF	0.0166567	0.983343
			TCGA-AX-A06H-01A	Tumor/WT	pRF	0.0213651	0.978635
			TCGA-A5-A7WJ-01A	Tumor/WT	pRF	1.29986e-05	0.999987
			TCGA-AX-A1CI-01A	Tumor/WT	pRF	0.0108441	0.989156
			TCGA-DI-A1NO-01A	Tumor/WT	pRF	0.00277888	0.997221
			TCGA-A5-A0G9-01A	Tumor/WT	pRF	0.0147407	0.985259
			TCGA-DF-A2KZ-01A	Tumor/WT	pRF	1.55766e-05	0.999984
			TCGA-BG-A2L7-01A	Tumor/WT	pRF	0.0981471	0.901853
			TCGA-B5-A1MZ-01A	Tumor/WT	pRF	0.344397	0.655603
			TCGA-B5-A1MR-01A	Tumor/WT	pRF	0.110961	0.889039
			TCGA-D1-A176-01A	Tumor/WT	pRF	0.0118504	0.98815
			TCGA-BG-A0MG-01A	Tumor/WT	pRF	0.0209698	0.97903
			TCGA-BS-A0WQ-01A	Tumor/WT	pRF	0.0428131	0.957187
			TCGA-A5-A1OK-01A	Tumor/WT	pRF	0.266953	0.733047
			TCGA-D1-A0ZR-01A	Tumor/WT	pRF	0.186541	0.813459
			TCGA-D1-A17L-01A	Tumor/WT	pRF	0.0140152	0.985985
			TCGA-AX-A063-01A	Tumor/WT	pRF	0.0471265	0.952873
			TCGA-B5-A1MX-01A	Tumor/WT	pRF	0.00584816	0.994152
			TCGA-AP-A1E4-01A	Tumor/WT	pRF	0.00367474	0.996325
			TCGA-BK-A0CA-01A	Tumor/WT	pRF	0.169567	0.830433
			TCGA-BS-A0UA-01A	Tumor/WT	pN	0.419725	0.580275
			TCGA-EY-A1GU-01A	Tumor/WT	pRF	0.0403777	0.959622
			TCGA-A5-A0VQ-01A	Tumor/WT	pRF	0.0619005	0.9381
			TCGA-B5-A11H-01A	Tumor/WT	pRF	0.111762	0.888238
			TCGA-AP-A1E3-01A	Tumor/WT	pRF	0.0128096	0.98719
			TCGA-D1-A17C-01A	Tumor/WT	pRF	0.138221	0.861779
			TCGA-AP-A1DH-01A	Tumor/WT	pRF	1.17837e-05	0.999988
			TCGA-PG-A917-01A	Tumor/WT	pRF	0.040228	0.959772
			TCGA-BK-A0CB-01A	Tumor/WT	pRF	0.0127667	0.987233
			TCGA-FI-A2D5-01A	Tumor/WT	pRF	0.0772152	0.922785
			TCGA-BG-A187-01A	Tumor/WT	pRF	0.0482629	0.951737
			TCGA-D1-A17N-01A	Tumor/WT	pRF	0.0629206	0.937079
			TCGA-B5-A11Y-01A	Tumor/WT	pRF	0.0907943	0.909206
			TCGA-AX-A05W-01A	Tumor/WT	pRF	1.24342e-05	0.999988
			TCGA-EY-A1H0-01A	Tumor/WT	pRF	0.0125097	0.98749
			TCGA-D1-A1O5-01A	Tumor/WT	pRF	0.0294348	0.970565
			TCGA-D1-A1NS-01A	Tumor/WT	pRF	0.0110379	0.988962
			TCGA-D1-A179-01A	Tumor/WT	pRF	1.11952e-05	0.999989
			TCGA-EY-A1GI-01A	Tumor/WT	pRF	0.105055	0.894945
			TCGA-D1-A101-01A	Tumor/WT	pRF	0.090296	0.909704
			TCGA-D1-A17S-01A	Tumor/WT	pRF	0.0265206	0.973479
			TCGA-AJ-A3NC-01A	Tumor/WT	pRF	0.254708	0.745292
			TCGA-B5-A11M-01A	Tumor/WT	pN	0.850156	0.149844
			TCGA-E6-A1M0-01A	Tumor/WT	pRF	0.0263409	0.973659
			TCGA-AX-A2HA-01A	Tumor/WT	pRF	0.0168666	0.983133
			TCGA-D1-A0ZO-01A	Tumor/WT	pN	0.552153	0.447847
			TCGA-AP-A051-01A	Tumor/WT	pRF	0.162964	0.837036
			TCGA-D1-A2G6-01A	Tumor/WT	pRF	0.0246773	0.975323
			TCGA-AJ-A3OK-01A	Tumor/WT	pN	0.697053	0.302947
			TCGA-BG-A0MO-01A	Tumor/WT	pRF	0.0626045	0.937395
			TCGA-D1-A1O7-01A	Tumor/WT	pRF	0.00503196	0.994968
			TCGA-B5-A0JV-01A	Tumor/WT	pRF	0.0652335	0.934766
			TCGA-AX-A064-01A	Tumor/WT	pRF	1.81856e-05	0.999982
			TCGA-AX-A1CN-01A	Tumor/WT	pRF	0.02707	0.97293
			TCGA-B5-A0K4-01A	Tumor/WT	pRF	0.0144006	0.985599
			TCGA-D1-A0ZV-01A	Tumor/WT	pRF	0.0371706	0.962829
			TCGA-AP-A05P-01A	Tumor/WT	pRF	0.242091	0.757909
			TCGA-B5-A5OC-01A	Tumor/WT	pRF	0.0909513	0.909049
			TCGA-A5-A0GP-01A	Tumor/WT	pRF	3.84258e-06	0.999996
			TCGA-EO-A22Y-01A	Tumor/WT	pRF	0.124943	0.875057
			TCGA-AX-A05Z-01A	Tumor/WT	pRF	0.00359704	0.996403
			TCGA-EO-A22U-01A	Tumor/WT	pRF	0.0101948	0.989805
			TCGA-BS-A0TC-01A	Tumor/WT	pRF	0.00606087	0.993939
			TCGA-B5-A0K9-01A	Tumor/WT	pRF	0.00413182	0.995868
			TCGA-AP-A0LN-01A	Tumor/WT	pRF	0.127517	0.872483
			TCGA-EO-A22X-01A	Tumor/WT	pRF	0.00516535	0.994835
			TCGA-AJ-A3NH-01A	Tumor/WT	pRF	0.00499669	0.995003
			TCGA-BG-A3EW-01A	Tumor/WT	pRF	0.0280066	0.971993
			TCGA-D1-A3DG-01A	Tumor/WT	pRF	0.0371176	0.962882
			TCGA-AP-A3K1-01A	Tumor/WT	pRF	0.0033107	0.996689
			TCGA-AX-A3GB-01A	Tumor/WT	pRF	0.19484	0.80516
			TCGA-D1-A168-01A	Tumor/WT	pRF	2.4619e-07	1
			TCGA-DI-A2QT-01A	Tumor/WT	pRF	6.49311e-07	0.999999
			TCGA-AX-A3G8-01A	Tumor/WT	pRF	0.00481998	0.99518
			TCGA-EO-A3AV-01A	Tumor/WT	pRF	0.00609235	0.993908
			TCGA-A5-A0GQ-01A	Tumor/WT	pRF	0.0201391	0.979861
			TCGA-A5-A1OH-01A	Tumor/WT	pRF	0.044467	0.955533
			TCGA-D1-A16F-01A	Tumor/WT	pRF	0.0433018	0.956698
			TCGA-B5-A11R-01A	Tumor/WT	pRF	0.132258	0.867742
			TCGA-D1-A17F-01A	Tumor/WT	pRF	0.00767937	0.992321
			TCGA-EC-A1QX-01A	Tumor/WT	pRF	0.00501138	0.994989
			TCGA-B5-A0JT-01A	Tumor/WT	pRF	0.027369	0.972631
			TCGA-AP-A0LP-01A	Tumor/WT	pRF	0.0171836	0.982816
			TCGA-DI-A1BY-01A	Tumor/WT	pRF	0.137221	0.862779
			TCGA-B5-A1MY-01A	Tumor/WT	pRF	0.057969	0.942031
			TCGA-EY-A1GQ-01A	Tumor/WT	pRF	0.0416871	0.958313
			TCGA-BG-A0MU-01A	Tumor/WT	pRF	0.0263417	0.973658
			TCGA-AX-A0J1-01A	Tumor/WT	pRF	0.031455	0.968545
			TCGA-AP-A0LM-01A	Tumor/WT	pRF	0.176339	0.823661
			TCGA-BS-A0TG-01A	Tumor/WT	pRF	0.0110685	0.988932
			TCGA-BG-A0MQ-01A	Tumor/WT	pRF	0.0221548	0.977845
			TCGA-AP-A0LV-01A	Tumor/WT	pRF	0.140148	0.859852
			TCGA-EY-A1GO-01A	Tumor/WT	pRF	1.59982e-05	0.999984
			TCGA-B5-A0JZ-01A	Tumor/WT	pRF	0.0131398	0.98686
			TCGA-AX-A2HH-01A	Tumor/WT	pRF	0.00605319	0.993947
			TCGA-B5-A0K6-01A	Tumor/WT	pRF	0.00996851	0.990031
			TCGA-AP-A0LL-01A	Tumor/WT	pRF	0.00269741	0.997303
			TCGA-D1-A163-01A	Tumor/WT	pRF	0.0109203	0.98908
			TCGA-D1-A17M-01A	Tumor/WT	pRF	0.00543121	0.994569
			TCGA-B5-A0K0-01A	Tumor/WT	pRF	0.151048	0.848952
			TCGA-BG-A0M9-01A	Tumor/WT	pRF	0.0512682	0.948732
			TCGA-BG-A0MT-01A	Tumor/WT	pRF	0.0827256	0.917274
			TCGA-B5-A0K7-01A	Tumor/WT	pRF	0.0548515	0.945148
			TCGA-A5-A0VO-01A	Tumor/WT	pRF	0.0838916	0.916108
			TCGA-AJ-A3BK-01A	Tumor/WT	pRF	0.0104239	0.989576
			TCGA-D1-A102-01A	Tumor/WT	pRF	0.347876	0.652124
			TCGA-AJ-A8CV-01A	Tumor/WT	pRF	0.0283644	0.971636
			TCGA-FI-A2D4-01A	Tumor/WT	pRF	0.00770872	0.992291
			TCGA-AP-A0LO-01A	Tumor/WT	pRF	0.0409347	0.959065
			TCGA-A5-A0GR-01A	Tumor/WT	pRF	0.0459228	0.954077
			TCGA-AX-A0IS-01A	Tumor/WT	pRF	0.122822	0.877178
			TCGA-E6-A2P9-01A	Tumor/WT	pRF	0.0618565	0.938144
			TCGA-BS-A0TJ-01A	Tumor/WT	pRF	0.00812573	0.991874
			TCGA-EO-A22T-01A	Tumor/WT	pRF	0.0224641	0.977536
			TCGA-A5-A0RA-01A	Tumor/WT	pRF	0.0238148	0.976185
			TCGA-AJ-A3EL-01A	Tumor/WT	pRF	0.0190357	0.980964
			TCGA-D1-A16O-01A	Tumor/WT	pRF	0.0484897	0.95151
			TCGA-A5-A0GB-01A	Tumor/WT	pRF	0.0045145	0.995486
			TCGA-D1-A16Q-01A	Tumor/WT	pRF	0.0262758	0.973724
			TCGA-PG-A916-01A	Tumor/WT	pRF	0.119753	0.880247
			TCGA-AX-A1C5-01A	Tumor/WT	pRF	0.0122028	0.987797
			TCGA-AX-A2HD-01A	Tumor/WT	pRF	0.034226	0.965774
			TCGA-BG-A18B-01A	Tumor/WT	pRF	0.0614291	0.938571
			TCGA-AP-A1E1-01A	Tumor/WT	pRF	0.103108	0.896892
			TCGA-AP-A1DV-01A	Tumor/WT	pRF	0.0401293	0.959871
			TCGA-AX-A05S-01A	Tumor/WT	pRF	0.0112952	0.988705
			TCGA-D1-A0ZS-01A	Tumor/WT	pRF	0.00737358	0.992626
			TCGA-BS-A0V6-01A	Tumor/WT	pRF	0.0589915	0.941008
			TCGA-D1-A0ZU-01A	Tumor/WT	pRF	0.0446623	0.955338
			TCGA-D1-A3DA-01A	Tumor/WT	pRF	0.0901904	0.90981
			TCGA-BG-A2AE-01A	Tumor/WT	pRF	0.0311041	0.968896
			TCGA-AX-A1CJ-01A	Tumor/WT	pRF	0.0169943	0.983006
			TCGA-AP-A5FX-01A	Tumor/WT	pRF	0.0334568	0.966543
			TCGA-EY-A210-01A	Tumor/WT	pRF	0.00280156	0.997198
			TCGA-BG-A0M2-01A	Tumor/WT	pRF	0.144156	0.855844
			TCGA-AJ-A8CW-01A	Tumor/WT	pRF	0.0402884	0.959712
			TCGA-A5-A0GV-01A	Tumor/WT	pRF	0.00720475	0.992795
			TCGA-BS-A0UM-01A	Tumor/WT	pRF	0.0174638	0.982536
			TCGA-A5-A0GM-01A	Tumor/WT	pRF	0.0263255	0.973675
			TCGA-B5-A0JR-01A	Tumor/WT	pRF	0.00571401	0.994286
			TCGA-5S-A9Q8-01A	Tumor/WT	pRF	0.0225371	0.977463
			TCGA-AX-A05U-01A	Tumor/WT	pRF	0.155276	0.844724
			TCGA-BS-A0UL-01A	Tumor/WT	pN	0.765323	0.234677
			TCGA-D1-A16E-01A	Tumor/WT	pRF	0.0607609	0.939239
			TCGA-AX-A0IZ-01A	Tumor/WT	pRF	0.0172531	0.982747
			TCGA-AJ-A23O-01A	Tumor/WT	pRF	0.0162703	0.98373
			TCGA-BS-A0T9-01A	Tumor/WT	pRF	0.0116092	0.988391
			TCGA-A5-A1OJ-01A	Tumor/WT	pRF	0.307356	0.692644
			TCGA-BK-A13C-01A	Tumor/WT	pRF	0.080517	0.919483
			TCGA-EO-A3KX-01A	Tumor/WT	pRF	0.039879	0.960121
			TCGA-D1-A15Z-01A	Tumor/WT	pRF	0.0687256	0.931274
			TCGA-D1-A16D-01A	Tumor/WT	pRF	0.0113943	0.988606
			TCGA-EY-A1GL-01A	Tumor/WT	pRF	0.0183797	0.98162
			TCGA-B5-A3F9-01A	Tumor/WT	pRF	0.259977	0.740023
			TCGA-D1-A16R-01A	Tumor/WT	pRF	0.118003	0.881997
			TCGA-B5-A11Z-01A	Tumor/WT	pRF	0.116957	0.883043
			TCGA-AP-A05O-01A	Tumor/WT	pRF	0.0121502	0.98785
			TCGA-D1-A1NZ-01A	Tumor/WT	pRF	0.0492343	0.950766
			TCGA-D1-A103-01A	Tumor/WT	pRF	0.235189	0.764811
			TCGA-B5-A0K2-01A	Tumor/WT	pRF	0.0232374	0.976763
			TCGA-AJ-A2QN-01A	Tumor/WT	pRF	0.232801	0.767199
			TCGA-D1-A160-01A	Tumor/WT	pRF	0.00520353	0.994796
			TCGA-AJ-A3OJ-01A	Tumor/Missense	pRF	0.00254277	0.997457
			TCGA-DF-A2L0-01A	Tumor/Missense	pRF	5.17697e-06	0.999995
			TCGA-E6-A1LZ-01A	Tumor/Missense	pRF	2.15697e-06	0.999998
			TCGA-BG-A0YV-01A	Tumor/Missense	pRF	0.0045955	0.995404
			TCGA-AX-A2HC-01A	Tumor/Missense	pRF	0.0525352	0.947465
			TCGA-BG-A18C-01A	Tumor/Missense	pRF	0.0265816	0.973418
			TCGA-DF-A2KR-01A	Tumor/Missense	pRF	0.00405112	0.995949
			TCGA-FI-A3PV-01A	Tumor/Missense	pRF	0.00591664	0.994083
			TCGA-AJ-A23M-01A	Tumor/Missense	pRF	0.00606653	0.993933
			TCGA-PG-A5BC-01A	Tumor/Missense	pRF	0.219551	0.780449
			TCGA-5B-A90C-01A	Tumor/Missense	pRF	0.00350692	0.996493
			TCGA-AP-A0LI-01A	Tumor/Missense	pRF	1.86168e-06	0.999998
			TCGA-EO-A1Y7-01A	Tumor/Missense	pRF	0.00332613	0.996674
			TCGA-EO-A1Y8-01A	Tumor/Missense	pRF	0.00333156	0.996668
			TCGA-AP-A0LF-01A	Tumor/Missense	pRF	0.00542206	0.994578
			TCGA-AX-A06B-01A	Tumor/Missense	pRF	0.180048	0.819952
			TCGA-EY-A1GS-01A	Tumor/Missense	pRF	0.00776665	0.992233
			TCGA-A5-A0GI-01A	Tumor/Missense	pRF	0.00533143	0.994669
			TCGA-A5-A1OG-01A	Tumor/Missense	pRF	0.00283588	0.997164
			TCGA-D1-A2G7-01A	Tumor/Missense	pRF	0.0713994	0.928601
			TCGA-A5-A0G5-01A	Tumor/Missense	pRF	0.00891034	0.99109
			TCGA-BK-A139-01A	Tumor/Missense	pRF	0.0224085	0.977592
			TCGA-AJ-A3BD-01A	Tumor/Missense	pRF	6.64963e-06	0.999993
			TCGA-EO-A3AS-01A	Tumor/Missense	pRF	0.0852483	0.914752
			TCGA-A5-A0R6-01A	Tumor/Missense	pRF	0.0244248	0.975575
			TCGA-BG-A0M7-01A	Tumor/Missense	pRF	0.00817874	0.991821
			TCGA-DI-A2QU-01A	Tumor/Missense	pRF	1.70715e-05	0.999983
			TCGA-B5-A0JN-01A	Tumor/Missense	pRF	0.00355975	0.99644
			TCGA-DI-A2QY-01A	Tumor/Missense	pRF	0.0107158	0.989284
			TCGA-EY-A212-01A	Tumor/Missense	pRF	8.77065e-07	0.999999
			TCGA-BG-A3PP-01A	Tumor/Missense	pRF	0.00680563	0.993194
			TCGA-BS-A0TE-01A	Tumor/Missense	pRF	1.00193e-05	0.99999
			TCGA-BK-A4ZD-01A	Tumor/Missense	pRF	0.00262748	0.997373
			TCGA-BK-A139-01C	Tumor/Missense	pRF	0.0488911	0.951109
			TCGA-AJ-A3BF-01A	Tumor/Missense	pRF	0.00349722	0.996503
			TCGA-BS-A0U9-01B	Tumor/Missense	pRF	6.28169e-06	0.999994
			TCGA-AP-A05A-01A	Tumor/Missense	pRF	2.26353e-06	0.999998
			TCGA-AX-A3G4-01A	Tumor/Missense	pRF	0.0415551	0.958445
			TCGA-B5-A0K3-01A	Tumor/Missense	pRF	3.37441e-06	0.999997
			TCGA-B5-A3S1-01A	Tumor/Missense	pRF	0.0715127	0.928487
			TCGA-EO-A3B1-01A	Tumor/Missense	pRF	0.0364274	0.963573
			TCGA-D1-A16Y-01A	Tumor/Missense	pRF	0.00555986	0.99444
			TCGA-D1-A0ZZ-01A	Tumor/Missense	pRF	0.0066892	0.993311
			TCGA-AP-A05J-01A	Tumor/Missense	pRF	8.31128e-07	0.999999
			TCGA-KP-A3VZ-01A	Tumor/Missense	pRF	0.00797329	0.992027
			TCGA-A5-A0G3-01A	Tumor/Missense	pRF	0.0187438	0.981256
			TCGA-B5-A3FD-01A	Tumor/Missense	pRF	0.0124139	0.987586
			TCGA-EY-A1GM-01A	Tumor/Missense	pRF	0.0123904	0.98761
			TCGA-EY-A547-01A	Tumor/Missense	pRF	1.97947e-06	0.999998
			TCGA-AX-A3G7-01A	Tumor/Missense	pRF	0.00855226	0.991448
			TCGA-AJ-A2QM-01A	Tumor/Missense	pRF	0.00450211	0.995498
			TCGA-AP-A0LH-01A	Tumor/Missense	pRF	1.57565e-05	0.999984
			TCGA-EY-A4KR-01A	Tumor/Missense	pRF	0.00360154	0.996398
			TCGA-A5-A7WK-01A	Tumor/Missense	pRF	0.00603848	0.993962
			TCGA-EY-A3L3-01A	Tumor/Missense	pRF	0.00318969	0.99681
			TCGA-AJ-A3IA-01A	Tumor/Missense	pRF	0.0280196	0.97198
			TCGA-B5-A0JU-01B	Tumor/Missense	pRF	0.0693548	0.930645
			TCGA-AX-A1CF-01A	Tumor/Missense	pRF	0.0141602	0.98584
			TCGA-AP-A052-01A	Tumor/Missense	pRF	0.00435077	0.995649
			TCGA-EY-A1GW-01A	Tumor/Missense	pRF	0.0105718	0.989428
			TCGA-B5-A11J-01A	Tumor/Missense	pRF	0.0191751	0.980825
			TCGA-FI-A2D0-01A	Tumor/Missense	pRF	0.0126189	0.987381
			TCGA-AP-A059-01A	Tumor/Missense	pRF	0.00908097	0.990919
			TCGA-FI-A2F8-01A	Tumor/Missense	pRF	0.0311747	0.968825
			TCGA-AP-A0L9-01A	Tumor/Missense	pRF	0.0264456	0.973554
			TCGA-D1-A1NU-01A	Tumor/Missense	pRF	8.71681e-06	0.999991
			TCGA-E6-A8L9-01A	Tumor/Missense	pRF	0.0250886	0.974911
			TCGA-B5-A1MU-01A	Tumor/Missense	pRF	0.0539552	0.946045
			TCGA-E6-A1LX-01A	Tumor/Missense	pRF	1.32506e-05	0.999987
			TCGA-K6-A3WQ-01A	Tumor/Missense	pRF	0.00297494	0.997025
			TCGA-D1-A3JQ-01A	Tumor/Missense	pRF	0.0920118	0.907988
			TCGA-D1-A15V-01A	Tumor/Missense	pRF	0.00736131	0.992639
			TCGA-D1-A1NX-01A	Tumor/Missense	pRF	0.00296678	0.997033
			TCGA-PG-A7D5-01A	Tumor/Missense	pRF	0.0105898	0.98941
			TCGA-FI-A2EX-01A	Tumor/Missense	pRF	2.51267e-06	0.999997
			TCGA-A5-A2K3-01A	Tumor/Missense	pRF	0.00324794	0.996752
			TCGA-AJ-A3NF-01A	Tumor/Missense	pRF	0.204501	0.795499
			TCGA-D1-A1O0-01A	Tumor/Missense	pRF	0.00588099	0.994119
			TCGA-EO-A2CG-01A	Tumor/Missense	pRF	0.0245414	0.975459
			TCGA-DF-A2KS-01A	Tumor/Missense	pRF	2.13689e-06	0.999998
			TCGA-AJ-A3BG-01A	Tumor/Missense	pRF	2.61529e-07	1
			TCGA-B5-A3FA-01A	Tumor/Missense	pRF	0.0149675	0.985032
			TCGA-B5-A0K8-01A	Tumor/Missense	pRF	0.010738	0.989262
			TCGA-A5-A0GJ-01A	Tumor/Missense	pRF	0.00741096	0.992589
			TCGA-AX-A1CA-01A	Tumor/Missense	pRF	3.47004e-06	0.999997
			TCGA-KP-A3W3-01A	Tumor/Missense	pRF	0.00920545	0.990795
			TCGA-AX-A1CC-01A	Tumor/Missense	pN	0.620413	0.379587
			TCGA-AX-A3FZ-01A	Tumor/Missense	pRF	0.0456065	0.954393
			TCGA-AX-A3GI-01A	Tumor/Missense	pRF	1.38568e-05	0.999986
			TCGA-E6-A2P8-01A	Tumor/Missense	pRF	3.98464e-07	1
			TCGA-AX-A3FW-01A	Tumor/Missense	pRF	5.51759e-06	0.999994
			TCGA-KP-A3W0-01A	Tumor/Missense	pRF	0.0140214	0.985979
			TCGA-AX-A2IN-01A	Tumor/Missense	pRF	0.355336	0.644664
			TCGA-D1-A16S-01A	Tumor/Missense	pRF	1.79015e-05	0.999982
			TCGA-D1-A3DH-01A	Tumor/Missense	pRF	6.2545e-06	0.999994
			TCGA-FI-A2EY-01A	Tumor/Missense	pRF	1.4473e-06	0.999999
			TCGA-A5-A0GW-01A	Tumor/Missense	pRF	0.0166206	0.983379
			TCGA-EY-A3QX-01A	Tumor/Missense	pRF	6.15223e-06	0.999994
			TCGA-EO-A3L0-01A	Tumor/Missense	pRF	0.015315	0.984685
			TCGA-EO-A2CH-01A	Tumor/Missense	pRF	0.00307958	0.99692
			TCGA-D1-A16G-01A	Tumor/Missense	pRF	2.06075e-07	1
			TCGA-JU-AAVI-01A	Tumor/Missense	pRF	0.00720248	0.992798
			TCGA-A5-A3LO-01A	Tumor/Missense	pRF	0.00301204	0.996988
			TCGA-AX-A2H4-01A	Tumor/Missense	pRF	0.00280021	0.9972
			TCGA-AJ-A3TW-01A	Tumor/Missense	pRF	4.05627e-06	0.999996
			TCGA-FI-A3PX-01A	Tumor/Missense	pRF	0.00407005	0.99593
			TCGA-QF-A5YS-01A	Tumor/Missense	pRF	0.0221784	0.977822
			TCGA-FI-A2CX-01A	Tumor/Missense	pRF	0.187676	0.812324
			TCGA-AX-A2H5-01A	Tumor/Missense	pRF	6.94095e-06	0.999993
			TCGA-AW-A1PO-01A	Tumor/Missense	pRF	0.0123267	0.987673
			TCGA-BG-A0M6-01A	Tumor/Missense	pRF	0.00456205	0.995438
			TCGA-2E-A9G8-01A	Tumor/Missense	pRF	0.0140025	0.985998
			TCGA-B5-A5OE-01A	Tumor/Missense	pRF	1.50711e-06	0.999998
			TCGA-BS-A0V8-01A	Tumor/Missense	pRF	0.0533253	0.946675
			TCGA-AX-A060-01A	Tumor/Missense	pRF	0.00334182	0.996658
			TCGA-DF-A2KU-01A	Tumor/Missense	pRF	0.00680716	0.993193
			TCGA-A5-A2K4-01A	Tumor/Missense	pRF	0.08095	0.91905
			TCGA-AJ-A2QK-01A	Tumor/Missense	pRF	0.12942	0.87058
			TCGA-AP-A0LS-01A	Tumor/Missense	pRF	0.00900258	0.990997
			TCGA-BK-A139-02A	Tumor/Missense	pRF	0.0506654	0.949335
			TCGA-AJ-A3EM-01A	Tumor/Missense	pRF	0.0116193	0.988381
			TCGA-BG-A222-01A	Tumor/Missense	pRF	0.139347	0.860653
			TCGA-PG-A915-01A	Tumor/Missense	pRF	2.86269e-06	0.999997
			TCGA-A5-A3LP-01A	Tumor/Missense	pRF	9.80968e-06	0.99999
			TCGA-BS-A0TI-01A	Tumor/Missense	pRF	0.00786292	0.992137
			TCGA-KP-A3W1-01A	Tumor/Missense	pRF	0.0093783	0.990622
			TCGA-AP-A05H-01A	Tumor/Missense	pRF	4.80858e-06	0.999995
			TCGA-D1-A16N-01A	Tumor/Missense	pRF	0.00571073	0.994289
			TCGA-AP-A05D-01A	Tumor/Missense	pRF	7.452e-07	0.999999
			TCGA-D1-A169-01A	Tumor/Missense	pRF	0.00743235	0.992568
			TCGA-PG-A914-01A	Tumor/Missense	pRF	0.00553852	0.994461
			TCGA-D1-A1NW-01A	Tumor/Missense	pRF	0.0080917	0.991908
			TCGA-EY-A1GC-01A	Tumor/Missense	pRF	0.00971816	0.990282
			TCGA-B5-A5OD-01A	Tumor/Missense	pRF	0.00439465	0.995605
			TCGA-FI-A2CY-01A	Tumor/Missense	pRF	0.0119248	0.988075
			TCGA-EY-A1GR-01A	Tumor/Missense	pRF	0.00374579	0.996254
			TCGA-AP-A1DQ-01A	Tumor/Missense	pRF	0.101578	0.898422
			TCGA-AP-A0L8-01A	Tumor/Missense	pRF	0.00358647	0.996414
			TCGA-EO-A1Y5-01A	Tumor/Missense	pRF	6.83453e-06	0.999993
			TCGA-AJ-A23N-01A	Tumor/Missense	pRF	0.0095961	0.990404
			TCGA-AJ-A3EJ-01A	Tumor/Missense	pRF	0.0037469	0.996253
			TCGA-EY-A1GV-01A	Tumor/Missense	pRF	1.67393e-06	0.999998
			TCGA-EO-A3KU-01A	Tumor/Missense	pRF	0.0115813	0.988419

## Sheet: H_LIHC
Table S4H The list of training and predition samples in TCGA LIHC cohort
SVM training dataset			Sample ID	Tissue type/TP53 original state	SVM prediction results
Sample ID	Tissue type/TP53 original state				TP53 predicted state	pN probability	pRF probability
TCGA-DD-A39X-11A	Adjacent nontumor tissue/Normal		TCGA-DD-A4NG-01A	Tumor/WT	pRF	0.0345664	0.965434
TCGA-DD-A1EC-11A	Adjacent nontumor tissue/Normal		TCGA-2Y-A9H1-01A	Tumor/WT	pRF	0.453284	0.546716
TCGA-DD-A1EL-11A	Adjacent nontumor tissue/Normal		TCGA-BC-A10Y-01A	Tumor/WT	pRF	1.80553e-05	0.999982
TCGA-DD-A39W-11A	Adjacent nontumor tissue/Normal		TCGA-BC-A10W-01A	Tumor/WT	pRF	4.56979e-06	0.999995
TCGA-DD-A3A5-11A	Adjacent nontumor tissue/Normal		TCGA-DD-AACT-01A	Tumor/WT	pRF	0.211601	0.788399
TCGA-DD-A3A3-11A	Adjacent nontumor tissue/Normal		TCGA-GJ-A6C0-01A	Tumor/WT	pRF	0.0255699	0.97443
TCGA-DD-A39V-11A	Adjacent nontumor tissue/Normal		TCGA-DD-AADP-01A	Tumor/WT	pRF	0.0393445	0.960656
TCGA-BC-A110-11A	Adjacent nontumor tissue/Normal		TCGA-DD-AACW-01A	Tumor/WT	pRF	1.26219e-05	0.999987
TCGA-DD-A3A1-11A	Adjacent nontumor tissue/Normal		TCGA-ZS-A9CD-01A	Tumor/WT	pRF	0.400888	0.599112
TCGA-DD-A1EB-11A	Adjacent nontumor tissue/Normal		TCGA-WX-AA46-01A	Tumor/WT	pN	0.993133	0.00686692
TCGA-DD-A1EI-11A	Adjacent nontumor tissue/Normal		TCGA-DD-AADQ-01A	Tumor/WT	pRF	0.216564	0.783436
TCGA-BC-A10R-11A	Adjacent nontumor tissue/Normal		TCGA-DD-A1EA-01A	Tumor/WT	pRF	0.17248	0.82752
TCGA-DD-A1EH-11A	Adjacent nontumor tissue/Normal		TCGA-5R-AA1C-01A	Tumor/WT	pRF	0.0630992	0.936901
TCGA-DD-A11C-11A	Adjacent nontumor tissue/Normal		TCGA-DD-A113-01A	Tumor/WT	pRF	0.0155866	0.984413
TCGA-DD-A1EJ-11A	Adjacent nontumor tissue/Normal		TCGA-2Y-A9H9-01A	Tumor/WT	pRF	0.183053	0.816947
TCGA-DD-A3A4-11A	Adjacent nontumor tissue/Normal		TCGA-CC-A7IE-01A	Tumor/WT	pRF	0.00407252	0.995927
TCGA-BC-A10Y-11A	Adjacent nontumor tissue/Normal		TCGA-XR-A8TD-01A	Tumor/WT	pRF	0.0159294	0.984071
TCGA-DD-A113-11A	Adjacent nontumor tissue/Normal		TCGA-DD-AAD2-01A	Tumor/WT	pRF	0.0303419	0.969658
TCGA-DD-A1EG-11A	Adjacent nontumor tissue/Normal		TCGA-DD-AACY-01A	Tumor/WT	pRF	0.528728	0.471272
TCGA-G3-A3CH-11A	Adjacent nontumor tissue/Normal		TCGA-DD-AACD-01A	Tumor/WT	pRF	0.0998042	0.900196
TCGA-BC-A10X-11A	Adjacent nontumor tissue/Normal		TCGA-ED-A4XI-01A	Tumor/WT	pRF	0.629651	0.370349
TCGA-DD-A39Z-11A	Adjacent nontumor tissue/Normal		TCGA-CC-A9FW-01A	Tumor/WT	pRF	0.0208629	0.979137
TCGA-BC-A10W-11A	Adjacent nontumor tissue/Normal		TCGA-DD-AAE2-01A	Tumor/WT	pRF	0.440625	0.559375
TCGA-BD-A3EP-11A	Adjacent nontumor tissue/Normal		TCGA-EP-A2KC-01A	Tumor/WT	pRF	0.0888962	0.911104
TCGA-FV-A3I0-11A	Adjacent nontumor tissue/Normal		TCGA-ED-A7PX-01A	Tumor/WT	pRF	0.00426473	0.995735
TCGA-DD-A3A8-11A	Adjacent nontumor tissue/Normal		TCGA-DD-AAVZ-01A	Tumor/WT	pRF	0.0724127	0.927587
TCGA-DD-A116-11A	Adjacent nontumor tissue/Normal		TCGA-ED-A627-01A	Tumor/WT	pN	0.896556	0.103444
TCGA-FV-A23B-11A	Adjacent nontumor tissue/Normal		TCGA-2Y-A9GW-01A	Tumor/WT	pRF	0.151091	0.848909
TCGA-FV-A3I1-11A	Adjacent nontumor tissue/Normal		TCGA-DD-AADO-01A	Tumor/WT	pRF	0.0187242	0.981276
TCGA-BC-A10Q-11A	Adjacent nontumor tissue/Normal		TCGA-DD-AADK-01A	Tumor/WT	pRF	0.0500043	0.949996
TCGA-DD-A11D-11A	Adjacent nontumor tissue/Normal		TCGA-DD-A1EH-01A	Tumor/WT	pRF	0.0127769	0.987223
TCGA-FV-A2QR-11A	Adjacent nontumor tissue/Normal		TCGA-DD-AACA-01A	Tumor/WT	pRF	0.00427172	0.995728
TCGA-DD-A11A-11A	Adjacent nontumor tissue/Normal		TCGA-FV-A3R3-01A	Tumor/WT	pRF	0.417632	0.582368
TCGA-DD-A3A2-11A	Adjacent nontumor tissue/Normal		TCGA-KR-A7K0-01A	Tumor/WT	pRF	0.323648	0.676352
TCGA-BD-A2L6-11A	Adjacent nontumor tissue/Normal		TCGA-DD-AACC-01A	Tumor/WT	pRF	0.0574022	0.942598
TCGA-EP-A12J-11A	Adjacent nontumor tissue/Normal		TCGA-BC-A3KG-01A	Tumor/WT	pRF	7.12261e-09	1
TCGA-DD-A3A6-11A	Adjacent nontumor tissue/Normal		TCGA-G3-AAV2-01A	Tumor/WT	pRF	0.404736	0.595264
TCGA-EP-A26S-11A	Adjacent nontumor tissue/Normal		TCGA-CC-A7IK-01A	Tumor/WT	pRF	1.73949e-05	0.999983
TCGA-DD-A118-11A	Adjacent nontumor tissue/Normal		TCGA-G3-A25S-01A	Tumor/WT	pRF	0.00447066	0.995529
TCGA-DD-A119-11A	Adjacent nontumor tissue/Normal		TCGA-DD-A4NS-01A	Tumor/WT	pN	0.93893	0.0610698
TCGA-DD-A1EE-11A	Adjacent nontumor tissue/Normal		TCGA-CC-A9FU-01A	Tumor/WT	pRF	3.33925e-07	1
TCGA-BC-A216-11A	Adjacent nontumor tissue/Normal		TCGA-DD-AAE3-01A	Tumor/WT	pRF	0.648708	0.351292
TCGA-BC-A10Z-11A	Adjacent nontumor tissue/Normal		TCGA-DD-AACP-01A	Tumor/WT	pRF	1.20149e-08	1
TCGA-FV-A3R2-11A	Adjacent nontumor tissue/Normal		TCGA-2Y-A9H7-01A	Tumor/WT	pRF	0.00864181	0.991358
TCGA-ES-A2HT-11A	Adjacent nontumor tissue/Normal		TCGA-BC-A110-01A	Tumor/WT	pN	0.99042	0.00957999
TCGA-DD-A114-11A	Adjacent nontumor tissue/Normal		TCGA-ZP-A9CZ-01A	Tumor/WT	pRF	1.64232e-06	0.999998
TCGA-BC-A10T-11A	Adjacent nontumor tissue/Normal		TCGA-DD-AAE1-01A	Tumor/WT	pRF	0.0641358	0.935864
TCGA-EP-A3RK-11A	Adjacent nontumor tissue/Normal		TCGA-DD-AAVS-01A	Tumor/WT	pRF	0.00569226	0.994308
TCGA-BC-A10U-11A	Adjacent nontumor tissue/Normal		TCGA-FV-A3I0-01A	Tumor/WT	pRF	0.121456	0.878544
TCGA-DD-A11B-11A	Adjacent nontumor tissue/Normal		TCGA-2Y-A9GT-01A	Tumor/WT	pRF	0.388325	0.611675
TCGA-CC-5259-01A	Tumor/Truncating		TCGA-FV-A2QQ-01A	Tumor/WT	pRF	0.0806003	0.9194
TCGA-G3-AAV4-01A	Tumor/Truncating		TCGA-DD-AAEH-01A	Tumor/WT	pRF	0.1101	0.8899
TCGA-DD-AAD8-01A	Tumor/Truncating		TCGA-DD-AADM-01A	Tumor/WT	pRF	0.0119993	0.988001
TCGA-G3-A5SM-01A	Tumor/Truncating		TCGA-G3-A3CK-01A	Tumor/WT	pRF	0.355379	0.644621
TCGA-UB-A7MD-01A	Tumor/Truncating		TCGA-EP-A26S-01A	Tumor/WT	pRF	0.597862	0.402138
TCGA-K7-A5RG-01A	Tumor/Truncating		TCGA-XR-A8TE-01A	Tumor/WT	pRF	0.618443	0.381557
TCGA-WX-AA44-01A	Tumor/Truncating		TCGA-DD-A73B-01A	Tumor/WT	pRF	0.016021	0.983979
TCGA-DD-AAED-01A	Tumor/Truncating		TCGA-EP-A3JL-01A	Tumor/WT	pRF	0.0240224	0.975978
TCGA-DD-AADC-01A	Tumor/Truncating		TCGA-DD-AAD0-01A	Tumor/WT	pRF	0.025833	0.974167
TCGA-DD-AACV-01A	Tumor/Truncating		TCGA-RC-A6M5-01A	Tumor/WT	pRF	0.576185	0.423815
TCGA-DD-A1EI-01A	Tumor/Truncating		TCGA-2Y-A9GZ-01A	Tumor/WT	pRF	0.533148	0.466852
TCGA-CC-5258-01A	Tumor/Truncating		TCGA-DD-AACO-01A	Tumor/WT	pRF	0.0111133	0.988887
TCGA-G3-A7M9-01A	Tumor/Truncating		TCGA-LG-A6GG-01A	Tumor/WT	pRF	0.218321	0.781679
TCGA-G3-AAV7-01A	Tumor/Truncating		TCGA-BC-4073-01B	Tumor/WT	pRF	0.00571973	0.99428
TCGA-DD-AADR-01A	Tumor/Truncating		TCGA-DD-A4NV-01A	Tumor/WT	pRF	0.465745	0.534255
TCGA-2Y-A9HA-01A	Tumor/Truncating		TCGA-DD-A73G-01A	Tumor/WT	pRF	0.0112326	0.988767
TCGA-DD-AAE6-01A	Tumor/Truncating		TCGA-G3-AAV3-01A	Tumor/WT	pRF	0.0266341	0.973366
TCGA-DD-AACZ-01A	Tumor/Truncating		TCGA-UB-AA0U-01A	Tumor/WT	pRF	0.0202258	0.979774
TCGA-ED-A7PZ-01A	Tumor/Truncating		TCGA-EP-A12J-01A	Tumor/WT	pN	0.69501	0.30499
TCGA-BC-A10R-01A	Tumor/Truncating		TCGA-G3-A5SI-01A	Tumor/WT	pRF	1.42553e-05	0.999986
TCGA-DD-A1EE-01A	Tumor/Truncating		TCGA-DD-AACA-02B	Tumor/WT	pRF	0.00485859	0.995141
TCGA-DD-AACE-01A	Tumor/Truncating		TCGA-DD-A4ND-01A	Tumor/WT	pRF	0.178182	0.821818
TCGA-FV-A3R2-01A	Tumor/Truncating		TCGA-ED-A8O5-01A	Tumor/WT	pRF	0.0206085	0.979392
TCGA-FV-A496-01A	Tumor/Truncating		TCGA-UB-A7ME-01A	Tumor/WT	pRF	0.0289693	0.971031
TCGA-CC-A7IG-01A	Tumor/Truncating		TCGA-CC-5264-01A	Tumor/WT	pRF	4.60055e-08	1
TCGA-DD-AACQ-01A	Tumor/Truncating		TCGA-DD-AADA-01A	Tumor/WT	pRF	0.344445	0.655555
TCGA-DD-AADN-01A	Tumor/Truncating		TCGA-2Y-A9HB-01A	Tumor/WT	pRF	0.22956	0.77044
TCGA-2Y-A9H4-01A	Tumor/Truncating		TCGA-G3-A5SK-01A	Tumor/WT	pN	0.886095	0.113905
TCGA-CC-5263-01A	Tumor/Truncating		TCGA-BC-A69I-01A	Tumor/WT	pN	0.780491	0.219509
TCGA-G3-A25V-01A	Tumor/Truncating		TCGA-BC-A10X-01A	Tumor/WT	pN	0.9749	0.0250997
TCGA-BC-A69H-01A	Tumor/Truncating		TCGA-BC-A10S-01A	Tumor/WT	pN	0.734149	0.265851
TCGA-DD-A3A7-01A	Tumor/Truncating		TCGA-DD-AAVX-01A	Tumor/WT	pRF	0.634544	0.365456
TCGA-RC-A6M6-01A	Tumor/Truncating		TCGA-DD-AAVQ-01A	Tumor/WT	pRF	0.00908685	0.990913
TCGA-DD-AACF-01A	Tumor/Truncating		TCGA-G3-A3CJ-01A	Tumor/WT	pRF	0.250433	0.749567
TCGA-5C-AAPD-01A	Tumor/Truncating		TCGA-DD-A115-01A	Tumor/WT	pRF	0.0247676	0.975232
TCGA-WJ-A86L-01A	Tumor/Truncating		TCGA-BC-A10Q-01A	Tumor/WT	pRF	0.00970081	0.990299
TCGA-BW-A5NQ-01A	Tumor/Truncating		TCGA-ZP-A9CY-01A	Tumor/WT	pRF	0.509058	0.490942
TCGA-DD-AACG-01A	Tumor/Truncating		TCGA-FV-A23B-01A	Tumor/WT	pRF	0.0134906	0.986509
TCGA-NI-A8LF-01A	Tumor/Truncating		TCGA-HP-A5MZ-01A	Tumor/WT	pRF	0.186718	0.813282
TCGA-DD-AAEI-01A	Tumor/Truncating		TCGA-DD-AACK-01A	Tumor/WT	pRF	0.0391073	0.960893
TCGA-CC-A1HT-01A	Tumor/Truncating		TCGA-DD-A11B-01A	Tumor/WT	pRF	0.279881	0.720119
			TCGA-ZP-A9D4-01A	Tumor/WT	pRF	0.478465	0.521535
			TCGA-DD-AACA-02A	Tumor/WT	pRF	0.0331341	0.966866
			TCGA-HP-A5N0-01A	Tumor/WT	pN	0.719231	0.280769
			TCGA-EP-A2KB-01A	Tumor/WT	pRF	0.0155369	0.984463
			TCGA-DD-A4NN-01A	Tumor/WT	pRF	0.0029734	0.997027
			TCGA-ES-A2HS-01A	Tumor/WT	pRF	0.0878435	0.912156
			TCGA-DD-AAVR-01A	Tumor/WT	pRF	0.358151	0.641849
			TCGA-DD-AAD1-01A	Tumor/WT	pRF	0.34741	0.65259
			TCGA-DD-A73D-01A	Tumor/WT	pRF	0.400754	0.599246
			TCGA-DD-AAVW-01A	Tumor/WT	pRF	0.0941194	0.905881
			TCGA-DD-A4NF-01A	Tumor/WT	pN	0.82443	0.17557
			TCGA-DD-AACN-01A	Tumor/WT	pRF	0.630057	0.369943
			TCGA-DD-A3A2-01A	Tumor/WT	pRF	0.586415	0.413585
			TCGA-K7-A5RF-01A	Tumor/WT	pN	0.976371	0.0236287
			TCGA-DD-A116-01A	Tumor/WT	pRF	0.0454477	0.954552
			TCGA-DD-A4NI-01A	Tumor/WT	pN	0.851243	0.148757
			TCGA-BC-A10T-01A	Tumor/WT	pRF	0.105419	0.894581
			TCGA-DD-AADJ-01A	Tumor/WT	pRF	0.0337397	0.96626
			TCGA-DD-AAE7-01A	Tumor/WT	pN	0.75159	0.24841
			TCGA-DD-A39X-01A	Tumor/WT	pRF	0.0560585	0.943942
			TCGA-DD-AADS-01A	Tumor/WT	pRF	0.470392	0.529608
			TCGA-DD-AAE9-01A	Tumor/WT	pRF	0.0134793	0.986521
			TCGA-ZS-A9CF-02A	Tumor/WT	pRF	0.00974559	0.990254
			TCGA-G3-AAUZ-01A	Tumor/WT	pRF	0.0748545	0.925145
			TCGA-WX-AA47-01A	Tumor/WT	pRF	0.093483	0.906517
			TCGA-NI-A4U2-01A	Tumor/WT	pRF	0.203023	0.796977
			TCGA-DD-AACI-01A	Tumor/WT	pRF	0.0654868	0.934513
			TCGA-ZP-A9D1-01A	Tumor/WT	pRF	0.36999	0.63001
			TCGA-DD-AAVP-01A	Tumor/WT	pRF	0.225958	0.774042
			TCGA-DD-A4NR-01A	Tumor/WT	pRF	0.00430071	0.995699
			TCGA-5R-AAAM-01A	Tumor/WT	pRF	0.651956	0.348044
			TCGA-DD-A3A4-01A	Tumor/WT	pRF	0.278688	0.721312
			TCGA-RC-A6M3-01A	Tumor/WT	pRF	1.70322e-05	0.999983
			TCGA-DD-A4NQ-01A	Tumor/WT	pRF	0.00263993	0.99736
			TCGA-CC-A9FV-01A	Tumor/WT	pRF	0.144213	0.855787
			TCGA-MR-A8JO-01A	Tumor/WT	pRF	0.109261	0.890739
			TCGA-DD-AAEG-01A	Tumor/WT	pRF	0.0491227	0.950877
			TCGA-DD-A39W-01A	Tumor/WT	pRF	0.191306	0.808694
			TCGA-DD-A39Z-01A	Tumor/WT	pRF	0.0211254	0.978875
			TCGA-BC-A10Z-01A	Tumor/WT	pRF	0.0455874	0.954413
			TCGA-CC-A123-01A	Tumor/WT	pRF	0.00841754	0.991582
			TCGA-2Y-A9H2-01A	Tumor/WT	pRF	0.00977881	0.990221
			TCGA-5C-A9VG-01A	Tumor/WT	pRF	0.00252748	0.997473
			TCGA-EP-A2KA-01A	Tumor/WT	pRF	0.00590961	0.99409
			TCGA-LG-A9QD-01A	Tumor/WT	pN	0.736496	0.263504
			TCGA-G3-A3CH-01A	Tumor/WT	pRF	0.146637	0.853363
			TCGA-G3-AAV1-01A	Tumor/WT	pRF	0.0717141	0.928286
			TCGA-ZS-A9CG-01A	Tumor/WT	pN	0.74285	0.25715
			TCGA-DD-AAW3-01A	Tumor/WT	pRF	0.46527	0.53473
			TCGA-ED-A7PY-01A	Tumor/WT	pRF	0.0495329	0.950467
			TCGA-G3-A25Y-01A	Tumor/WT	pRF	0.00654736	0.993453
			TCGA-G3-A3CI-01A	Tumor/WT	pN	0.900942	0.0990583
			TCGA-EP-A3RK-01A	Tumor/WT	pRF	0.00516493	0.994835
			TCGA-MI-A75H-01A	Tumor/WT	pRF	0.0838036	0.916196
			TCGA-G3-AAV5-01A	Tumor/WT	pRF	0.0714695	0.92853
			TCGA-DD-A1ED-01A	Tumor/WT	pN	0.964425	0.0355748
			TCGA-ED-A5KG-01A	Tumor/WT	pRF	0.0228624	0.977138
			TCGA-2Y-A9GX-01A	Tumor/WT	pRF	0.42464	0.57536
			TCGA-DD-A73E-01A	Tumor/WT	pRF	0.166986	0.833014
			TCGA-MR-A520-01A	Tumor/WT	pRF	0.625411	0.374589
			TCGA-DD-A1EF-01A	Tumor/WT	pRF	0.00682144	0.993179
			TCGA-G3-A25T-01A	Tumor/WT	pRF	0.00871026	0.99129
			TCGA-DD-A4NE-01A	Tumor/WT	pRF	1.78563e-05	0.999982
			TCGA-ZP-A9D0-01A	Tumor/WT	pRF	0.352959	0.647041
			TCGA-G3-A25X-01A	Tumor/WT	pRF	3.22498e-07	1
			TCGA-BC-4072-01B	Tumor/WT	pRF	0.00597737	0.994023
			TCGA-BC-A3KF-01A	Tumor/WT	pRF	0.0215736	0.978426
			TCGA-O8-A75V-01A	Tumor/WT	pRF	0.101316	0.898684
			TCGA-DD-AADI-01A	Tumor/WT	pRF	0.0860325	0.913967
			TCGA-DD-A39V-01A	Tumor/WT	pRF	0.036972	0.963028
			TCGA-DD-A1EC-01A	Tumor/WT	pRF	0.0344729	0.965527
			TCGA-KR-A7K7-01A	Tumor/WT	pRF	6.79688e-06	0.999993
			TCGA-LG-A9QC-01A	Tumor/WT	pRF	0.146976	0.853024
			TCGA-RC-A7S9-01A	Tumor/WT	pRF	3.44369e-06	0.999997
			TCGA-BC-A112-01A	Tumor/WT	pRF	0.0304525	0.969548
			TCGA-2Y-A9H0-01A	Tumor/WT	pRF	3.00007e-07	1
			TCGA-CC-A7IL-01A	Tumor/WT	pRF	0.0467258	0.953274
			TCGA-KR-A7K2-01A	Tumor/WT	pRF	0.0553268	0.944673
			TCGA-DD-AADU-01A	Tumor/WT	pN	0.744041	0.255959
			TCGA-ED-A66Y-01A	Tumor/WT	pRF	0.00304837	0.996952
			TCGA-DD-AADY-01A	Tumor/WT	pRF	0.0547647	0.945235
			TCGA-RC-A7SF-01A	Tumor/WT	pRF	0.0519803	0.94802
			TCGA-DD-AAEE-01A	Tumor/WT	pRF	0.0231769	0.976823
			TCGA-G3-AAV6-01A	Tumor/WT	pRF	1.39972e-07	1
			TCGA-DD-A73F-01A	Tumor/WT	pRF	0.0357832	0.964217
			TCGA-DD-A4NP-01A	Tumor/WT	pN	0.710798	0.289202
			TCGA-DD-AAEK-01A	Tumor/WT	pRF	0.17914	0.82086
			TCGA-DD-A11D-01A	Tumor/WT	pRF	0.381901	0.618099
			TCGA-DD-A1EG-01A	Tumor/WT	pRF	0.0120368	0.987963
			TCGA-PD-A5DF-01A	Tumor/WT	pRF	0.0232199	0.97678
			TCGA-DD-A118-01A	Tumor/WT	pRF	0.0629284	0.937072
			TCGA-DD-A4NL-01A	Tumor/WT	pN	0.87286	0.12714
			TCGA-5C-A9VH-01A	Tumor/WT	pRF	0.0354588	0.964541
			TCGA-3K-AAZ8-01A	Tumor/WT	pRF	0.551431	0.448569
			TCGA-DD-A3A6-01A	Tumor/WT	pRF	0.0564356	0.943564
			TCGA-DD-A3A3-01A	Tumor/WT	pRF	0.0236267	0.976373
			TCGA-CC-A7IH-01A	Tumor/WT	pRF	0.149415	0.850585
			TCGA-DD-A4NH-01A	Tumor/WT	pRF	0.00972474	0.990275
			TCGA-K7-A6G5-01A	Tumor/WT	pRF	0.279584	0.720416
			TCGA-DD-A1EJ-01A	Tumor/WT	pRF	0.00321411	0.996786
			TCGA-2Y-A9H3-01A	Tumor/WT	pRF	0.0892579	0.910742
			TCGA-UB-AA0V-01A	Tumor/WT	pN	0.965483	0.0345169
			TCGA-GJ-A9DB-01A	Tumor/WT	pRF	0.0528962	0.947104
			TCGA-DD-A4NK-01A	Tumor/WT	pRF	0.672383	0.327617
			TCGA-2Y-A9H6-01A	Tumor/WT	pRF	0.190929	0.809071
			TCGA-BD-A2L6-01A	Tumor/WT	pRF	0.00431398	0.995686
			TCGA-CC-5260-01A	Tumor/WT	pRF	0.0070342	0.992966
			TCGA-FV-A2QR-01A	Tumor/WT	pRF	0.0465441	0.953456
			TCGA-DD-AAW2-01A	Tumor/WT	pRF	0.360849	0.639151
			TCGA-DD-AA3A-01A	Tumor/WT	pRF	1.22422e-06	0.999999
			TCGA-FV-A495-01A	Tumor/WT	pRF	0.0152177	0.984782
			TCGA-ZS-A9CE-01A	Tumor/WT	pRF	0.395895	0.604105
			TCGA-G3-A7M8-01A	Tumor/WT	pN	0.810877	0.189123
			TCGA-5R-AA1D-01A	Tumor/WT	pRF	0.552314	0.447686
			TCGA-ED-A82E-01A	Tumor/WT	pRF	0.128873	0.871127
			TCGA-DD-A3A1-01A	Tumor/WT	pRF	0.160685	0.839315
			TCGA-MI-A75E-01A	Tumor/WT	pRF	0.182787	0.817213
			TCGA-ZS-A9CF-01A	Tumor/WT	pRF	0.0154543	0.984546
			TCGA-CC-A9FS-01A	Tumor/WT	pRF	0.091511	0.908489
			TCGA-CC-5261-01A	Tumor/WT	pRF	0.00588981	0.99411
			TCGA-G3-AAV0-01A	Tumor/WT	pRF	0.304836	0.695164
			TCGA-DD-AAE4-01A	Tumor/WT	pRF	0.12326	0.87674
			TCGA-DD-A3A8-01A	Tumor/WT	pRF	0.622294	0.377706
			TCGA-G3-A7M5-01A	Tumor/WT	pRF	0.376513	0.623487
			TCGA-CC-A3MC-01A	Tumor/WT	pRF	0.00391045	0.99609
			TCGA-2V-A95S-01A	Tumor/WT	pRF	0.00486027	0.99514
			TCGA-ED-A66X-01A	Tumor/WT	pRF	0.00921903	0.990781
			TCGA-G3-A6UC-01A	Tumor/WT	pRF	0.605511	0.394489
			TCGA-DD-A3A5-01A	Tumor/WT	pRF	0.0873449	0.912655
			TCGA-DD-AACH-01A	Tumor/WT	pRF	9.24395e-08	1
			TCGA-CC-5262-01A	Tumor/WT	pRF	0.0117688	0.988231
			TCGA-DD-AADG-01A	Tumor/WT	pRF	0.380589	0.619411
			TCGA-DD-AAW0-01A	Tumor/WT	pRF	0.438798	0.561202
			TCGA-DD-AACJ-01A	Tumor/WT	pRF	0.144532	0.855468
			TCGA-DD-A4NO-01A	Tumor/WT	pRF	0.450149	0.549851
			TCGA-G3-A7M7-01A	Tumor/WT	pRF	0.228656	0.771344
			TCGA-ES-A2HT-01A	Tumor/WT	pRF	0.436948	0.563052
			TCGA-DD-AACX-01A	Tumor/WT	pRF	0.00656619	0.993434
			TCGA-2Y-A9GV-01A	Tumor/WT	pRF	0.623549	0.376451
			TCGA-BW-A5NP-01A	Tumor/WT	pRF	0.00698344	0.993017
			TCGA-UB-A7MA-01A	Tumor/WT	pRF	1.57247e-06	0.999998
			TCGA-MI-A75C-01A	Tumor/WT	pRF	0.0794929	0.920507
			TCGA-DD-A4NA-01A	Tumor/WT	pRF	0.0362157	0.963784
			TCGA-ZP-A9CV-01A	Tumor/WT	pRF	0.517798	0.482202
			TCGA-DD-A1EK-01A	Tumor/WT	pRF	0.542552	0.457448
			TCGA-KR-A7K8-01A	Tumor/WT	pRF	0.0281159	0.971884
			TCGA-DD-AAD6-01A	Tumor/WT	pRF	0.0348657	0.965134
			TCGA-DD-A4NB-01A	Tumor/WT	pRF	0.331295	0.668705
			TCGA-DD-A11C-01A	Tumor/WT	pRF	0.0181111	0.981889
			TCGA-ED-A8O6-01A	Tumor/WT	pRF	0.0051282	0.994872
			TCGA-DD-AAEB-01A	Tumor/WT	pRF	0.469301	0.530699
			TCGA-2Y-A9GU-01A	Tumor/WT	pRF	0.0494744	0.950526
			TCGA-DD-A73A-01A	Tumor/WT	pRF	0.187562	0.812438
			TCGA-RC-A6M4-01A	Tumor/WT	pRF	0.12738	0.87262
			TCGA-DD-AAVY-01A	Tumor/WT	pN	0.697666	0.302334
			TCGA-DD-A4NJ-01A	Tumor/WT	pRF	0.00383175	0.996168
			TCGA-G3-A5SL-01A	Tumor/WT	pRF	0.354126	0.645874
			TCGA-DD-AAC8-01A	Tumor/WT	pRF	0.0476246	0.952375
			TCGA-ED-A97K-01A	Tumor/WT	pRF	0.33314	0.66686
			TCGA-DD-A73C-01A	Tumor/WT	pRF	0.314542	0.685458
			TCGA-DD-AAW1-01A	Tumor/WT	pN	0.860398	0.139602
			TCGA-XR-A8TF-01A	Tumor/WT	pRF	0.0492438	0.950756
			TCGA-CC-A5UC-01A	Tumor/WT	pRF	5.45754e-06	0.999995
			TCGA-DD-A39Y-01A	Tumor/WT	pRF	5.37627e-08	1
			TCGA-DD-AADF-01A	Tumor/WT	pRF	0.0176095	0.98239
			TCGA-2Y-A9H5-01A	Tumor/WT	pRF	0.099747	0.900253
			TCGA-K7-AAU7-01A	Tumor/Missense	pRF	0.0306904	0.96931
			TCGA-DD-AAD3-01A	Tumor/Missense	pRF	0.294183	0.705817
			TCGA-UB-A7MF-01A	Tumor/Missense	pRF	0.00441761	0.995582
			TCGA-CC-A8HV-01A	Tumor/Missense	pRF	4.28712e-06	0.999996
			TCGA-DD-AADB-01A	Tumor/Missense	pRF	3.12798e-06	0.999997
			TCGA-G3-A5SJ-01A	Tumor/Missense	pRF	0.03813	0.96187
			TCGA-2Y-A9GS-01A	Tumor/Missense	pRF	1.74884e-06	0.999998
			TCGA-CC-A3MA-01A	Tumor/Missense	pRF	1.37937e-06	0.999999
			TCGA-2Y-A9GY-01A	Tumor/Missense	pRF	1.02547e-07	1
			TCGA-2Y-A9H8-01A	Tumor/Missense	pRF	0.00366775	0.996332
			TCGA-FV-A3I1-01A	Tumor/Missense	pRF	0.010116	0.989884
			TCGA-DD-AAVU-01A	Tumor/Missense	pRF	0.0138595	0.98614
			TCGA-GJ-A3OU-01A	Tumor/Missense	pRF	0.0147945	0.985205
			TCGA-RC-A7SB-01A	Tumor/Missense	pRF	0.0618296	0.93817
			TCGA-DD-A11A-01A	Tumor/Missense	pRF	0.102403	0.897597
			TCGA-CC-A3MB-01A	Tumor/Missense	pRF	2.32623e-07	1
			TCGA-MI-A75I-01A	Tumor/Missense	pRF	0.00801113	0.991989
			TCGA-CC-A8HU-01A	Tumor/Missense	pRF	5.40474e-08	1
			TCGA-G3-A25U-01A	Tumor/Missense	pRF	0.041205	0.958795
			TCGA-BC-A5W4-01A	Tumor/Missense	pRF	0.0551551	0.944845
			TCGA-FV-A4ZQ-01A	Tumor/Missense	pRF	1.05922e-06	0.999999
			TCGA-DD-AACS-01A	Tumor/Missense	pRF	0.0185379	0.981462
			TCGA-DD-AAE0-01A	Tumor/Missense	pRF	3.11164e-07	1
			TCGA-RC-A7SH-01A	Tumor/Missense	pRF	7.90333e-06	0.999992
			TCGA-DD-AADD-01A	Tumor/Missense	pRF	2.05983e-06	0.999998
			TCGA-4R-AA8I-01A	Tumor/Missense	pRF	0.0579771	0.942023
			TCGA-UB-A7MB-01A	Tumor/Missense	pRF	3.90864e-07	1
			TCGA-RG-A7D4-01A	Tumor/Missense	pRF	3.63439e-06	0.999996
			TCGA-BC-A217-01A	Tumor/Missense	pRF	4.23782e-07	1
			TCGA-UB-A7MC-01A	Tumor/Missense	pRF	0.00823462	0.991765
			TCGA-WQ-AB4B-01A	Tumor/Missense	pRF	0.104979	0.895021
			TCGA-YA-A8S7-01A	Tumor/Missense	pRF	2.72501e-07	1
			TCGA-CC-A3M9-01A	Tumor/Missense	pRF	7.79736e-08	1
			TCGA-DD-AADW-01A	Tumor/Missense	pRF	1.23248e-05	0.999988
			TCGA-DD-AADV-01A	Tumor/Missense	pRF	0.00569979	0.9943
			TCGA-ZP-A9D2-01A	Tumor/Missense	pRF	0.00498534	0.995015
			TCGA-CC-A7IJ-01A	Tumor/Missense	pRF	1.5603e-06	0.999998
			TCGA-ED-A7XP-01A	Tumor/Missense	pRF	0.0530573	0.946943
			TCGA-ED-A459-01A	Tumor/Missense	pRF	1.55107e-05	0.999984
			TCGA-QA-A7B7-01A	Tumor/Missense	pRF	1.32016e-07	1
			TCGA-DD-AACL-01A	Tumor/Missense	pRF	1.49924e-07	1
			TCGA-FV-A4ZP-01A	Tumor/Missense	pRF	5.89084e-07	0.999999
			TCGA-BC-A8YO-01A	Tumor/Missense	pRF	1.22662e-07	1
			TCGA-DD-A1EB-01A	Tumor/Missense	pRF	0.265802	0.734198
			TCGA-DD-AAVV-01A	Tumor/Missense	pRF	0.0247974	0.975203
			TCGA-CC-A8HT-01A	Tumor/Missense	pRF	2.41273e-08	1
			TCGA-BC-A216-01A	Tumor/Missense	pRF	4.96756e-06	0.999995
			TCGA-RC-A7SK-01A	Tumor/Missense	pRF	0.0181746	0.981825
			TCGA-MI-A75G-01A	Tumor/Missense	pRF	0.235894	0.764106
			TCGA-CC-A5UD-01A	Tumor/Missense	pRF	1.15565e-08	1
			TCGA-DD-AACU-01A	Tumor/Missense	pRF	0.0798319	0.920168
			TCGA-BW-A5NO-01A	Tumor/Missense	pRF	0.0571358	0.942864
			TCGA-XR-A8TG-01A	Tumor/Missense	pRF	0.0410535	0.958946
			TCGA-DD-AAD5-01A	Tumor/Missense	pRF	1.4169e-06	0.999999
			TCGA-BD-A3EP-01A	Tumor/Missense	pRF	0.0504059	0.949594
			TCGA-WQ-A9G7-01A	Tumor/Missense	pRF	5.53027e-06	0.999994
			TCGA-BC-A10U-01A	Tumor/Missense	pRF	0.0693184	0.930682
			TCGA-DD-AAEA-01A	Tumor/Missense	pRF	0.00833658	0.991663
			TCGA-CC-A7II-01A	Tumor/Missense	pRF	4.04425e-09	1
			TCGA-DD-AADL-01A	Tumor/Missense	pRF	0.00653018	0.99347
			TCGA-CC-A5UE-01A	Tumor/Missense	pRF	1.50724e-07	1
			TCGA-G3-A25Z-01A	Tumor/Missense	pRF	0.171533	0.828467
			TCGA-DD-A1EL-01A	Tumor/Missense	pRF	3.76687e-06	0.999996
			TCGA-ED-A7XO-01A	Tumor/Missense	pRF	0.0171021	0.982898
			TCGA-DD-AACB-01A	Tumor/Missense	pRF	0.00465056	0.995349
			TCGA-G3-A7M6-01A	Tumor/Missense	pRF	0.00376115	0.996239
			TCGA-DD-A114-01A	Tumor/Missense	pRF	4.9789e-08	1

## Sheet: I_Pan-cancer
Table S4I The list of training and predition samples in TCGA pan-cancer cohort including BLCA, BRCA, COAD, ESCA, HNSC, LIHC, LUNG, STAD, and UCEC
Sample ID	Cancer types	Tissue type/TP53 original state		Sample ID	Cancer types	Tissue type/TP53 original state	TP53 predicted state	pN probability	pRF probability
TCGA-BT-A20Q-11A	BLCA	Adjacent nontumor tissue/Normal		TCGA-YC-A9TC-01A	BLCA	Tumor/WT	pRF	1.34e-09	1
TCGA-GC-A3BM-11A	BLCA	Adjacent nontumor tissue/Normal		TCGA-E7-A6MF-01A	BLCA	Tumor/WT	pN	0.995938	0.00406157
TCGA-K4-A3WV-11A	BLCA	Adjacent nontumor tissue/Normal		TCGA-H4-A2HQ-01A	BLCA	Tumor/WT	pRF	4.35e-07	1
TCGA-BT-A20U-11A	BLCA	Adjacent nontumor tissue/Normal		TCGA-E7-A4XJ-01A	BLCA	Tumor/WT	pRF	0.00462557	0.995374
TCGA-K4-A54R-11A	BLCA	Adjacent nontumor tissue/Normal		TCGA-XF-A8HE-01A	BLCA	Tumor/WT	pRF	0.00331221	0.996688
TCGA-BT-A20N-11A	BLCA	Adjacent nontumor tissue/Normal		TCGA-FD-A5BT-01A	BLCA	Tumor/WT	pRF	0.0218192	0.978181
TCGA-CU-A0YN-11A	BLCA	Adjacent nontumor tissue/Normal		TCGA-G2-AA3C-01A	BLCA	Tumor/WT	pRF	3.27e-07	1
TCGA-BT-A2LB-11A	BLCA	Adjacent nontumor tissue/Normal		TCGA-4Z-AA89-01A	BLCA	Tumor/WT	pRF	0.00648976	0.99351
TCGA-GD-A3OP-11A	BLCA	Adjacent nontumor tissue/Normal		TCGA-KQ-A41R-01A	BLCA	Tumor/WT	pRF	2.9e-07	1
TCGA-GD-A3OQ-11A	BLCA	Adjacent nontumor tissue/Normal		TCGA-BT-A20V-01A	BLCA	Tumor/WT	pRF	7.49e-10	1
TCGA-GD-A2C5-11A	BLCA	Adjacent nontumor tissue/Normal		TCGA-4Z-AA81-01A	BLCA	Tumor/WT	pRF	4.1e-09	1
TCGA-GC-A6I3-11A	BLCA	Adjacent nontumor tissue/Normal		TCGA-FD-A3B5-01A	BLCA	Tumor/WT	pRF	1.24e-06	0.999999
TCGA-BL-A13J-11A	BLCA	Adjacent nontumor tissue/Normal		TCGA-FD-A3SM-01A	BLCA	Tumor/WT	pRF	1.23e-05	0.999988
TCGA-BT-A20R-11A	BLCA	Adjacent nontumor tissue/Normal		TCGA-BT-A20T-01A	BLCA	Tumor/WT	pRF	0.00912	0.99088
TCGA-CU-A0YR-11A	BLCA	Adjacent nontumor tissue/Normal		TCGA-YC-A89H-01A	BLCA	Tumor/WT	pRF	4.83e-10	1
TCGA-GC-A3WC-11A	BLCA	Adjacent nontumor tissue/Normal		TCGA-G2-A2EK-01A	BLCA	Tumor/WT	pN	0.58673	0.41327
TCGA-BT-A2LA-11A	BLCA	Adjacent nontumor tissue/Normal		TCGA-C4-A0F1-01A	BLCA	Tumor/WT	pRF	0.00290899	0.997091
TCGA-BT-A20W-11A	BLCA	Adjacent nontumor tissue/Normal		TCGA-SY-A9G0-01A	BLCA	Tumor/WT	pN	0.9401	0.0598996
TCGA-K4-A5RI-11A	BLCA	Adjacent nontumor tissue/Normal		TCGA-FD-A3N6-01A	BLCA	Tumor/WT	pRF	2.6e-08	1
TCGA-BH-A0E0-11A	BRCA	Adjacent nontumor tissue/Normal		TCGA-CU-A5W6-01A	BLCA	Tumor/WT	pRF	3.68e-07	1
TCGA-BH-A18U-11A	BRCA	Adjacent nontumor tissue/Normal		TCGA-DK-A2I4-01A	BLCA	Tumor/WT	pRF	0.0187244	0.981276
TCGA-BH-A18R-11A	BRCA	Adjacent nontumor tissue/Normal		TCGA-4Z-AA7Y-01A	BLCA	Tumor/WT	pRF	0.0126921	0.987308
TCGA-BH-A203-11A	BRCA	Adjacent nontumor tissue/Normal		TCGA-DK-A3WY-01A	BLCA	Tumor/WT	pRF	0.0582702	0.94173
TCGA-AC-A2FF-11A	BRCA	Adjacent nontumor tissue/Normal		TCGA-E7-A3X6-01A	BLCA	Tumor/WT	pRF	0.00857468	0.991425
TCGA-A7-A0DC-11A	BRCA	Adjacent nontumor tissue/Normal		TCGA-DK-A3IQ-01A	BLCA	Tumor/WT	pRF	0.0913076	0.908692
TCGA-BH-A0B8-11A	BRCA	Adjacent nontumor tissue/Normal		TCGA-ZF-AA56-01A	BLCA	Tumor/WT	pRF	3.78e-06	0.999996
TCGA-BH-A18J-11A	BRCA	Adjacent nontumor tissue/Normal		TCGA-CU-A3QU-01A	BLCA	Tumor/WT	pRF	1.59e-10	1
TCGA-BH-A1FN-11A	BRCA	Adjacent nontumor tissue/Normal		TCGA-FD-A6TI-01A	BLCA	Tumor/WT	pRF	0.0525044	0.947496
TCGA-E2-A1LS-11A	BRCA	Adjacent nontumor tissue/Normal		TCGA-YF-AA3L-01A	BLCA	Tumor/WT	pRF	0.0169026	0.983097
TCGA-A7-A13G-11A	BRCA	Adjacent nontumor tissue/Normal		TCGA-DK-AA76-01A	BLCA	Tumor/WT	pRF	1.49e-07	1
TCGA-AC-A23H-11A	BRCA	Adjacent nontumor tissue/Normal		TCGA-FD-A5C1-01A	BLCA	Tumor/WT	pRF	0.00321199	0.996788
TCGA-BH-A18V-11A	BRCA	Adjacent nontumor tissue/Normal		TCGA-4Z-AA7O-01A	BLCA	Tumor/WT	pRF	1.45e-05	0.999986
TCGA-E9-A1RB-11A	BRCA	Adjacent nontumor tissue/Normal		TCGA-DK-AA75-01A	BLCA	Tumor/WT	pRF	8.94e-10	1
TCGA-BH-A18L-11A	BRCA	Adjacent nontumor tissue/Normal		TCGA-BL-A5ZZ-01A	BLCA	Tumor/WT	pRF	0.00750509	0.992495
TCGA-BH-A1EW-11B	BRCA	Adjacent nontumor tissue/Normal		TCGA-XF-AAN2-01A	BLCA	Tumor/WT	pRF	1.65e-06	0.999998
TCGA-E2-A15I-11A	BRCA	Adjacent nontumor tissue/Normal		TCGA-ZF-A9R1-01A	BLCA	Tumor/WT	pRF	1.65e-08	1
TCGA-E2-A158-11A	BRCA	Adjacent nontumor tissue/Normal		TCGA-ZF-A9R9-01A	BLCA	Tumor/WT	pRF	0.0334556	0.966544
TCGA-BH-A0BA-11A	BRCA	Adjacent nontumor tissue/Normal		TCGA-DK-A6AV-01A	BLCA	Tumor/WT	pRF	3.69e-08	1
TCGA-BH-A0B3-11B	BRCA	Adjacent nontumor tissue/Normal		TCGA-XF-AAMY-01A	BLCA	Tumor/WT	pRF	0.0123838	0.987616
TCGA-BH-A0DO-11A	BRCA	Adjacent nontumor tissue/Normal		TCGA-CF-A47T-01A	BLCA	Tumor/WT	pRF	3.9e-09	1
TCGA-GI-A2C9-11A	BRCA	Adjacent nontumor tissue/Normal		TCGA-GD-A3OP-01A	BLCA	Tumor/WT	pRF	0.0779327	0.922067
TCGA-BH-A0BQ-11A	BRCA	Adjacent nontumor tissue/Normal		TCGA-SY-A9G5-01A	BLCA	Tumor/WT	pRF	0.00776482	0.992235
TCGA-A7-A0CE-11A	BRCA	Adjacent nontumor tissue/Normal		TCGA-E7-A677-01A	BLCA	Tumor/WT	pRF	0.0427665	0.957234
TCGA-BH-A0H5-11A	BRCA	Adjacent nontumor tissue/Normal		TCGA-UY-A8OD-01A	BLCA	Tumor/WT	pRF	4.6e-06	0.999995
TCGA-BH-A0DQ-11A	BRCA	Adjacent nontumor tissue/Normal		TCGA-FD-A62O-01A	BLCA	Tumor/WT	pRF	9.03e-06	0.999991
TCGA-E2-A15K-11A	BRCA	Adjacent nontumor tissue/Normal		TCGA-DK-A1AA-01A	BLCA	Tumor/WT	pRF	0.0708275	0.929172
TCGA-BH-A208-11A	BRCA	Adjacent nontumor tissue/Normal		TCGA-DK-A1A6-01A	BLCA	Tumor/WT	pRF	4.65e-11	1
TCGA-BH-A1F0-11B	BRCA	Adjacent nontumor tissue/Normal		TCGA-BT-A20P-01A	BLCA	Tumor/WT	pRF	0.00577665	0.994223
TCGA-E9-A1ND-11A	BRCA	Adjacent nontumor tissue/Normal		TCGA-CF-A47S-01A	BLCA	Tumor/WT	pRF	0.024995	0.975005
TCGA-BH-A18K-11A	BRCA	Adjacent nontumor tissue/Normal		TCGA-XF-A9T2-01A	BLCA	Tumor/WT	pRF	3.49e-06	0.999997
TCGA-E9-A1N5-11A	BRCA	Adjacent nontumor tissue/Normal		TCGA-DK-A6B0-01A	BLCA	Tumor/WT	pRF	0.01613	0.98387
TCGA-E2-A1IG-11A	BRCA	Adjacent nontumor tissue/Normal		TCGA-S5-AA26-01A	BLCA	Tumor/WT	pRF	1.21e-05	0.999988
TCGA-BH-A0C3-11A	BRCA	Adjacent nontumor tissue/Normal		TCGA-FD-A3B4-01A	BLCA	Tumor/WT	pRF	0.00711491	0.992885
TCGA-BH-A0BC-11A	BRCA	Adjacent nontumor tissue/Normal		TCGA-XF-A9SP-01A	BLCA	Tumor/WT	pRF	0.0165215	0.983478
TCGA-BH-A18M-11A	BRCA	Adjacent nontumor tissue/Normal		TCGA-FD-A6TB-01A	BLCA	Tumor/WT	pRF	0.121078	0.878922
TCGA-E9-A1N9-11A	BRCA	Adjacent nontumor tissue/Normal		TCGA-FD-A6TA-01A	BLCA	Tumor/WT	pRF	0.00434541	0.995655
TCGA-BH-A0BT-11A	BRCA	Adjacent nontumor tissue/Normal		TCGA-XF-A8HB-01A	BLCA	Tumor/WT	pRF	1.04e-08	1
TCGA-BH-A0BS-11A	BRCA	Adjacent nontumor tissue/Normal		TCGA-FD-A43U-01A	BLCA	Tumor/WT	pRF	0.0168909	0.983109
TCGA-BH-A1FM-11B	BRCA	Adjacent nontumor tissue/Normal		TCGA-R3-A69X-01A	BLCA	Tumor/WT	pRF	1.4e-05	0.999986
TCGA-E9-A1RI-11A	BRCA	Adjacent nontumor tissue/Normal		TCGA-FD-A5C0-01A	BLCA	Tumor/WT	pRF	0.013295	0.986705
TCGA-A7-A0D9-11A	BRCA	Adjacent nontumor tissue/Normal		TCGA-DK-A6B5-01A	BLCA	Tumor/WT	pRF	1.19e-06	0.999999
TCGA-BH-A0BV-11A	BRCA	Adjacent nontumor tissue/Normal		TCGA-C4-A0F0-01A	BLCA	Tumor/WT	pRF	1.7e-12	1
TCGA-BH-A0BM-11A	BRCA	Adjacent nontumor tissue/Normal		TCGA-LT-A8JT-01A	BLCA	Tumor/WT	pRF	0.0233197	0.97668
TCGA-BH-A0B7-11A	BRCA	Adjacent nontumor tissue/Normal		TCGA-XF-A8HI-01A	BLCA	Tumor/WT	pRF	0.0208173	0.979183
TCGA-BH-A1EV-11A	BRCA	Adjacent nontumor tissue/Normal		TCGA-4Z-AA82-01A	BLCA	Tumor/WT	pRF	0.00751428	0.992486
TCGA-A7-A0DB-11A	BRCA	Adjacent nontumor tissue/Normal		TCGA-XF-A9SJ-01A	BLCA	Tumor/WT	pRF	0.00352639	0.996474
TCGA-BH-A18Q-11A	BRCA	Adjacent nontumor tissue/Normal		TCGA-CF-A7I0-01A	BLCA	Tumor/WT	pRF	0.418234	0.581766
TCGA-BH-A209-11A	BRCA	Adjacent nontumor tissue/Normal		TCGA-GD-A3OQ-01A	BLCA	Tumor/WT	pRF	8.8e-06	0.999991
TCGA-BH-A0DK-11A	BRCA	Adjacent nontumor tissue/Normal		TCGA-CU-A0YO-01A	BLCA	Tumor/WT	pRF	0.129026	0.870974
TCGA-E2-A15M-11A	BRCA	Adjacent nontumor tissue/Normal		TCGA-DK-AA71-01A	BLCA	Tumor/WT	pRF	2.51e-06	0.999997
TCGA-E2-A1L7-11A	BRCA	Adjacent nontumor tissue/Normal		TCGA-CF-A9FL-01A	BLCA	Tumor/WT	pRF	0.00973102	0.990269
TCGA-BH-A1EN-11A	BRCA	Adjacent nontumor tissue/Normal		TCGA-ZF-AA5N-01A	BLCA	Tumor/WT	pRF	5.67e-09	1
TCGA-BH-A0DV-11A	BRCA	Adjacent nontumor tissue/Normal		TCGA-UY-A9PF-01A	BLCA	Tumor/WT	pRF	0.112057	0.887943
TCGA-BH-A0DH-11A	BRCA	Adjacent nontumor tissue/Normal		TCGA-CF-A1HR-01A	BLCA	Tumor/WT	pRF	1.27e-05	0.999987
TCGA-BH-A0C0-11A	BRCA	Adjacent nontumor tissue/Normal		TCGA-DK-A2HX-01A	BLCA	Tumor/WT	pRF	0.193777	0.806223
TCGA-BH-A1FD-11B	BRCA	Adjacent nontumor tissue/Normal		TCGA-DK-AA6T-01A	BLCA	Tumor/WT	pRF	0.00367477	0.996325
TCGA-BH-A204-11A	BRCA	Adjacent nontumor tissue/Normal		TCGA-ZF-AA4V-01A	BLCA	Tumor/WT	pRF	0.00720088	0.992799
TCGA-BH-A1FJ-11B	BRCA	Adjacent nontumor tissue/Normal		TCGA-FT-A61P-01A	BLCA	Tumor/WT	pRF	0.0231442	0.976856
TCGA-BH-A1FH-11B	BRCA	Adjacent nontumor tissue/Normal		TCGA-2F-A9KQ-01A	BLCA	Tumor/WT	pRF	0.00935273	0.990647
TCGA-AC-A2FM-11B	BRCA	Adjacent nontumor tissue/Normal		TCGA-BT-A20W-01A	BLCA	Tumor/WT	pRF	0.0135968	0.986403
TCGA-BH-A0H7-11A	BRCA	Adjacent nontumor tissue/Normal		TCGA-ZF-A9R3-01A	BLCA	Tumor/WT	pRF	7.04e-06	0.999993
TCGA-BH-A1EU-11A	BRCA	Adjacent nontumor tissue/Normal		TCGA-K4-A83P-01A	BLCA	Tumor/WT	pRF	0.0454456	0.954554
TCGA-BH-A1FC-11A	BRCA	Adjacent nontumor tissue/Normal		TCGA-DK-A1AE-01A	BLCA	Tumor/WT	pRF	1.24e-06	0.999999
TCGA-BH-A1F8-11B	BRCA	Adjacent nontumor tissue/Normal		TCGA-DK-A3WX-01A	BLCA	Tumor/WT	pRF	1.73e-07	1
TCGA-E9-A1NA-11A	BRCA	Adjacent nontumor tissue/Normal		TCGA-DK-A3WW-01A	BLCA	Tumor/WT	pRF	3.49e-07	1
TCGA-E9-A1RC-11A	BRCA	Adjacent nontumor tissue/Normal		TCGA-CU-A0YR-01A	BLCA	Tumor/WT	pRF	7.16e-07	0.999999
TCGA-A7-A0CH-11A	BRCA	Adjacent nontumor tissue/Normal		TCGA-FD-A3SN-01A	BLCA	Tumor/WT	pRF	9.79e-08	1
TCGA-E2-A1LH-11A	BRCA	Adjacent nontumor tissue/Normal		TCGA-GD-A76B-01A	BLCA	Tumor/WT	pRF	0.00515302	0.994847
TCGA-BH-A0B5-11A	BRCA	Adjacent nontumor tissue/Normal		TCGA-BL-A0C8-01B	BLCA	Tumor/WT	pRF	0.00807501	0.991925
TCGA-BH-A0AZ-11A	BRCA	Adjacent nontumor tissue/Normal		TCGA-DK-AA6P-01A	BLCA	Tumor/WT	pRF	1.03e-06	0.999999
TCGA-E9-A1NG-11A	BRCA	Adjacent nontumor tissue/Normal		TCGA-CF-A5UA-01A	BLCA	Tumor/WT	pRF	1.82e-07	1
TCGA-BH-A0DL-11A	BRCA	Adjacent nontumor tissue/Normal		TCGA-2F-A9KT-01A	BLCA	Tumor/WT	pRF	1.32e-07	1
TCGA-E9-A1R7-11A	BRCA	Adjacent nontumor tissue/Normal		TCGA-CF-A9FF-01A	BLCA	Tumor/WT	pRF	0.0264533	0.973547
TCGA-BH-A0H9-11A	BRCA	Adjacent nontumor tissue/Normal		TCGA-2F-A9KW-01A	BLCA	Tumor/WT	pRF	3.37e-07	1
TCGA-BH-A0DZ-11A	BRCA	Adjacent nontumor tissue/Normal		TCGA-E7-A97P-01A	BLCA	Tumor/WT	pRF	0.00574709	0.994253
TCGA-A7-A13F-11A	BRCA	Adjacent nontumor tissue/Normal		TCGA-ZF-AA4R-01A	BLCA	Tumor/WT	pRF	1.14e-06	0.999999
TCGA-BH-A18S-11A	BRCA	Adjacent nontumor tissue/Normal		TCGA-YC-A8S6-01A	BLCA	Tumor/WT	pN	0.5	0.5
TCGA-BH-A0BJ-11A	BRCA	Adjacent nontumor tissue/Normal		TCGA-GV-A3QF-01A	BLCA	Tumor/WT	pRF	5.83e-08	1
TCGA-E2-A1LB-11A	BRCA	Adjacent nontumor tissue/Normal		TCGA-BT-A0S7-01A	BLCA	Tumor/WT	pRF	0.0691377	0.930862
TCGA-BH-A0HK-11A	BRCA	Adjacent nontumor tissue/Normal		TCGA-CF-A3MH-01A	BLCA	Tumor/WT	pRF	0.00476199	0.995238
TCGA-E2-A1BC-11A	BRCA	Adjacent nontumor tissue/Normal		TCGA-FD-A5BY-01A	BLCA	Tumor/WT	pRF	1.05e-05	0.99999
TCGA-BH-A1FR-11B	BRCA	Adjacent nontumor tissue/Normal		TCGA-GV-A6ZA-01A	BLCA	Tumor/WT	pRF	6.87e-07	0.999999
TCGA-BH-A1FB-11A	BRCA	Adjacent nontumor tissue/Normal		TCGA-4Z-AA7N-01A	BLCA	Tumor/WT	pN	0.822716	0.177284
TCGA-BH-A0HA-11A	BRCA	Adjacent nontumor tissue/Normal		TCGA-GC-A3RD-01A	BLCA	Tumor/WT	pRF	2.19e-06	0.999998
TCGA-BH-A0E1-11A	BRCA	Adjacent nontumor tissue/Normal		TCGA-HQ-A2OE-01A	BLCA	Tumor/WT	pRF	1.86e-06	0.999998
TCGA-AC-A2FB-11A	BRCA	Adjacent nontumor tissue/Normal		TCGA-FD-A5BZ-01A	BLCA	Tumor/WT	pRF	0.0445824	0.955418
TCGA-E9-A1N6-11A	BRCA	Adjacent nontumor tissue/Normal		TCGA-CU-A72E-01A	BLCA	Tumor/WT	pRF	0.00859066	0.991409
TCGA-E2-A153-11A	BRCA	Adjacent nontumor tissue/Normal		TCGA-FD-A6TH-01A	BLCA	Tumor/WT	pRF	9.19e-10	1
TCGA-E9-A1RF-11A	BRCA	Adjacent nontumor tissue/Normal		TCGA-K4-A3WS-01A	BLCA	Tumor/WT	pRF	0.0463493	0.953651
TCGA-BH-A1F6-11B	BRCA	Adjacent nontumor tissue/Normal		TCGA-CF-A8HX-01A	BLCA	Tumor/WT	pRF	0.00499215	0.995008
TCGA-BH-A1FG-11B	BRCA	Adjacent nontumor tissue/Normal		TCGA-DK-A6B1-01A	BLCA	Tumor/WT	pRF	0.0841821	0.915818
TCGA-BH-A18N-11A	BRCA	Adjacent nontumor tissue/Normal		TCGA-DK-A6AW-01A	BLCA	Tumor/WT	pRF	0.0500906	0.949909
TCGA-BH-A0DG-11A	BRCA	Adjacent nontumor tissue/Normal		TCGA-C4-A0F6-01A	BLCA	Tumor/WT	pRF	5.21e-06	0.999995
TCGA-BH-A1F2-11A	BRCA	Adjacent nontumor tissue/Normal		TCGA-GC-A3I6-01A	BLCA	Tumor/WT	pRF	0.0069527	0.993047
TCGA-A7-A13E-11A	BRCA	Adjacent nontumor tissue/Normal		TCGA-E7-A5KF-01A	BLCA	Tumor/WT	pRF	0.0247391	0.975261
TCGA-E9-A1RH-11A	BRCA	Adjacent nontumor tissue/Normal		TCGA-FJ-A3Z9-01A	BLCA	Tumor/WT	pRF	7.58e-08	1
TCGA-BH-A1FU-11A	BRCA	Adjacent nontumor tissue/Normal		TCGA-CF-A47X-01A	BLCA	Tumor/WT	pRF	4.79e-06	0.999995
TCGA-BH-A0BZ-11A	BRCA	Adjacent nontumor tissue/Normal		TCGA-GU-A763-01A	BLCA	Tumor/WT	pRF	0.00707029	0.99293
TCGA-BH-A1ET-11B	BRCA	Adjacent nontumor tissue/Normal		TCGA-ZF-A9R5-01A	BLCA	Tumor/WT	pRF	0.0412813	0.958719
TCGA-BH-A0DP-11A	BRCA	Adjacent nontumor tissue/Normal		TCGA-XF-A8HC-01A	BLCA	Tumor/WT	pRF	0.0588709	0.941129
TCGA-E9-A1RD-11A	BRCA	Adjacent nontumor tissue/Normal		TCGA-H4-A2HO-01A	BLCA	Tumor/WT	pN	0.806897	0.193103
TCGA-E9-A1NF-11A	BRCA	Adjacent nontumor tissue/Normal		TCGA-GV-A40E-01A	BLCA	Tumor/WT	pRF	1.44e-06	0.999999
TCGA-BH-A0AU-11A	BRCA	Adjacent nontumor tissue/Normal		TCGA-BT-A42E-01A	BLCA	Tumor/WT	pRF	1.02e-07	1
TCGA-E9-A1N4-11A	BRCA	Adjacent nontumor tissue/Normal		TCGA-FD-A5BU-01A	BLCA	Tumor/WT	pRF	0.00305529	0.996945
TCGA-GI-A2C8-11A	BRCA	Adjacent nontumor tissue/Normal		TCGA-CF-A47W-01A	BLCA	Tumor/WT	pRF	1.67e-05	0.999983
TCGA-BH-A0AY-11A	BRCA	Adjacent nontumor tissue/Normal		TCGA-XF-A9SW-01A	BLCA	Tumor/WT	pN	0.823278	0.176722
TCGA-BH-A18P-11A	BRCA	Adjacent nontumor tissue/Normal		TCGA-XF-AAMR-01A	BLCA	Tumor/WT	pRF	0.254682	0.745318
TCGA-BH-A1FE-11B	BRCA	Adjacent nontumor tissue/Normal		TCGA-DK-AA6S-01A	BLCA	Tumor/WT	pRF	0.0120692	0.987931
TCGA-BH-A0BW-11A	BRCA	Adjacent nontumor tissue/Normal		TCGA-XF-AAN1-01A	BLCA	Tumor/WT	pRF	0.00327568	0.996724
TCGA-BH-A1EO-11A	BRCA	Adjacent nontumor tissue/Normal		TCGA-GV-A3JV-01A	BLCA	Tumor/WT	pRF	0.0331923	0.966808
TCGA-BH-A0DD-11A	BRCA	Adjacent nontumor tissue/Normal		TCGA-FD-A43S-01A	BLCA	Tumor/WT	pN	0.650944	0.349056
TCGA-BH-A0DT-11A	BRCA	Adjacent nontumor tissue/Normal		TCGA-CF-A9FM-01A	BLCA	Tumor/WT	pN	0.58018	0.41982
TCGA-AA-3517-11A	COAD	Adjacent nontumor tissue/Normal		TCGA-ZF-A9R7-01A	BLCA	Tumor/WT	pRF	0.0148854	0.985115
TCGA-AA-3496-11A	COAD	Adjacent nontumor tissue/Normal		TCGA-XF-AAME-01A	BLCA	Tumor/WT	pRF	0.218267	0.781733
TCGA-A6-5659-11A	COAD	Adjacent nontumor tissue/Normal		TCGA-BT-A42C-01A	BLCA	Tumor/WT	pRF	0.0470027	0.952997
TCGA-AA-3713-11A	COAD	Adjacent nontumor tissue/Normal		TCGA-ZF-A9R2-01A	BLCA	Tumor/WT	pRF	1.12e-05	0.999989
TCGA-AZ-6601-11A	COAD	Adjacent nontumor tissue/Normal		TCGA-FD-A43Y-01A	BLCA	Tumor/WT	pRF	2.23e-09	1
TCGA-AA-3514-11A	COAD	Adjacent nontumor tissue/Normal		TCGA-XF-A9SL-01A	BLCA	Tumor/WT	pRF	0.373455	0.626545
TCGA-AA-3697-11A	COAD	Adjacent nontumor tissue/Normal		TCGA-CF-A3MF-01A	BLCA	Tumor/WT	pRF	0.121916	0.878084
TCGA-AZ-6598-11A	COAD	Adjacent nontumor tissue/Normal		TCGA-BL-A13I-01B	BLCA	Tumor/WT	pRF	0.0373558	0.962644
TCGA-A6-2678-11A	COAD	Adjacent nontumor tissue/Normal		TCGA-DK-A6B2-01A	BLCA	Tumor/WT	pRF	0.00932698	0.990673
TCGA-AA-3531-11A	COAD	Adjacent nontumor tissue/Normal		TCGA-BT-A0YX-01A	BLCA	Tumor/WT	pRF	0.00984898	0.990151
TCGA-AA-3525-11A	COAD	Adjacent nontumor tissue/Normal		TCGA-E7-A678-01A	BLCA	Tumor/WT	pRF	0.128309	0.871691
TCGA-AA-3527-11A	COAD	Adjacent nontumor tissue/Normal		TCGA-UY-A78N-01A	BLCA	Tumor/WT	pRF	4.12e-08	1
TCGA-A6-2679-11A	COAD	Adjacent nontumor tissue/Normal		TCGA-DK-A3IT-01A	BLCA	Tumor/WT	pRF	6.77e-06	0.999993
TCGA-AA-3663-11A	COAD	Adjacent nontumor tissue/Normal		TCGA-MV-A51V-01A	BLCA	Tumor/WT	pRF	0.0140023	0.985998
TCGA-AA-3489-11A	COAD	Adjacent nontumor tissue/Normal		TCGA-XF-AAMZ-01A	BLCA	Tumor/WT	pRF	4.75e-06	0.999995
TCGA-A6-2686-11A	COAD	Adjacent nontumor tissue/Normal		TCGA-FD-A6TK-01A	BLCA	Tumor/WT	pRF	6.24e-06	0.999994
TCGA-AA-3662-11A	COAD	Adjacent nontumor tissue/Normal		TCGA-4Z-AA83-01A	BLCA	Tumor/WT	pRF	0.154602	0.845398
TCGA-A6-2684-11A	COAD	Adjacent nontumor tissue/Normal		TCGA-BL-A0C8-01A	BLCA	Tumor/WT	pRF	0.00897138	0.991029
TCGA-AA-3516-11A	COAD	Adjacent nontumor tissue/Normal		TCGA-XF-AAN4-01A	BLCA	Tumor/WT	pN	0.956055	0.043945
TCGA-A6-2671-11A	COAD	Adjacent nontumor tissue/Normal		TCGA-CF-A27C-01A	BLCA	Tumor/WT	pRF	0.00334528	0.996655
TCGA-A6-5662-11A	COAD	Adjacent nontumor tissue/Normal		TCGA-ZF-AA4U-01A	BLCA	Tumor/WT	pRF	0.00430871	0.995691
TCGA-A6-5665-11A	COAD	Adjacent nontumor tissue/Normal		TCGA-E7-A6MD-01A	BLCA	Tumor/WT	pRF	2.03e-06	0.999998
TCGA-AA-3712-11A	COAD	Adjacent nontumor tissue/Normal		TCGA-XF-AAMH-01A	BLCA	Tumor/WT	pRF	1.65e-09	1
TCGA-AA-3511-11A	COAD	Adjacent nontumor tissue/Normal		TCGA-GV-A3QI-01A	BLCA	Tumor/WT	pRF	3.92e-08	1
TCGA-A6-5667-11A	COAD	Adjacent nontumor tissue/Normal		TCGA-FD-A43X-01A	BLCA	Tumor/WT	pRF	1.09e-05	0.999989
TCGA-AA-3660-11A	COAD	Adjacent nontumor tissue/Normal		TCGA-XF-A9SU-01A	BLCA	Tumor/WT	pRF	1.09e-05	0.999989
TCGA-AA-3518-11A	COAD	Adjacent nontumor tissue/Normal		TCGA-E7-A4IJ-01A	BLCA	Tumor/WT	pRF	2.41e-08	1
TCGA-A6-2675-11A	COAD	Adjacent nontumor tissue/Normal		TCGA-XF-A9SV-01A	BLCA	Tumor/WT	pRF	4.1e-06	0.999996
TCGA-A6-2685-11A	COAD	Adjacent nontumor tissue/Normal		TCGA-CU-A3YL-01A	BLCA	Tumor/WT	pRF	0.0606035	0.939397
TCGA-A6-2683-11A	COAD	Adjacent nontumor tissue/Normal		TCGA-DK-A1AF-01A	BLCA	Tumor/WT	pRF	0.247042	0.752958
TCGA-AZ-6605-11A	COAD	Adjacent nontumor tissue/Normal		TCGA-BT-A20Q-01A	BLCA	Tumor/WT	pRF	0.011022	0.988978
TCGA-AA-3522-11A	COAD	Adjacent nontumor tissue/Normal		TCGA-KQ-A41Q-01A	BLCA	Tumor/WT	pRF	4.01e-12	1
TCGA-AZ-6600-11A	COAD	Adjacent nontumor tissue/Normal		TCGA-E7-A8O7-01A	BLCA	Tumor/WT	pRF	0.0175273	0.982473
TCGA-F4-6704-11A	COAD	Adjacent nontumor tissue/Normal		TCGA-FD-A5BX-01A	BLCA	Tumor/WT	pRF	0.0397294	0.960271
TCGA-A6-2682-11A	COAD	Adjacent nontumor tissue/Normal		TCGA-FT-A3EE-01A	BLCA	Tumor/WT	pRF	4.19e-06	0.999996
TCGA-AA-3520-11A	COAD	Adjacent nontumor tissue/Normal		TCGA-BT-A3PK-01A	BLCA	Tumor/WT	pRF	0.0221762	0.977824
TCGA-AA-3655-11A	COAD	Adjacent nontumor tissue/Normal		TCGA-CF-A3MI-01A	BLCA	Tumor/WT	pRF	0.0386753	0.961325
TCGA-AZ-6603-11A	COAD	Adjacent nontumor tissue/Normal		TCGA-E7-A541-01A	BLCA	Tumor/WT	pRF	1.13e-06	0.999999
TCGA-AA-3534-11A	COAD	Adjacent nontumor tissue/Normal		TCGA-5N-A9KM-01A	BLCA	Tumor/WT	pRF	0.00532454	0.994675
TCGA-A6-2680-11A	COAD	Adjacent nontumor tissue/Normal		TCGA-CF-A8HY-01A	BLCA	Tumor/WT	pRF	2.48e-07	1
TCGA-AZ-6599-11A	COAD	Adjacent nontumor tissue/Normal		TCGA-GV-A3QG-01A	BLCA	Tumor/WT	pRF	0.00806409	0.991936
TCGA-L5-A4OR-11A	ESCA	Adjacent nontumor tissue/Normal		TCGA-CF-A9FH-01A	BLCA	Tumor/WT	pRF	0.00449328	0.995507
TCGA-L5-A4OG-11A	ESCA	Adjacent nontumor tissue/Normal		TCGA-K4-A3WV-01A	BLCA	Tumor/WT	pRF	1.14e-05	0.999989
TCGA-L5-A4OQ-11A	ESCA	Adjacent nontumor tissue/Normal		TCGA-FD-A62P-01A	BLCA	Tumor/WT	pRF	0.0138977	0.986102
TCGA-IC-A6RF-11A	ESCA	Adjacent nontumor tissue/Normal		TCGA-XF-A8HG-01A	BLCA	Tumor/WT	pRF	1.22e-13	1
TCGA-L5-A4OJ-11A	ESCA	Adjacent nontumor tissue/Normal		TCGA-XF-A9T4-01A	BLCA	Tumor/WT	pRF	0.0330432	0.966957
TCGA-IC-A6RE-11A	ESCA	Adjacent nontumor tissue/Normal		TCGA-S5-A6DX-01A	BLCA	Tumor/WT	pRF	1.73e-05	0.999983
TCGA-V5-A7RE-11A	ESCA	Adjacent nontumor tissue/Normal		TCGA-FD-A3SQ-01A	BLCA	Tumor/WT	pRF	0.132157	0.867843
TCGA-V5-AASX-11A	ESCA	Adjacent nontumor tissue/Normal		TCGA-E7-A7PW-01A	BLCA	Tumor/WT	pRF	1.13e-08	1
TCGA-L5-A4OO-11A	ESCA	Adjacent nontumor tissue/Normal		TCGA-E7-A85H-01A	BLCA	Tumor/WT	pRF	2.33e-09	1
TCGA-L5-A4OF-11A	ESCA	Adjacent nontumor tissue/Normal		TCGA-E7-A5KE-01A	BLCA	Tumor/WT	pRF	4.68e-07	1
TCGA-L5-A43C-11A	ESCA	Adjacent nontumor tissue/Normal		TCGA-FD-A6TG-01A	BLCA	Tumor/WT	pRF	0.0649659	0.935034
TCGA-CV-7178-11A	HNSC	Adjacent nontumor tissue/Normal		TCGA-2F-A9KO-01A	BLCA	Tumor/WT	pRF	0.0871261	0.912874
TCGA-CV-7438-11A	HNSC	Adjacent nontumor tissue/Normal		TCGA-FD-A5BS-01A	BLCA	Tumor/WT	pRF	0.00828229	0.991718
TCGA-CV-7242-11A	HNSC	Adjacent nontumor tissue/Normal		TCGA-CF-A47V-01A	BLCA	Tumor/WT	pRF	0.0812323	0.918768
TCGA-CV-6939-11A	HNSC	Adjacent nontumor tissue/Normal		TCGA-XF-A9T8-01A	BLCA	Tumor/WT	pRF	0.111448	0.888552
TCGA-CV-7183-11A	HNSC	Adjacent nontumor tissue/Normal		TCGA-4Z-AA7S-01A	BLCA	Tumor/WT	pRF	1.08e-05	0.999989
TCGA-CV-7101-11A	HNSC	Adjacent nontumor tissue/Normal		TCGA-XF-A9SH-01A	BLCA	Tumor/WT	pRF	0.190826	0.809174
TCGA-H7-A6C4-11A	HNSC	Adjacent nontumor tissue/Normal		TCGA-DK-A1AG-01A	BLCA	Tumor/WT	pRF	0.00449152	0.995508
TCGA-CV-7091-11A	HNSC	Adjacent nontumor tissue/Normal		TCGA-2F-A9KR-01A	BLCA	Tumor/WT	pRF	0.0118322	0.988168
TCGA-CV-7097-11A	HNSC	Adjacent nontumor tissue/Normal		TCGA-K4-A3WU-01B	BLCA	Tumor/WT	pRF	0.2119	0.7881
TCGA-CV-7103-11A	HNSC	Adjacent nontumor tissue/Normal		TCGA-CU-A0YN-01A	BLCA	Tumor/WT	pRF	1.72e-05	0.999983
TCGA-HD-A6I0-11A	HNSC	Adjacent nontumor tissue/Normal		TCGA-FJ-A871-01A	BLCA	Tumor/WT	pRF	2.53e-08	1
TCGA-CV-7245-11A	HNSC	Adjacent nontumor tissue/Normal		TCGA-G2-A2EC-01A	BLCA	Tumor/WT	pRF	0.285834	0.714166
TCGA-CV-7250-11A	HNSC	Adjacent nontumor tissue/Normal		TCGA-E7-A7XN-01A	BLCA	Tumor/WT	pRF	2.37e-06	0.999998
TCGA-CV-6943-11A	HNSC	Adjacent nontumor tissue/Normal		TCGA-XF-AAN8-01A	BLCA	Tumor/WT	pN	0.999892	0.00010845
TCGA-CV-6960-11A	HNSC	Adjacent nontumor tissue/Normal		TCGA-E7-A519-01A	BLCA	Tumor/WT	pRF	0.110816	0.889184
TCGA-CV-7255-11A	HNSC	Adjacent nontumor tissue/Normal		TCGA-BL-A13I-01A	BLCA	Tumor/WT	pRF	0.0630079	0.936992
TCGA-CV-7416-11A	HNSC	Adjacent nontumor tissue/Normal		TCGA-UY-A8OC-01A	BLCA	Tumor/WT	pRF	6e-07	0.999999
TCGA-CV-7177-11A	HNSC	Adjacent nontumor tissue/Normal		TCGA-E7-A3Y1-01A	BLCA	Tumor/WT	pRF	0.0330585	0.966941
TCGA-CV-7423-11A	HNSC	Adjacent nontumor tissue/Normal		TCGA-XF-AAN5-01A	BLCA	Tumor/WT	pRF	2.07e-06	0.999998
TCGA-HD-A6HZ-11A	HNSC	Adjacent nontumor tissue/Normal		TCGA-GU-A42R-01A	BLCA	Tumor/WT	pRF	0.00757209	0.992428
TCGA-CV-7440-11A	HNSC	Adjacent nontumor tissue/Normal		TCGA-E9-A1NI-01A	BRCA	Tumor/WT	pRF	0.0271705	0.97283
TCGA-CV-7425-11A	HNSC	Adjacent nontumor tissue/Normal		TCGA-E2-A14T-01A	BRCA	Tumor/WT	pRF	0.00451699	0.995483
TCGA-CV-7235-11A	HNSC	Adjacent nontumor tissue/Normal		TCGA-AR-A24O-01A	BRCA	Tumor/WT	pN	0.955754	0.0442464
TCGA-CV-7437-11A	HNSC	Adjacent nontumor tissue/Normal		TCGA-OL-A5RY-01A	BRCA	Tumor/WT	pRF	0.0540019	0.945998
TCGA-CV-7432-11A	HNSC	Adjacent nontumor tissue/Normal		TCGA-BH-A0DG-01A	BRCA	Tumor/WT	pN	0.796099	0.203901
TCGA-CV-6933-11A	HNSC	Adjacent nontumor tissue/Normal		TCGA-A2-A0CP-01A	BRCA	Tumor/WT	pN	0.592936	0.407064
TCGA-CV-6959-11A	HNSC	Adjacent nontumor tissue/Normal		TCGA-AO-A12H-01A	BRCA	Tumor/WT	pN	0.469727	0.530273
TCGA-CV-6961-11A	HNSC	Adjacent nontumor tissue/Normal		TCGA-AO-A1KO-01A	BRCA	Tumor/WT	pN	0.99985	0.00015043
TCGA-CV-7261-11A	HNSC	Adjacent nontumor tissue/Normal		TCGA-D8-A1X9-01A	BRCA	Tumor/WT	pRF	0.0663915	0.933608
TCGA-CV-7238-11A	HNSC	Adjacent nontumor tissue/Normal		TCGA-V7-A7HQ-01A	BRCA	Tumor/WT	pRF	4.62e-06	0.999995
TCGA-CV-7424-11A	HNSC	Adjacent nontumor tissue/Normal		TCGA-AN-A041-01A	BRCA	Tumor/WT	pRF	0.00480679	0.995193
TCGA-H7-A6C5-11A	HNSC	Adjacent nontumor tissue/Normal		TCGA-E2-A1LL-01A	BRCA	Tumor/WT	pRF	1.79e-07	1
TCGA-CV-6956-11A	HNSC	Adjacent nontumor tissue/Normal		TCGA-A8-A08O-01A	BRCA	Tumor/WT	pRF	0.047707	0.952293
TCGA-CV-7252-11A	HNSC	Adjacent nontumor tissue/Normal		TCGA-XX-A899-01A	BRCA	Tumor/WT	pN	0.487509	0.512491
TCGA-CV-6934-11A	HNSC	Adjacent nontumor tissue/Normal		TCGA-D8-A1XK-01A	BRCA	Tumor/WT	pRF	5.59e-09	1
TCGA-CV-7406-11A	HNSC	Adjacent nontumor tissue/Normal		TCGA-AC-A5XS-01A	BRCA	Tumor/WT	pRF	0.0616834	0.938317
TCGA-CV-6955-11A	HNSC	Adjacent nontumor tissue/Normal		TCGA-BH-A18L-01A	BRCA	Tumor/WT	pRF	1.67e-10	1
TCGA-CV-7434-11A	HNSC	Adjacent nontumor tissue/Normal		TCGA-AO-A125-01A	BRCA	Tumor/WT	pRF	0.0148212	0.985179
TCGA-HD-8635-11A	HNSC	Adjacent nontumor tissue/Normal		TCGA-AN-A04D-01A	BRCA	Tumor/WT	pRF	3.14e-09	1
TCGA-CV-6936-11A	HNSC	Adjacent nontumor tissue/Normal		TCGA-4H-AAAK-01A	BRCA	Tumor/WT	pRF	0.251135	0.748865
TCGA-CV-6938-11A	HNSC	Adjacent nontumor tissue/Normal		TCGA-E9-A24A-01A	BRCA	Tumor/WT	pN	0.610226	0.389774
TCGA-CV-6962-11A	HNSC	Adjacent nontumor tissue/Normal		TCGA-LL-A6FQ-01A	BRCA	Tumor/WT	pRF	0.0367529	0.963247
TCGA-WA-A7GZ-11A	HNSC	Adjacent nontumor tissue/Normal		TCGA-AR-A2LE-01A	BRCA	Tumor/WT	pN	0.466676	0.533324
TCGA-CV-6935-11A	HNSC	Adjacent nontumor tissue/Normal		TCGA-GM-A2DN-01A	BRCA	Tumor/WT	pRF	0.243084	0.756916
TCGA-DD-A1EC-11A	LIHC	Adjacent nontumor tissue/Normal		TCGA-E2-A570-01A	BRCA	Tumor/WT	pRF	0.0308946	0.969105
TCGA-DD-A1EL-11A	LIHC	Adjacent nontumor tissue/Normal		TCGA-A2-A04Q-01A	BRCA	Tumor/WT	pRF	0.00298492	0.997015
TCGA-DD-A3A5-11A	LIHC	Adjacent nontumor tissue/Normal		TCGA-EW-A1P3-01A	BRCA	Tumor/WT	pRF	0.0390608	0.960939
TCGA-DD-A3A3-11A	LIHC	Adjacent nontumor tissue/Normal		TCGA-E2-A1IG-01A	BRCA	Tumor/WT	pRF	0.0918882	0.908112
TCGA-BD-A3EP-11A	LIHC	Adjacent nontumor tissue/Normal		TCGA-AR-A24R-01A	BRCA	Tumor/WT	pRF	0.0276732	0.972327
TCGA-BC-A110-11A	LIHC	Adjacent nontumor tissue/Normal		TCGA-AN-A0XS-01A	BRCA	Tumor/WT	pRF	0.0293939	0.970606
TCGA-DD-A3A1-11A	LIHC	Adjacent nontumor tissue/Normal		TCGA-OL-A5RX-01A	BRCA	Tumor/WT	pN	0.633086	0.366914
TCGA-DD-A1EB-11A	LIHC	Adjacent nontumor tissue/Normal		TCGA-BH-A0HU-01A	BRCA	Tumor/WT	pRF	9.02e-07	0.999999
TCGA-DD-A1EI-11A	LIHC	Adjacent nontumor tissue/Normal		TCGA-A2-A04X-01A	BRCA	Tumor/WT	pRF	0.0968249	0.903175
TCGA-DD-A11C-11A	LIHC	Adjacent nontumor tissue/Normal		TCGA-E2-A15S-01A	BRCA	Tumor/WT	pRF	0.0060924	0.993908
TCGA-DD-A1EJ-11A	LIHC	Adjacent nontumor tissue/Normal		TCGA-B6-A0IB-01A	BRCA	Tumor/WT	pRF	7.46e-07	0.999999
TCGA-DD-A3A4-11A	LIHC	Adjacent nontumor tissue/Normal		TCGA-E2-A15D-01A	BRCA	Tumor/WT	pRF	0.380683	0.619317
TCGA-BC-A10Y-11A	LIHC	Adjacent nontumor tissue/Normal		TCGA-C8-A273-01A	BRCA	Tumor/WT	pRF	0.0706686	0.929331
TCGA-DD-A113-11A	LIHC	Adjacent nontumor tissue/Normal		TCGA-E9-A1NE-01A	BRCA	Tumor/WT	pRF	0.414801	0.585199
TCGA-BC-A10R-11A	LIHC	Adjacent nontumor tissue/Normal		TCGA-BH-A0DP-01A	BRCA	Tumor/WT	pN	0.654277	0.345723
TCGA-DD-A1EG-11A	LIHC	Adjacent nontumor tissue/Normal		TCGA-A2-A25E-01A	BRCA	Tumor/WT	pRF	0.0256378	0.974362
TCGA-G3-A3CH-11A	LIHC	Adjacent nontumor tissue/Normal		TCGA-B6-A2IU-01A	BRCA	Tumor/WT	pRF	0.0920341	0.907966
TCGA-BC-A10X-11A	LIHC	Adjacent nontumor tissue/Normal		TCGA-BH-A18P-01A	BRCA	Tumor/WT	pRF	0.0175458	0.982454
TCGA-FV-A23B-11A	LIHC	Adjacent nontumor tissue/Normal		TCGA-E2-A107-01A	BRCA	Tumor/WT	pRF	0.00324257	0.996757
TCGA-BC-A10W-11A	LIHC	Adjacent nontumor tissue/Normal		TCGA-AC-A2FB-01A	BRCA	Tumor/WT	pN	0.892636	0.107364
TCGA-DD-A114-11A	LIHC	Adjacent nontumor tissue/Normal		TCGA-AO-A0J3-01A	BRCA	Tumor/WT	pRF	2.47e-07	1
TCGA-DD-A39X-11A	LIHC	Adjacent nontumor tissue/Normal		TCGA-A8-A099-01A	BRCA	Tumor/WT	pRF	0.0908444	0.909156
TCGA-FV-A3I0-11A	LIHC	Adjacent nontumor tissue/Normal		TCGA-AR-A5QP-01A	BRCA	Tumor/WT	pRF	0.272894	0.727106
TCGA-DD-A39Z-11A	LIHC	Adjacent nontumor tissue/Normal		TCGA-BH-A42V-01A	BRCA	Tumor/WT	pN	0.870384	0.129616
TCGA-DD-A39W-11A	LIHC	Adjacent nontumor tissue/Normal		TCGA-A8-A0A2-01A	BRCA	Tumor/WT	pRF	0.23836	0.76164
TCGA-DD-A3A8-11A	LIHC	Adjacent nontumor tissue/Normal		TCGA-B6-A1KC-01B	BRCA	Tumor/WT	pRF	0.0183174	0.981683
TCGA-DD-A116-11A	LIHC	Adjacent nontumor tissue/Normal		TCGA-D8-A1J8-01A	BRCA	Tumor/WT	pRF	0.102077	0.897923
TCGA-DD-A39V-11A	LIHC	Adjacent nontumor tissue/Normal		TCGA-A2-A0ER-01A	BRCA	Tumor/WT	pRF	0.362647	0.637353
TCGA-FV-A3I1-11A	LIHC	Adjacent nontumor tissue/Normal		TCGA-E2-A1IJ-01A	BRCA	Tumor/WT	pN	0.699572	0.300428
TCGA-BC-A10Q-11A	LIHC	Adjacent nontumor tissue/Normal		TCGA-A2-A0SU-01A	BRCA	Tumor/WT	pN	0.517178	0.482822
TCGA-DD-A11D-11A	LIHC	Adjacent nontumor tissue/Normal		TCGA-BH-A18S-01A	BRCA	Tumor/WT	pRF	0.319589	0.680411
TCGA-FV-A2QR-11A	LIHC	Adjacent nontumor tissue/Normal		TCGA-E9-A3HO-01A	BRCA	Tumor/WT	pRF	0.00731395	0.992686
TCGA-DD-A11A-11A	LIHC	Adjacent nontumor tissue/Normal		TCGA-E9-A1RD-01A	BRCA	Tumor/WT	pN	0.66967	0.33033
TCGA-DD-A1EH-11A	LIHC	Adjacent nontumor tissue/Normal		TCGA-OL-A6VQ-01A	BRCA	Tumor/WT	pN	0.961485	0.0385146
TCGA-DD-A3A2-11A	LIHC	Adjacent nontumor tissue/Normal		TCGA-AQ-A1H3-01A	BRCA	Tumor/WT	pN	0.541944	0.458056
TCGA-BD-A2L6-11A	LIHC	Adjacent nontumor tissue/Normal		TCGA-A2-A259-01A	BRCA	Tumor/WT	pRF	0.337656	0.662344
TCGA-EP-A12J-11A	LIHC	Adjacent nontumor tissue/Normal		TCGA-WT-AB44-01A	BRCA	Tumor/WT	pRF	0.344543	0.655457
TCGA-DD-A3A6-11A	LIHC	Adjacent nontumor tissue/Normal		TCGA-B6-A0IN-01A	BRCA	Tumor/WT	pRF	0.272475	0.727525
TCGA-EP-A26S-11A	LIHC	Adjacent nontumor tissue/Normal		TCGA-A8-A086-01A	BRCA	Tumor/WT	pRF	1.18e-06	0.999999
TCGA-DD-A118-11A	LIHC	Adjacent nontumor tissue/Normal		TCGA-BH-A1F5-01A	BRCA	Tumor/WT	pRF	0.190539	0.809461
TCGA-DD-A119-11A	LIHC	Adjacent nontumor tissue/Normal		TCGA-AC-A3HN-01A	BRCA	Tumor/WT	pN	0.818087	0.181913
TCGA-DD-A1EE-11A	LIHC	Adjacent nontumor tissue/Normal		TCGA-BH-A1FG-01A	BRCA	Tumor/WT	pRF	0.0537235	0.946276
TCGA-BC-A216-11A	LIHC	Adjacent nontumor tissue/Normal		TCGA-A8-A06P-01A	BRCA	Tumor/WT	pRF	0.126901	0.873099
TCGA-BC-A10Z-11A	LIHC	Adjacent nontumor tissue/Normal		TCGA-UL-AAZ6-01A	BRCA	Tumor/WT	pRF	6.69e-06	0.999993
TCGA-FV-A3R2-11A	LIHC	Adjacent nontumor tissue/Normal		TCGA-AR-A255-01A	BRCA	Tumor/WT	pRF	0.0433087	0.956691
TCGA-ES-A2HT-11A	LIHC	Adjacent nontumor tissue/Normal		TCGA-LD-A7W6-01A	BRCA	Tumor/WT	pRF	0.180719	0.819281
TCGA-BC-A10T-11A	LIHC	Adjacent nontumor tissue/Normal		TCGA-AR-A24Z-01A	BRCA	Tumor/WT	pRF	0.0286417	0.971358
TCGA-EP-A3RK-11A	LIHC	Adjacent nontumor tissue/Normal		TCGA-D8-A1X6-01A	BRCA	Tumor/WT	pRF	0.0100797	0.98992
TCGA-BC-A10U-11A	LIHC	Adjacent nontumor tissue/Normal		TCGA-AC-A8OR-01A	BRCA	Tumor/WT	pN	0.452769	0.547231
TCGA-DD-A11B-11A	LIHC	Adjacent nontumor tissue/Normal		TCGA-D8-A1XO-01A	BRCA	Tumor/WT	pRF	0.354524	0.645476
TCGA-55-6982-11A	Lung	Adjacent nontumor tissue/Normal		TCGA-E9-A1R2-01A	BRCA	Tumor/WT	pRF	0.00303452	0.996965
TCGA-44-6777-11A	Lung	Adjacent nontumor tissue/Normal		TCGA-BH-A1EU-01A	BRCA	Tumor/WT	pN	0.989968	0.0100321
TCGA-55-6979-11A	Lung	Adjacent nontumor tissue/Normal		TCGA-LL-A5YM-01A	BRCA	Tumor/WT	pRF	0.00517351	0.994826
TCGA-44-3396-11A	Lung	Adjacent nontumor tissue/Normal		TCGA-EW-A1IY-01A	BRCA	Tumor/WT	pN	0.892046	0.107954
TCGA-49-6742-11A	Lung	Adjacent nontumor tissue/Normal		TCGA-A2-A04N-01A	BRCA	Tumor/WT	pRF	0.0260205	0.97398
TCGA-44-6147-11A	Lung	Adjacent nontumor tissue/Normal		TCGA-B6-A0WV-01A	BRCA	Tumor/WT	pRF	0.013186	0.986814
TCGA-55-6969-11A	Lung	Adjacent nontumor tissue/Normal		TCGA-OL-A66N-01A	BRCA	Tumor/WT	pRF	0.064238	0.935762
TCGA-49-6761-11A	Lung	Adjacent nontumor tissue/Normal		TCGA-AC-A3QP-01A	BRCA	Tumor/WT	pRF	0.274376	0.725624
TCGA-50-5930-11A	Lung	Adjacent nontumor tissue/Normal		TCGA-B6-A0RM-01A	BRCA	Tumor/WT	pRF	0.0190679	0.980932
TCGA-73-4676-11A	Lung	Adjacent nontumor tissue/Normal		TCGA-D8-A1JS-01A	BRCA	Tumor/WT	pRF	0.0972578	0.902742
TCGA-50-5936-11A	Lung	Adjacent nontumor tissue/Normal		TCGA-AO-A12A-01A	BRCA	Tumor/WT	pN	0.60029	0.39971
TCGA-44-5645-11A	Lung	Adjacent nontumor tissue/Normal		TCGA-A7-A26J-01A	BRCA	Tumor/WT	pRF	0.0593757	0.940624
TCGA-91-6836-11A	Lung	Adjacent nontumor tissue/Normal		TCGA-AO-A126-01A	BRCA	Tumor/WT	pN	0.512257	0.487743
TCGA-55-6984-11A	Lung	Adjacent nontumor tissue/Normal		TCGA-BH-A6R8-01A	BRCA	Tumor/WT	pRF	0.00392206	0.996078
TCGA-49-6743-11A	Lung	Adjacent nontumor tissue/Normal		TCGA-B6-A0RG-01A	BRCA	Tumor/WT	pRF	0.00718652	0.992813
TCGA-49-4490-11A	Lung	Adjacent nontumor tissue/Normal		TCGA-AR-A0TQ-01A	BRCA	Tumor/WT	pRF	0.120649	0.879351
TCGA-49-6745-11A	Lung	Adjacent nontumor tissue/Normal		TCGA-A8-A096-01A	BRCA	Tumor/WT	pN	0.556256	0.443744
TCGA-55-6971-11A	Lung	Adjacent nontumor tissue/Normal		TCGA-B6-A0RI-01A	BRCA	Tumor/WT	pRF	0.27421	0.72579
TCGA-55-6970-11A	Lung	Adjacent nontumor tissue/Normal		TCGA-A2-A1G0-01A	BRCA	Tumor/WT	pN	0.930866	0.0691337
TCGA-44-2655-11A	Lung	Adjacent nontumor tissue/Normal		TCGA-A2-A1FX-01A	BRCA	Tumor/WT	pRF	0.00782849	0.992172
TCGA-44-2665-11A	Lung	Adjacent nontumor tissue/Normal		TCGA-E2-A1LI-01A	BRCA	Tumor/WT	pRF	1.54e-09	1
TCGA-38-4625-11A	Lung	Adjacent nontumor tissue/Normal		TCGA-BH-A18I-01A	BRCA	Tumor/WT	pRF	0.0923647	0.907635
TCGA-91-6847-11A	Lung	Adjacent nontumor tissue/Normal		TCGA-BH-A0HA-01A	BRCA	Tumor/WT	pRF	0.238386	0.761614
TCGA-91-6835-11A	Lung	Adjacent nontumor tissue/Normal		TCGA-AO-A1KR-01A	BRCA	Tumor/WT	pRF	1.52e-06	0.999998
TCGA-55-6986-11A	Lung	Adjacent nontumor tissue/Normal		TCGA-3C-AALK-01A	BRCA	Tumor/WT	pRF	0.0658613	0.934139
TCGA-44-3398-11B	Lung	Adjacent nontumor tissue/Normal		TCGA-BH-A0BV-01A	BRCA	Tumor/WT	pRF	0.267168	0.732832
TCGA-50-5931-11A	Lung	Adjacent nontumor tissue/Normal		TCGA-BH-A0E9-01B	BRCA	Tumor/WT	pN	0.908555	0.0914454
TCGA-55-6975-11A	Lung	Adjacent nontumor tissue/Normal		TCGA-XX-A89A-01A	BRCA	Tumor/WT	pN	0.644182	0.355818
TCGA-49-4512-11A	Lung	Adjacent nontumor tissue/Normal		TCGA-A8-A085-01A	BRCA	Tumor/WT	pRF	5.81e-06	0.999994
TCGA-38-4627-11A	Lung	Adjacent nontumor tissue/Normal		TCGA-E9-A1N3-01A	BRCA	Tumor/WT	pN	0.746998	0.253002
TCGA-44-6776-11A	Lung	Adjacent nontumor tissue/Normal		TCGA-AC-A6IV-01A	BRCA	Tumor/WT	pN	0.549027	0.450973
TCGA-55-6972-11A	Lung	Adjacent nontumor tissue/Normal		TCGA-E2-A576-01A	BRCA	Tumor/WT	pRF	5.27e-07	0.999999
TCGA-91-6831-11A	Lung	Adjacent nontumor tissue/Normal		TCGA-AN-A0AM-01A	BRCA	Tumor/WT	pRF	0.0150008	0.984999
TCGA-55-6983-11A	Lung	Adjacent nontumor tissue/Normal		TCGA-EW-A1PE-01A	BRCA	Tumor/WT	pRF	0.35345	0.64655
TCGA-55-6985-11A	Lung	Adjacent nontumor tissue/Normal		TCGA-A2-A0D3-01A	BRCA	Tumor/WT	pRF	0.252892	0.747108
TCGA-91-6828-11A	Lung	Adjacent nontumor tissue/Normal		TCGA-AO-A0JJ-01A	BRCA	Tumor/WT	pN	0.612941	0.387059
TCGA-44-6146-11A	Lung	Adjacent nontumor tissue/Normal		TCGA-LL-A73Z-01A	BRCA	Tumor/WT	pRF	0.0238252	0.976175
TCGA-44-6144-11A	Lung	Adjacent nontumor tissue/Normal		TCGA-AR-A0TT-01A	BRCA	Tumor/WT	pRF	0.251425	0.748575
TCGA-38-4626-11A	Lung	Adjacent nontumor tissue/Normal		TCGA-AC-A62V-01A	BRCA	Tumor/WT	pRF	3.58e-06	0.999996
TCGA-50-5935-11A	Lung	Adjacent nontumor tissue/Normal		TCGA-BH-A0DD-01A	BRCA	Tumor/WT	pRF	4.86e-07	1
TCGA-38-4632-11A	Lung	Adjacent nontumor tissue/Normal		TCGA-OL-A5DA-01A	BRCA	Tumor/WT	pRF	0.0437146	0.956285
TCGA-49-6744-11A	Lung	Adjacent nontumor tissue/Normal		TCGA-WT-AB41-01A	BRCA	Tumor/WT	pRF	0.00847053	0.991529
TCGA-50-5933-11A	Lung	Adjacent nontumor tissue/Normal		TCGA-E2-A1LA-01A	BRCA	Tumor/WT	pRF	2.56e-06	0.999997
TCGA-44-6778-11A	Lung	Adjacent nontumor tissue/Normal		TCGA-AR-A24N-01A	BRCA	Tumor/WT	pRF	0.0391907	0.960809
TCGA-44-2657-11A	Lung	Adjacent nontumor tissue/Normal		TCGA-A8-A0AB-01A	BRCA	Tumor/WT	pRF	0.00388431	0.996116
TCGA-50-5939-11A	Lung	Adjacent nontumor tissue/Normal		TCGA-A8-A09M-01A	BRCA	Tumor/WT	pRF	0.00294111	0.997059
TCGA-55-6968-11A	Lung	Adjacent nontumor tissue/Normal		TCGA-D8-A1XU-01A	BRCA	Tumor/WT	pRF	0.339233	0.660767
TCGA-50-6595-11A	Lung	Adjacent nontumor tissue/Normal		TCGA-BH-A0DK-01A	BRCA	Tumor/WT	pN	0.563744	0.436256
TCGA-44-6148-11A	Lung	Adjacent nontumor tissue/Normal		TCGA-E2-A1IK-01A	BRCA	Tumor/WT	pN	0.799673	0.200327
TCGA-91-6849-11A	Lung	Adjacent nontumor tissue/Normal		TCGA-AR-A1AO-01A	BRCA	Tumor/WT	pRF	0.375839	0.624161
TCGA-44-2662-11A	Lung	Adjacent nontumor tissue/Normal		TCGA-BH-A1ET-01A	BRCA	Tumor/WT	pN	0.933877	0.0661231
TCGA-91-6829-11A	Lung	Adjacent nontumor tissue/Normal		TCGA-A2-A04V-01A	BRCA	Tumor/WT	pRF	0.108946	0.891054
TCGA-50-5932-11A	Lung	Adjacent nontumor tissue/Normal		TCGA-D8-A1JE-01A	BRCA	Tumor/WT	pN	0.818081	0.181919
TCGA-55-6981-11A	Lung	Adjacent nontumor tissue/Normal		TCGA-A8-A0A4-01A	BRCA	Tumor/WT	pRF	0.387695	0.612305
TCGA-55-6978-11A	Lung	Adjacent nontumor tissue/Normal		TCGA-AR-A24X-01A	BRCA	Tumor/WT	pRF	0.21453	0.78547
TCGA-44-2661-11A	Lung	Adjacent nontumor tissue/Normal		TCGA-C8-A132-01A	BRCA	Tumor/WT	pRF	0.0696327	0.930367
TCGA-44-2668-11A	Lung	Adjacent nontumor tissue/Normal		TCGA-BH-A1EN-01A	BRCA	Tumor/WT	pRF	0.050355	0.949645
TCGA-55-6980-11A	Lung	Adjacent nontumor tissue/Normal		TCGA-A2-A0SY-01A	BRCA	Tumor/WT	pN	0.590636	0.409364
TCGA-44-6145-11A	Lung	Adjacent nontumor tissue/Normal		TCGA-BH-A0HQ-01A	BRCA	Tumor/WT	pRF	0.0312499	0.96875
TCGA-77-7142-11A	Lung	Adjacent nontumor tissue/Normal		TCGA-E2-A15C-01A	BRCA	Tumor/WT	pRF	0.114693	0.885307
TCGA-22-5472-11A	Lung	Adjacent nontumor tissue/Normal		TCGA-A8-A07I-01A	BRCA	Tumor/WT	pRF	0.0757733	0.924227
TCGA-22-5482-11A	Lung	Adjacent nontumor tissue/Normal		TCGA-B6-A1KI-01A	BRCA	Tumor/WT	pN	0.742149	0.257851
TCGA-34-7107-11A	Lung	Adjacent nontumor tissue/Normal		TCGA-C8-A12M-01A	BRCA	Tumor/WT	pRF	0.0610026	0.938997
TCGA-34-8454-11A	Lung	Adjacent nontumor tissue/Normal		TCGA-A2-A3XZ-01A	BRCA	Tumor/WT	pRF	0.106633	0.893367
TCGA-43-6143-11A	Lung	Adjacent nontumor tissue/Normal		TCGA-A2-A0EN-01A	BRCA	Tumor/WT	pN	0.954696	0.0453035
TCGA-77-7335-11A	Lung	Adjacent nontumor tissue/Normal		TCGA-AC-A8OS-01A	BRCA	Tumor/WT	pN	0.692801	0.307199
TCGA-22-5471-11A	Lung	Adjacent nontumor tissue/Normal		TCGA-BH-A1FH-01A	BRCA	Tumor/WT	pN	0.993963	0.00603727
TCGA-77-7337-11A	Lung	Adjacent nontumor tissue/Normal		TCGA-A8-A09I-01A	BRCA	Tumor/WT	pRF	0.0030103	0.99699
TCGA-60-2709-11A	Lung	Adjacent nontumor tissue/Normal		TCGA-W8-A86G-01A	BRCA	Tumor/WT	pN	0.668817	0.331183
TCGA-90-6837-11A	Lung	Adjacent nontumor tissue/Normal		TCGA-BH-A0DH-01A	BRCA	Tumor/WT	pRF	0.154113	0.845887
TCGA-58-8386-11A	Lung	Adjacent nontumor tissue/Normal		TCGA-AO-A0J8-01A	BRCA	Tumor/WT	pRF	0.241452	0.758548
TCGA-22-4609-11A	Lung	Adjacent nontumor tissue/Normal		TCGA-BH-A42U-01A	BRCA	Tumor/WT	pN	0.951851	0.0481491
TCGA-85-7710-11A	Lung	Adjacent nontumor tissue/Normal		TCGA-E2-A15F-01A	BRCA	Tumor/WT	pRF	0.0272561	0.972744
TCGA-22-5489-11A	Lung	Adjacent nontumor tissue/Normal		TCGA-E2-A15T-01A	BRCA	Tumor/WT	pRF	0.165688	0.834312
TCGA-51-4081-11A	Lung	Adjacent nontumor tissue/Normal		TCGA-Z7-A8R5-01A	BRCA	Tumor/WT	pN	0.74821	0.25179
TCGA-22-4593-11A	Lung	Adjacent nontumor tissue/Normal		TCGA-E2-A1BC-01A	BRCA	Tumor/WT	pN	0.902628	0.0973719
TCGA-22-5481-11A	Lung	Adjacent nontumor tissue/Normal		TCGA-AC-A23H-01A	BRCA	Tumor/WT	pRF	8.4e-06	0.999992
TCGA-33-4587-11A	Lung	Adjacent nontumor tissue/Normal		TCGA-EW-A1P0-01A	BRCA	Tumor/WT	pRF	0.0342048	0.965795
TCGA-77-8008-11A	Lung	Adjacent nontumor tissue/Normal		TCGA-A2-A4S2-01A	BRCA	Tumor/WT	pRF	0.085088	0.914912
TCGA-56-8201-11A	Lung	Adjacent nontumor tissue/Normal		TCGA-AR-A5QM-01A	BRCA	Tumor/WT	pN	0.82618	0.17382
TCGA-77-7138-11A	Lung	Adjacent nontumor tissue/Normal		TCGA-D8-A3Z6-01A	BRCA	Tumor/WT	pRF	0.0903414	0.909659
TCGA-43-6647-11A	Lung	Adjacent nontumor tissue/Normal		TCGA-EW-A1P5-01A	BRCA	Tumor/WT	pRF	0.0329592	0.967041
TCGA-56-8309-11A	Lung	Adjacent nontumor tissue/Normal		TCGA-AO-A1KT-01A	BRCA	Tumor/WT	pRF	0.00845377	0.991546
TCGA-77-7338-11A	Lung	Adjacent nontumor tissue/Normal		TCGA-E2-A14O-01A	BRCA	Tumor/WT	pRF	3.9e-07	1
TCGA-56-7222-11A	Lung	Adjacent nontumor tissue/Normal		TCGA-E9-A22D-01A	BRCA	Tumor/WT	pRF	0.00963629	0.990364
TCGA-56-8623-11A	Lung	Adjacent nontumor tissue/Normal		TCGA-A2-A0CS-01A	BRCA	Tumor/WT	pRF	0.147253	0.852747
TCGA-33-6737-11A	Lung	Adjacent nontumor tissue/Normal		TCGA-E2-A1IE-01A	BRCA	Tumor/WT	pRF	0.0105345	0.989466
TCGA-56-7730-11A	Lung	Adjacent nontumor tissue/Normal		TCGA-EW-A1J5-01A	BRCA	Tumor/WT	pRF	0.10375	0.89625
TCGA-39-5040-11A	Lung	Adjacent nontumor tissue/Normal		TCGA-A2-A0CT-01A	BRCA	Tumor/WT	pRF	0.00252414	0.997476
TCGA-56-7582-11A	Lung	Adjacent nontumor tissue/Normal		TCGA-E9-A3X8-01A	BRCA	Tumor/WT	pRF	0.0314029	0.968597
TCGA-90-7767-11A	Lung	Adjacent nontumor tissue/Normal		TCGA-A8-A09R-01A	BRCA	Tumor/WT	pRF	0.0437992	0.956201
TCGA-22-5491-11A	Lung	Adjacent nontumor tissue/Normal		TCGA-E9-A249-01A	BRCA	Tumor/WT	pRF	0.0563588	0.943641
TCGA-92-7340-11A	Lung	Adjacent nontumor tissue/Normal		TCGA-EW-A1J1-01A	BRCA	Tumor/WT	pN	0.548568	0.451432
TCGA-43-6773-11A	Lung	Adjacent nontumor tissue/Normal		TCGA-BH-A0GZ-01A	BRCA	Tumor/WT	pRF	0.0117346	0.988265
TCGA-56-8082-11A	Lung	Adjacent nontumor tissue/Normal		TCGA-A1-A0SH-01A	BRCA	Tumor/WT	pN	0.603777	0.396223
TCGA-43-7658-11A	Lung	Adjacent nontumor tissue/Normal		TCGA-E2-A10A-01A	BRCA	Tumor/WT	pRF	0.0640436	0.935956
TCGA-56-7823-11A	Lung	Adjacent nontumor tissue/Normal		TCGA-B6-A0IO-01A	BRCA	Tumor/WT	pRF	0.0666963	0.933304
TCGA-43-7657-11A	Lung	Adjacent nontumor tissue/Normal		TCGA-BH-A1FR-01A	BRCA	Tumor/WT	pN	0.609555	0.390445
TCGA-43-6771-11A	Lung	Adjacent nontumor tissue/Normal		TCGA-A8-A0AD-01A	BRCA	Tumor/WT	pRF	0.344213	0.655787
TCGA-56-8083-11A	Lung	Adjacent nontumor tissue/Normal		TCGA-GM-A2DI-01A	BRCA	Tumor/WT	pN	0.838155	0.161845
TCGA-56-7579-11A	Lung	Adjacent nontumor tissue/Normal		TCGA-E9-A247-01A	BRCA	Tumor/WT	pRF	0.0295251	0.970475
TCGA-22-5478-11A	Lung	Adjacent nontumor tissue/Normal		TCGA-A8-A09D-01A	BRCA	Tumor/WT	pN	0.551307	0.448693
TCGA-22-5483-11A	Lung	Adjacent nontumor tissue/Normal		TCGA-LL-A5YL-01A	BRCA	Tumor/WT	pRF	0.0104775	0.989523
TCGA-43-5670-11A	Lung	Adjacent nontumor tissue/Normal		TCGA-OK-A5Q2-01A	BRCA	Tumor/WT	pRF	0.0508069	0.949193
TCGA-56-7580-11A	Lung	Adjacent nontumor tissue/Normal		TCGA-A2-A0EX-01A	BRCA	Tumor/WT	pN	0.600994	0.399006
TCGA-56-7731-11A	Lung	Adjacent nontumor tissue/Normal		TCGA-GM-A2DM-01A	BRCA	Tumor/WT	pN	0.989441	0.0105588
TCGA-77-8007-11A	Lung	Adjacent nontumor tissue/Normal		TCGA-BH-A0DO-01B	BRCA	Tumor/WT	pN	0.880191	0.119809
TCGA-51-4079-11A	Lung	Adjacent nontumor tissue/Normal		TCGA-AN-A03X-01A	BRCA	Tumor/WT	pRF	0.0697694	0.930231
TCGA-HU-A4GY-11A	STAD	Adjacent nontumor tissue/Normal		TCGA-BH-A0H9-01A	BRCA	Tumor/WT	pRF	0.0095842	0.990416
TCGA-CG-5721-11A	STAD	Adjacent nontumor tissue/Normal		TCGA-B6-A0IP-01A	BRCA	Tumor/WT	pRF	0.141943	0.858057
TCGA-HU-A4GH-11A	STAD	Adjacent nontumor tissue/Normal		TCGA-C8-A12X-01A	BRCA	Tumor/WT	pRF	0.00269076	0.997309
TCGA-HU-A4GP-11A	STAD	Adjacent nontumor tissue/Normal		TCGA-LD-A9QF-01A	BRCA	Tumor/WT	pRF	0.214499	0.785501
TCGA-BR-6454-11A	STAD	Adjacent nontumor tissue/Normal		TCGA-A2-A0ES-01A	BRCA	Tumor/WT	pN	0.999786	0.00021363
TCGA-CG-5730-11A	STAD	Adjacent nontumor tissue/Normal		TCGA-D8-A1Y0-01A	BRCA	Tumor/WT	pRF	0.221881	0.778119
TCGA-HU-A4GN-11A	STAD	Adjacent nontumor tissue/Normal		TCGA-D8-A4Z1-01A	BRCA	Tumor/WT	pN	0.956538	0.0434616
TCGA-CG-5722-11A	STAD	Adjacent nontumor tissue/Normal		TCGA-C8-A1HN-01A	BRCA	Tumor/WT	pRF	0.00316824	0.996832
TCGA-FP-7829-11A	STAD	Adjacent nontumor tissue/Normal		TCGA-AC-A2FK-01A	BRCA	Tumor/WT	pN	0.997629	0.00237114
TCGA-IN-AB1X-11A	STAD	Adjacent nontumor tissue/Normal		TCGA-D8-A140-01A	BRCA	Tumor/WT	pRF	0.162945	0.837055
TCGA-BR-7704-11A	STAD	Adjacent nontumor tissue/Normal		TCGA-A7-A0CD-01A	BRCA	Tumor/WT	pRF	0.10374	0.89626
TCGA-BR-7703-11A	STAD	Adjacent nontumor tissue/Normal		TCGA-5T-A9QA-01A	BRCA	Tumor/WT	pRF	2.35e-07	1
TCGA-BR-6453-11A	STAD	Adjacent nontumor tissue/Normal		TCGA-AR-A2LK-01A	BRCA	Tumor/WT	pRF	0.00314174	0.996858
TCGA-BR-7717-11A	STAD	Adjacent nontumor tissue/Normal		TCGA-E2-A1IO-01A	BRCA	Tumor/WT	pRF	0.294469	0.705531
TCGA-IN-8663-11A	STAD	Adjacent nontumor tissue/Normal		TCGA-A8-A07G-01A	BRCA	Tumor/WT	pRF	0.138776	0.861224
TCGA-CG-5733-11A	STAD	Adjacent nontumor tissue/Normal		TCGA-A8-A07J-01A	BRCA	Tumor/WT	pN	0.887686	0.112314
TCGA-CG-5734-11A	STAD	Adjacent nontumor tissue/Normal		TCGA-A8-A08Z-01A	BRCA	Tumor/WT	pRF	0.396752	0.603248
TCGA-HU-8238-11A	STAD	Adjacent nontumor tissue/Normal		TCGA-EW-A1J2-01A	BRCA	Tumor/WT	pN	0.943392	0.056608
TCGA-BR-6802-11A	STAD	Adjacent nontumor tissue/Normal		TCGA-E9-A1NG-01A	BRCA	Tumor/WT	pN	0.581683	0.418317
TCGA-HU-A4HB-11A	STAD	Adjacent nontumor tissue/Normal		TCGA-D8-A1JI-01A	BRCA	Tumor/WT	pRF	0.406126	0.593874
TCGA-BR-7851-11A	STAD	Adjacent nontumor tissue/Normal		TCGA-GM-A2DO-01A	BRCA	Tumor/WT	pRF	0.0104327	0.989567
TCGA-CG-5728-11A	STAD	Adjacent nontumor tissue/Normal		TCGA-AR-A0U3-01A	BRCA	Tumor/WT	pRF	0.00903731	0.990963
TCGA-BR-6457-11A	STAD	Adjacent nontumor tissue/Normal		TCGA-OL-A5RV-01A	BRCA	Tumor/WT	pN	0.513115	0.486885
TCGA-FP-7735-11A	STAD	Adjacent nontumor tissue/Normal		TCGA-AR-A1AU-01A	BRCA	Tumor/WT	pRF	0.0696771	0.930323
TCGA-BR-8060-11A	STAD	Adjacent nontumor tissue/Normal		TCGA-BH-A1FM-01A	BRCA	Tumor/WT	pRF	0.0329083	0.967092
TCGA-IN-AB1V-11A	STAD	Adjacent nontumor tissue/Normal		TCGA-AQ-A1H2-01A	BRCA	Tumor/WT	pRF	0.189077	0.810923
TCGA-BR-7715-11A	STAD	Adjacent nontumor tissue/Normal		TCGA-BH-A0DQ-01A	BRCA	Tumor/WT	pRF	0.372408	0.627592
TCGA-IP-7968-11A	STAD	Adjacent nontumor tissue/Normal		TCGA-AO-A0JM-01A	BRCA	Tumor/WT	pRF	0.0127336	0.987266
TCGA-IN-7806-11A	STAD	Adjacent nontumor tissue/Normal		TCGA-A2-A25F-01A	BRCA	Tumor/WT	pRF	0.396566	0.603434
TCGA-CG-5720-11A	STAD	Adjacent nontumor tissue/Normal		TCGA-AN-A0AT-01A	BRCA	Tumor/WT	pRF	3.64e-08	1
TCGA-HU-A4GC-11A	STAD	Adjacent nontumor tissue/Normal		TCGA-E9-A22B-01A	BRCA	Tumor/WT	pRF	0.0904037	0.909596
TCGA-BR-7716-11A	STAD	Adjacent nontumor tissue/Normal		TCGA-BH-A0H0-01A	BRCA	Tumor/WT	pRF	0.00292072	0.997079
TCGA-AX-A2HA-11A	UCES	Adjacent nontumor tissue/Normal		TCGA-AR-A0TY-01A	BRCA	Tumor/WT	pRF	0.0108639	0.989136
TCGA-AJ-A2QL-11A	UCES	Adjacent nontumor tissue/Normal		TCGA-B6-A0WZ-01A	BRCA	Tumor/WT	pRF	0.0525068	0.947493
TCGA-FL-A1YM-11A	UCES	Adjacent nontumor tissue/Normal		TCGA-A7-A5ZX-01A	BRCA	Tumor/WT	pN	0.86994	0.13006
TCGA-FL-A1YL-11A	UCES	Adjacent nontumor tissue/Normal		TCGA-GM-A2DA-01A	BRCA	Tumor/WT	pRF	0.0449156	0.955084
TCGA-FL-A3WE-11A	UCES	Adjacent nontumor tissue/Normal		TCGA-AO-A12E-01A	BRCA	Tumor/WT	pRF	0.0452711	0.954729
TCGA-AJ-A3NE-11A	UCES	Adjacent nontumor tissue/Normal		TCGA-AR-A250-01A	BRCA	Tumor/WT	pRF	0.0344115	0.965588
TCGA-BK-A0CB-11A	UCES	Adjacent nontumor tissue/Normal		TCGA-AO-A03P-01A	BRCA	Tumor/WT	pRF	0.00267926	0.997321
TCGA-AJ-A3NC-11A	UCES	Adjacent nontumor tissue/Normal		TCGA-E2-A15G-01A	BRCA	Tumor/WT	pN	0.481002	0.518998
TCGA-FL-A1YF-11A	UCES	Adjacent nontumor tissue/Normal		TCGA-A7-A13G-01B	BRCA	Tumor/WT	pN	0.948828	0.0511718
TCGA-FL-A1YI-11A	UCES	Adjacent nontumor tissue/Normal		TCGA-A8-A07E-01A	BRCA	Tumor/WT	pRF	0.307119	0.692881
TCGA-FL-A1YT-11A	UCES	Adjacent nontumor tissue/Normal		TCGA-BH-A0H3-01A	BRCA	Tumor/WT	pN	0.977072	0.0229276
TCGA-FL-A1YQ-11A	UCES	Adjacent nontumor tissue/Normal		TCGA-E9-A3QA-01A	BRCA	Tumor/WT	pRF	4.51e-08	1
TCGA-FL-A1YG-11A	UCES	Adjacent nontumor tissue/Normal		TCGA-S3-A6ZF-01A	BRCA	Tumor/WT	pRF	9.38e-06	0.999991
TCGA-FL-A1YH-11A	UCES	Adjacent nontumor tissue/Normal		TCGA-PE-A5DD-01A	BRCA	Tumor/WT	pRF	0.116279	0.883721
TCGA-AX-A1CK-11A	UCES	Adjacent nontumor tissue/Normal		TCGA-AO-A0JG-01A	BRCA	Tumor/WT	pN	0.976411	0.0235889
TCGA-AX-A0J0-11A	UCES	Adjacent nontumor tissue/Normal		TCGA-EW-A1PD-01A	BRCA	Tumor/WT	pRF	0.0325357	0.967464
TCGA-E6-A1M0-11A	UCES	Adjacent nontumor tissue/Normal		TCGA-A2-A0CV-01A	BRCA	Tumor/WT	pN	0.957052	0.0429475
TCGA-AX-A05Y-11A	UCES	Adjacent nontumor tissue/Normal		TCGA-AO-A12B-01A	BRCA	Tumor/WT	pRF	0.13864	0.86136
TCGA-AJ-A3NH-11A	UCES	Adjacent nontumor tissue/Normal		TCGA-A2-A0EW-01A	BRCA	Tumor/WT	pN	0.980313	0.0196868
TCGA-DI-A2QU-11A	UCES	Adjacent nontumor tissue/Normal		TCGA-A2-A0T4-01A	BRCA	Tumor/WT	pRF	0.175943	0.824057
TCGA-BK-A13C-11A	UCES	Adjacent nontumor tissue/Normal		TCGA-E2-A1IF-01A	BRCA	Tumor/WT	pRF	0.170999	0.829001
TCGA-DI-A2QY-11A	UCES	Adjacent nontumor tissue/Normal		TCGA-PL-A8LY-01A	BRCA	Tumor/WT	pN	0.75825	0.24175
TCGA-BG-A3EW-11A	UCES	Adjacent nontumor tissue/Normal		TCGA-BH-A0AY-01A	BRCA	Tumor/WT	pRF	0.0170085	0.982991
TCGA-AX-A1CI-11A	UCES	Adjacent nontumor tissue/Normal		TCGA-E2-A1BD-01A	BRCA	Tumor/WT	pRF	0.141511	0.858489
TCGA-BG-A3PP-11A	UCES	Adjacent nontumor tissue/Normal		TCGA-A2-A0EO-01A	BRCA	Tumor/WT	pRF	0.410355	0.589645
TCGA-AX-A2H8-11A	UCES	Adjacent nontumor tissue/Normal		TCGA-S3-AA14-01A	BRCA	Tumor/WT	pRF	0.195436	0.804564
TCGA-AX-A0IZ-11A	UCES	Adjacent nontumor tissue/Normal		TCGA-BH-A0DS-01A	BRCA	Tumor/WT	pRF	0.0226772	0.977323
TCGA-BK-A4ZD-11A	UCES	Adjacent nontumor tissue/Normal		TCGA-AQ-A54O-01A	BRCA	Tumor/WT	pRF	0.00344658	0.996553
TCGA-BG-A2AD-11A	UCES	Adjacent nontumor tissue/Normal		TCGA-D8-A1JP-01A	BRCA	Tumor/WT	pRF	0.0442224	0.955778
TCGA-AX-A1CF-11A	UCES	Adjacent nontumor tissue/Normal		TCGA-S3-AA12-01A	BRCA	Tumor/WT	pRF	5.23e-07	0.999999
TCGA-FL-A1YN-11A	UCES	Adjacent nontumor tissue/Normal		TCGA-D8-A1X7-01A	BRCA	Tumor/WT	pRF	0.137023	0.862977
TCGA-FL-A1YU-11A	UCES	Adjacent nontumor tissue/Normal		TCGA-E2-A105-01A	BRCA	Tumor/WT	pRF	0.0208156	0.979184
TCGA-AX-A2HD-11A	UCES	Adjacent nontumor tissue/Normal		TCGA-BH-A0E2-01A	BRCA	Tumor/WT	pN	0.456359	0.543641
TCGA-AX-A2HC-11A	UCES	Adjacent nontumor tissue/Normal		TCGA-A2-A1FV-01A	BRCA	Tumor/WT	pN	0.593406	0.406594
TCGA-FL-A1YV-11A	UCES	Adjacent nontumor tissue/Normal		TCGA-A8-A09B-01A	BRCA	Tumor/WT	pRF	0.292268	0.707732
TCGA-GU-A42Q-01A	BLCA	Tumor/Truncating		TCGA-AN-A0XO-01A	BRCA	Tumor/WT	pRF	0.0416866	0.958313
TCGA-FD-A6TE-01A	BLCA	Tumor/Truncating		TCGA-A7-A425-01A	BRCA	Tumor/WT	pRF	0.127915	0.872085
TCGA-DK-AA77-01A	BLCA	Tumor/Truncating		TCGA-EW-A423-01A	BRCA	Tumor/WT	pRF	0.00456028	0.99544
TCGA-4Z-AA80-01A	BLCA	Tumor/Truncating		TCGA-D8-A27T-01A	BRCA	Tumor/WT	pRF	0.284928	0.715072
TCGA-G2-A2EL-01A	BLCA	Tumor/Truncating		TCGA-B6-A40C-01A	BRCA	Tumor/WT	pRF	0.0554441	0.944556
TCGA-G2-AA3D-01A	BLCA	Tumor/Truncating		TCGA-A8-A08B-01A	BRCA	Tumor/WT	pRF	9.2e-07	0.999999
TCGA-4Z-AA87-01A	BLCA	Tumor/Truncating		TCGA-A1-A0SG-01A	BRCA	Tumor/WT	pRF	0.010286	0.989714
TCGA-GC-A3WC-01A	BLCA	Tumor/Truncating		TCGA-D8-A1XR-01A	BRCA	Tumor/WT	pRF	0.01907	0.98093
TCGA-DK-A1A3-01A	BLCA	Tumor/Truncating		TCGA-BH-A0HK-01A	BRCA	Tumor/WT	pN	0.617937	0.382063
TCGA-XF-AAMJ-01A	BLCA	Tumor/Truncating		TCGA-LL-A50Y-01A	BRCA	Tumor/WT	pRF	0.0360484	0.963952
TCGA-ZF-A9RL-01A	BLCA	Tumor/Truncating		TCGA-E2-A1IU-01A	BRCA	Tumor/WT	pRF	0.160699	0.839301
TCGA-XF-A9T0-01A	BLCA	Tumor/Truncating		TCGA-EW-A1IX-01A	BRCA	Tumor/WT	pN	0.930696	0.0693041
TCGA-FD-A3SR-01A	BLCA	Tumor/Truncating		TCGA-A2-A0EV-01A	BRCA	Tumor/WT	pRF	0.0646236	0.935376
TCGA-FD-A3SO-01A	BLCA	Tumor/Truncating		TCGA-C8-A8HR-01A	BRCA	Tumor/WT	pRF	0.231884	0.768116
TCGA-BT-A20X-01A	BLCA	Tumor/Truncating		TCGA-AR-A2LN-01A	BRCA	Tumor/WT	pN	0.998959	0.00104084
TCGA-ZF-AA52-01A	BLCA	Tumor/Truncating		TCGA-E9-A1QZ-01A	BRCA	Tumor/WT	pN	0.450615	0.549385
TCGA-FD-A3B3-01A	BLCA	Tumor/Truncating		TCGA-AC-A6IX-06A	BRCA	Tumor/WT	pN	0.965945	0.0340553
TCGA-DK-A1AC-01A	BLCA	Tumor/Truncating		TCGA-AR-A1AL-01A	BRCA	Tumor/WT	pN	0.910601	0.0893995
TCGA-FD-A62N-01A	BLCA	Tumor/Truncating		TCGA-D8-A1Y2-01A	BRCA	Tumor/WT	pRF	0.0237994	0.976201
TCGA-FD-A3NA-01A	BLCA	Tumor/Truncating		TCGA-BH-A2L8-01A	BRCA	Tumor/WT	pN	0.491101	0.508899
TCGA-KQ-A41S-01A	BLCA	Tumor/Truncating		TCGA-AN-A0FZ-01A	BRCA	Tumor/WT	pRF	1.23e-05	0.999988
TCGA-ZF-A9RN-01A	BLCA	Tumor/Truncating		TCGA-BH-A18K-01A	BRCA	Tumor/WT	pRF	0.0464715	0.953529
TCGA-XF-A9SY-01A	BLCA	Tumor/Truncating		TCGA-AR-A5QN-01A	BRCA	Tumor/WT	pRF	0.0401482	0.959852
TCGA-FD-A6TF-01A	BLCA	Tumor/Truncating		TCGA-AR-A2LQ-01A	BRCA	Tumor/WT	pN	0.982453	0.0175467
TCGA-ZF-AA4X-01A	BLCA	Tumor/Truncating		TCGA-EW-A1J6-01A	BRCA	Tumor/WT	pRF	0.0604865	0.939513
TCGA-FD-A3SL-01A	BLCA	Tumor/Truncating		TCGA-AC-A2FG-01A	BRCA	Tumor/WT	pN	0.948017	0.0519826
TCGA-UY-A8OB-01A	BLCA	Tumor/Truncating		TCGA-A8-A09Z-01A	BRCA	Tumor/WT	pN	0.682479	0.317521
TCGA-ZF-AA5H-01A	BLCA	Tumor/Truncating		TCGA-A2-A3XW-01A	BRCA	Tumor/WT	pN	0.5	0.5
TCGA-UY-A9PE-01A	BLCA	Tumor/Truncating		TCGA-A8-A0A9-01A	BRCA	Tumor/WT	pRF	0.0188117	0.981188
TCGA-LC-A66R-01A	BLCA	Tumor/Truncating		TCGA-AO-A03T-01A	BRCA	Tumor/WT	pRF	0.0378405	0.96216
TCGA-XF-A9T5-01A	BLCA	Tumor/Truncating		TCGA-D8-A27E-01A	BRCA	Tumor/WT	pN	0.931253	0.0687474
TCGA-DK-A2I1-01A	BLCA	Tumor/Truncating		TCGA-A2-A0YL-01A	BRCA	Tumor/WT	pN	0.952714	0.0472861
TCGA-G2-A3IB-01A	BLCA	Tumor/Truncating		TCGA-A2-A1G6-01A	BRCA	Tumor/WT	pN	0.999794	0.00020603
TCGA-G2-AA3F-01A	BLCA	Tumor/Truncating		TCGA-D8-A1XV-01A	BRCA	Tumor/WT	pRF	0.37978	0.62022
TCGA-ZF-AA53-01A	BLCA	Tumor/Truncating		TCGA-E2-A15K-01A	BRCA	Tumor/WT	pRF	0.00943638	0.990564
TCGA-XF-AAMG-01A	BLCA	Tumor/Truncating		TCGA-A7-A0CG-01A	BRCA	Tumor/WT	pN	0.966378	0.0336224
TCGA-K4-A54R-01A	BLCA	Tumor/Truncating		TCGA-B6-A0IG-01A	BRCA	Tumor/WT	pRF	1.25e-05	0.999987
TCGA-BT-A42F-01A	BLCA	Tumor/Truncating		TCGA-BH-A0HI-01A	BRCA	Tumor/WT	pN	0.738621	0.261379
TCGA-K4-A5RJ-01A	BLCA	Tumor/Truncating		TCGA-LL-A9Q3-01A	BRCA	Tumor/WT	pRF	1.9e-05	0.999981
TCGA-XF-A9SK-01A	BLCA	Tumor/Truncating		TCGA-BH-A201-01A	BRCA	Tumor/WT	pRF	0.384595	0.615405
TCGA-K4-A4AB-01B	BLCA	Tumor/Truncating		TCGA-A2-A3XU-01A	BRCA	Tumor/WT	pRF	2.94e-10	1
TCGA-GC-A3RB-01A	BLCA	Tumor/Truncating		TCGA-A1-A0SN-01A	BRCA	Tumor/WT	pRF	0.0668336	0.933166
TCGA-UY-A9PH-01A	BLCA	Tumor/Truncating		TCGA-A2-A04R-01A	BRCA	Tumor/WT	pRF	0.00396454	0.996035
TCGA-4Z-AA7R-01A	BLCA	Tumor/Truncating		TCGA-A2-A0YI-01A	BRCA	Tumor/WT	pN	0.975839	0.0241607
TCGA-GC-A3RC-01A	BLCA	Tumor/Truncating		TCGA-E9-A5UO-01A	BRCA	Tumor/WT	pRF	0.00687135	0.993129
TCGA-GU-AATP-01A	BLCA	Tumor/Truncating		TCGA-AR-A2LM-01A	BRCA	Tumor/WT	pN	0.87568	0.12432
TCGA-GU-A766-01A	BLCA	Tumor/Truncating		TCGA-AR-A0TR-01A	BRCA	Tumor/WT	pRF	0.157511	0.842489
TCGA-BT-A20N-01A	BLCA	Tumor/Truncating		TCGA-EW-A1P7-01A	BRCA	Tumor/WT	pN	0.893237	0.106763
TCGA-DK-A3IS-01A	BLCA	Tumor/Truncating		TCGA-EW-A2FW-01A	BRCA	Tumor/WT	pRF	0.00558836	0.994412
TCGA-LT-A5Z6-01A	BLCA	Tumor/Truncating		TCGA-AR-A1AV-01A	BRCA	Tumor/WT	pRF	0.247267	0.752733
TCGA-FD-A3B8-01A	BLCA	Tumor/Truncating		TCGA-AO-A0JF-01A	BRCA	Tumor/WT	pN	0.872628	0.127372
TCGA-DK-AA74-01A	BLCA	Tumor/Truncating		TCGA-A8-A090-01A	BRCA	Tumor/WT	pRF	0.00940986	0.99059
TCGA-XF-AAMW-01A	BLCA	Tumor/Truncating		TCGA-B6-A0RQ-01A	BRCA	Tumor/WT	pN	0.988252	0.0117479
TCGA-DK-A2I6-01A	BLCA	Tumor/Truncating		TCGA-AO-A1KP-01A	BRCA	Tumor/WT	pRF	0.0125397	0.98746
TCGA-DK-AA6W-01A	BLCA	Tumor/Truncating		TCGA-E2-A56Z-01A	BRCA	Tumor/WT	pRF	2.7e-06	0.999997
TCGA-DK-A1AB-01A	BLCA	Tumor/Truncating		TCGA-C8-A133-01A	BRCA	Tumor/WT	pN	0.959419	0.0405807
TCGA-XF-A9T6-01A	BLCA	Tumor/Truncating		TCGA-BH-A8FZ-01A	BRCA	Tumor/WT	pN	0.825974	0.174026
TCGA-XF-A8HH-01A	BLCA	Tumor/Truncating		TCGA-D8-A1XB-01A	BRCA	Tumor/WT	pRF	0.195028	0.804972
TCGA-FJ-A3Z7-01A	BLCA	Tumor/Truncating		TCGA-A2-A0D4-01A	BRCA	Tumor/WT	pRF	1e-06	0.999999
TCGA-ZF-AA54-01A	BLCA	Tumor/Truncating		TCGA-E9-A1NH-01A	BRCA	Tumor/WT	pN	0.520824	0.479176
TCGA-DK-A6B6-01A	BLCA	Tumor/Truncating		TCGA-B6-A0X5-01A	BRCA	Tumor/WT	pRF	1.41e-06	0.999999
TCGA-E7-A97Q-01A	BLCA	Tumor/Truncating		TCGA-AC-A4ZE-01A	BRCA	Tumor/WT	pRF	0.0135732	0.986427
TCGA-K4-A6MB-01A	BLCA	Tumor/Truncating		TCGA-AR-A2LO-01A	BRCA	Tumor/WT	pN	0.46253	0.53747
TCGA-ZF-AA51-01A	BLCA	Tumor/Truncating		TCGA-OL-A66P-01A	BRCA	Tumor/WT	pRF	0.0111968	0.988803
TCGA-HQ-A5ND-01A	BLCA	Tumor/Truncating		TCGA-AN-A049-01A	BRCA	Tumor/WT	pRF	0.0122027	0.987797
TCGA-G2-AA3B-01A	BLCA	Tumor/Truncating		TCGA-BH-A0HB-01A	BRCA	Tumor/WT	pRF	0.00334475	0.996655
TCGA-GV-A3JZ-01A	BLCA	Tumor/Truncating		TCGA-A2-A0T6-01A	BRCA	Tumor/WT	pN	0.988506	0.0114942
TCGA-AN-A0FL-01A	BRCA	Tumor/Truncating		TCGA-A2-A0T0-01A	BRCA	Tumor/WT	pRF	1.26e-07	1
TCGA-B6-A0X1-01A	BRCA	Tumor/Truncating		TCGA-C8-A12T-01A	BRCA	Tumor/WT	pRF	0.00275389	0.997246
TCGA-A8-A075-01A	BRCA	Tumor/Truncating		TCGA-E9-A22A-01A	BRCA	Tumor/WT	pRF	0.00641265	0.993587
TCGA-D8-A143-01A	BRCA	Tumor/Truncating		TCGA-AN-A0AK-01A	BRCA	Tumor/WT	pRF	6.22e-09	1
TCGA-A2-A0YG-01A	BRCA	Tumor/Truncating		TCGA-A7-A5ZW-01A	BRCA	Tumor/WT	pRF	0.342947	0.657053
TCGA-A8-A07O-01A	BRCA	Tumor/Truncating		TCGA-A8-A06Y-01A	BRCA	Tumor/WT	pRF	0.403386	0.596614
TCGA-BH-A1FC-01A	BRCA	Tumor/Truncating		TCGA-E2-A1B4-01A	BRCA	Tumor/WT	pRF	0.292677	0.707323
TCGA-BH-A0BW-01A	BRCA	Tumor/Truncating		TCGA-EW-A2FS-01A	BRCA	Tumor/WT	pRF	0.339659	0.660341
TCGA-A2-A1G1-01A	BRCA	Tumor/Truncating		TCGA-D8-A27V-01A	BRCA	Tumor/WT	pN	0.803806	0.196194
TCGA-D8-A1JK-01A	BRCA	Tumor/Truncating		TCGA-E2-A156-01A	BRCA	Tumor/WT	pRF	0.311953	0.688047
TCGA-BH-A0B7-01A	BRCA	Tumor/Truncating		TCGA-AC-A8OP-01A	BRCA	Tumor/WT	pRF	0.236569	0.763431
TCGA-GM-A2DF-01A	BRCA	Tumor/Truncating		TCGA-AN-A0FS-01A	BRCA	Tumor/WT	pN	0.830044	0.169956
TCGA-LL-A73Y-01A	BRCA	Tumor/Truncating		TCGA-B6-A0IM-01A	BRCA	Tumor/WT	pRF	0.0187481	0.981252
TCGA-A8-A09Q-01A	BRCA	Tumor/Truncating		TCGA-E2-A1LB-01A	BRCA	Tumor/WT	pRF	0.00659482	0.993405
TCGA-B6-A0IE-01A	BRCA	Tumor/Truncating		TCGA-D8-A27K-01A	BRCA	Tumor/WT	pN	0.828585	0.171415
TCGA-AO-A03L-01A	BRCA	Tumor/Truncating		TCGA-E9-A2JT-01A	BRCA	Tumor/WT	pN	0.692529	0.307471
TCGA-B6-A1KF-01A	BRCA	Tumor/Truncating		TCGA-GM-A2DK-01A	BRCA	Tumor/WT	pRF	0.029182	0.970818
TCGA-E2-A155-01A	BRCA	Tumor/Truncating		TCGA-AR-A1AK-01A	BRCA	Tumor/WT	pN	0.512847	0.487153
TCGA-BH-A208-01A	BRCA	Tumor/Truncating		TCGA-E2-A1B5-01A	BRCA	Tumor/WT	pN	0.943505	0.0564953
TCGA-AN-A0XT-01A	BRCA	Tumor/Truncating		TCGA-E2-A153-01A	BRCA	Tumor/WT	pRF	0.131353	0.868647
TCGA-AN-A0XN-01A	BRCA	Tumor/Truncating		TCGA-E9-A54Y-01A	BRCA	Tumor/WT	pRF	1.28e-13	1
TCGA-C8-A12V-01A	BRCA	Tumor/Truncating		TCGA-E2-A14Q-01A	BRCA	Tumor/WT	pN	0.571266	0.428734
TCGA-E2-A1II-01A	BRCA	Tumor/Truncating		TCGA-E2-A10C-01A	BRCA	Tumor/WT	pRF	1.53e-06	0.999998
TCGA-E2-A574-01A	BRCA	Tumor/Truncating		TCGA-A8-A095-01A	BRCA	Tumor/WT	pRF	0.0570531	0.942947
TCGA-A7-A4SE-01A	BRCA	Tumor/Truncating		TCGA-A7-A0DB-01A	BRCA	Tumor/WT	pRF	0.443406	0.556594
TCGA-A1-A0SP-01A	BRCA	Tumor/Truncating		TCGA-BH-A0BJ-01A	BRCA	Tumor/WT	pRF	0.357412	0.642588
TCGA-AO-A12D-01A	BRCA	Tumor/Truncating		TCGA-BH-A0W5-01A	BRCA	Tumor/WT	pN	0.46895	0.53105
TCGA-A7-A13D-01A	BRCA	Tumor/Truncating		TCGA-AN-A0XV-01A	BRCA	Tumor/WT	pRF	0.446266	0.553734
TCGA-A7-A6VV-01A	BRCA	Tumor/Truncating		TCGA-E2-A1IL-01A	BRCA	Tumor/WT	pN	0.47362	0.52638
TCGA-A8-A06Z-01A	BRCA	Tumor/Truncating		TCGA-3C-AAAU-01A	BRCA	Tumor/WT	pRF	0.0388855	0.961114
TCGA-E2-A1B6-01A	BRCA	Tumor/Truncating		TCGA-AR-A24W-01A	BRCA	Tumor/WT	pN	0.997093	0.00290658
TCGA-C8-A135-01A	BRCA	Tumor/Truncating		TCGA-OL-A5RZ-01A	BRCA	Tumor/WT	pRF	1.82e-08	1
TCGA-AC-A23C-01A	BRCA	Tumor/Truncating		TCGA-A8-A07P-01A	BRCA	Tumor/WT	pRF	0.019182	0.980818
TCGA-A8-A094-01A	BRCA	Tumor/Truncating		TCGA-A8-A083-01A	BRCA	Tumor/WT	pN	0.887877	0.112123
TCGA-D8-A27M-01A	BRCA	Tumor/Truncating		TCGA-AN-A0XL-01A	BRCA	Tumor/WT	pRF	0.186937	0.813064
TCGA-AR-A1AR-01A	BRCA	Tumor/Truncating		TCGA-E9-A1RC-01A	BRCA	Tumor/WT	pRF	0.0273053	0.972695
TCGA-BH-A18V-01A	BRCA	Tumor/Truncating		TCGA-D8-A27I-01A	BRCA	Tumor/WT	pN	0.902926	0.0970741
TCGA-AO-A0JB-01A	BRCA	Tumor/Truncating		TCGA-A2-A04Y-01A	BRCA	Tumor/WT	pRF	0.0616968	0.938303
TCGA-A2-A0CM-01A	BRCA	Tumor/Truncating		TCGA-PE-A5DC-01A	BRCA	Tumor/WT	pRF	0.0051396	0.99486
TCGA-GM-A2DH-01A	BRCA	Tumor/Truncating		TCGA-OL-A5D8-01A	BRCA	Tumor/WT	pRF	0.00615118	0.993849
TCGA-D8-A13Y-01A	BRCA	Tumor/Truncating		TCGA-A7-A26E-01A	BRCA	Tumor/WT	pRF	0.42289	0.57711
TCGA-E2-A14N-01A	BRCA	Tumor/Truncating		TCGA-A8-A0A1-01A	BRCA	Tumor/WT	pRF	0.142966	0.857034
TCGA-BH-A0C0-01A	BRCA	Tumor/Truncating		TCGA-BH-A1EO-01A	BRCA	Tumor/WT	pN	0.638954	0.361046
TCGA-AR-A0TS-01A	BRCA	Tumor/Truncating		TCGA-A2-A0T5-01A	BRCA	Tumor/WT	pRF	0.243718	0.756282
TCGA-D8-A1XQ-01A	BRCA	Tumor/Truncating		TCGA-B6-A0IC-01A	BRCA	Tumor/WT	pRF	0.141183	0.858817
TCGA-AN-A0FJ-01A	BRCA	Tumor/Truncating		TCGA-D8-A1JD-01A	BRCA	Tumor/WT	pRF	0.00556792	0.994432
TCGA-A7-A2KD-01A	BRCA	Tumor/Truncating		TCGA-E9-A245-01A	BRCA	Tumor/WT	pN	0.751873	0.248127
TCGA-B6-A0WX-01A	BRCA	Tumor/Truncating		TCGA-GM-A3NW-01A	BRCA	Tumor/WT	pRF	0.179177	0.820823
TCGA-AO-A124-01A	BRCA	Tumor/Truncating		TCGA-A1-A0SB-01A	BRCA	Tumor/WT	pN	0.93049	0.06951
TCGA-A2-A0YM-01A	BRCA	Tumor/Truncating		TCGA-A2-A0EP-01A	BRCA	Tumor/WT	pN	0.935119	0.0648811
TCGA-B6-A0RU-01A	BRCA	Tumor/Truncating		TCGA-A2-A0CQ-01A	BRCA	Tumor/WT	pRF	0.0647174	0.935283
TCGA-EW-A1PA-01A	BRCA	Tumor/Truncating		TCGA-A8-A07Z-01A	BRCA	Tumor/WT	pRF	0.0315793	0.968421
TCGA-AN-A0AR-01A	BRCA	Tumor/Truncating		TCGA-A8-A08J-01A	BRCA	Tumor/WT	pRF	0.0191997	0.9808
TCGA-B6-A0RE-01A	BRCA	Tumor/Truncating		TCGA-A8-A09V-01A	BRCA	Tumor/WT	pRF	0.440104	0.559896
TCGA-A7-A5ZV-01A	BRCA	Tumor/Truncating		TCGA-A8-A09T-01A	BRCA	Tumor/WT	pRF	0.031457	0.968543
TCGA-GM-A2DB-01A	BRCA	Tumor/Truncating		TCGA-AN-A04A-01A	BRCA	Tumor/WT	pRF	0.134392	0.865608
TCGA-AR-A1AH-01A	BRCA	Tumor/Truncating		TCGA-E9-A1RF-01A	BRCA	Tumor/WT	pRF	0.023645	0.976355
TCGA-AR-A254-01A	BRCA	Tumor/Truncating		TCGA-E9-A1RG-01A	BRCA	Tumor/WT	pRF	3.74e-09	1
TCGA-E9-A226-01A	BRCA	Tumor/Truncating		TCGA-E9-A1R0-01A	BRCA	Tumor/WT	pN	0.540576	0.459424
TCGA-BH-A18H-01A	BRCA	Tumor/Truncating		TCGA-BH-A0H5-01A	BRCA	Tumor/WT	pN	0.774362	0.225638
TCGA-E9-A1N9-01A	BRCA	Tumor/Truncating		TCGA-EW-A1IW-01A	BRCA	Tumor/WT	pRF	0.0172043	0.982796
TCGA-A7-A13E-01B	BRCA	Tumor/Truncating		TCGA-D8-A1Y1-01A	BRCA	Tumor/WT	pRF	0.0175698	0.98243
TCGA-E2-A14X-01A	BRCA	Tumor/Truncating		TCGA-A2-A25A-01A	BRCA	Tumor/WT	pN	0.949163	0.0508373
TCGA-E9-A6HE-01A	BRCA	Tumor/Truncating		TCGA-BH-A0E1-01A	BRCA	Tumor/WT	pRF	0.315685	0.684315
TCGA-BH-A0E6-01A	BRCA	Tumor/Truncating		TCGA-AN-A0FN-01A	BRCA	Tumor/WT	pN	0.889752	0.110248
TCGA-E9-A248-01A	BRCA	Tumor/Truncating		TCGA-5L-AAT0-01A	BRCA	Tumor/WT	pN	0.531894	0.468106
TCGA-AN-A0XU-01A	BRCA	Tumor/Truncating		TCGA-AO-A12F-01A	BRCA	Tumor/WT	pRF	1e-06	0.999999
TCGA-C8-A1HK-01A	BRCA	Tumor/Truncating		TCGA-E9-A229-01A	BRCA	Tumor/WT	pRF	0.202346	0.797654
TCGA-D8-A27F-01A	BRCA	Tumor/Truncating		TCGA-A8-A08T-01A	BRCA	Tumor/WT	pRF	0.0520499	0.94795
TCGA-C8-A138-01A	BRCA	Tumor/Truncating		TCGA-E2-A15P-01A	BRCA	Tumor/WT	pRF	0.330114	0.669886
TCGA-AR-A1AN-01A	BRCA	Tumor/Truncating		TCGA-C8-A3M8-01A	BRCA	Tumor/WT	pRF	0.00570811	0.994292
TCGA-AR-A5QQ-01A	BRCA	Tumor/Truncating		TCGA-OL-A66L-01A	BRCA	Tumor/WT	pRF	0.420838	0.579162
TCGA-A2-A0D1-01A	BRCA	Tumor/Truncating		TCGA-OL-A66K-01A	BRCA	Tumor/WT	pRF	0.0629665	0.937033
TCGA-AR-A1AP-01A	BRCA	Tumor/Truncating		TCGA-D8-A27L-01A	BRCA	Tumor/WT	pN	0.586048	0.413952
TCGA-A8-A08P-01A	BRCA	Tumor/Truncating		TCGA-AC-A2FF-01A	BRCA	Tumor/WT	pN	0.993628	0.00637231
TCGA-E2-A150-01A	BRCA	Tumor/Truncating		TCGA-GM-A2D9-01A	BRCA	Tumor/WT	pRF	0.171066	0.828934
TCGA-BH-A0RX-01A	BRCA	Tumor/Truncating		TCGA-A2-A0EM-01A	BRCA	Tumor/WT	pRF	0.208931	0.791069
TCGA-A8-A07B-01A	BRCA	Tumor/Truncating		TCGA-A8-A09A-01A	BRCA	Tumor/WT	pRF	0.0152083	0.984792
TCGA-E9-A22G-01A	BRCA	Tumor/Truncating		TCGA-A2-A0T7-01A	BRCA	Tumor/WT	pRF	0.0446027	0.955397
TCGA-BH-A18Q-01A	BRCA	Tumor/Truncating		TCGA-BH-A0EI-01A	BRCA	Tumor/WT	pRF	0.369066	0.630934
TCGA-A7-A13E-01A	BRCA	Tumor/Truncating		TCGA-BH-A0BA-01A	BRCA	Tumor/WT	pRF	0.102726	0.897274
TCGA-AN-A0AJ-01A	BRCA	Tumor/Truncating		TCGA-EW-A1OX-01A	BRCA	Tumor/WT	pRF	0.313416	0.686584
TCGA-B6-A0I2-01A	BRCA	Tumor/Truncating		TCGA-A2-A0CR-01A	BRCA	Tumor/WT	pN	0.479113	0.520887
TCGA-A2-A0T3-01A	BRCA	Tumor/Truncating		TCGA-C8-A26X-01A	BRCA	Tumor/WT	pRF	0.00606623	0.993934
TCGA-A2-A04U-01A	BRCA	Tumor/Truncating		TCGA-EW-A1J3-01A	BRCA	Tumor/WT	pRF	0.155158	0.844842
TCGA-BH-A0EE-01A	BRCA	Tumor/Truncating		TCGA-BH-A18G-01A	BRCA	Tumor/WT	pRF	0.0180385	0.981961
TCGA-E9-A243-01A	BRCA	Tumor/Truncating		TCGA-E2-A10B-01A	BRCA	Tumor/WT	pRF	0.279705	0.720295
TCGA-A7-A56D-01A	BRCA	Tumor/Truncating		TCGA-D8-A1JC-01A	BRCA	Tumor/WT	pRF	1.45e-05	0.999985
TCGA-A8-A08R-01A	BRCA	Tumor/Truncating		TCGA-BH-A0W3-01A	BRCA	Tumor/WT	pRF	0.0155054	0.984495
TCGA-A2-A04P-01A	BRCA	Tumor/Truncating		TCGA-BH-A0B5-01A	BRCA	Tumor/WT	pRF	0.196826	0.803174
TCGA-D8-A1XA-01A	BRCA	Tumor/Truncating		TCGA-PL-A8LX-01A	BRCA	Tumor/WT	pN	0.81892	0.18108
TCGA-A2-A0D2-01A	BRCA	Tumor/Truncating		TCGA-AC-A2FO-01A	BRCA	Tumor/WT	pN	0.929795	0.0702053
TCGA-D8-A1Y3-01A	BRCA	Tumor/Truncating		TCGA-E9-A1R3-01A	BRCA	Tumor/WT	pN	0.977569	0.0224307
TCGA-EW-A1OY-01A	BRCA	Tumor/Truncating		TCGA-AN-A0XW-01A	BRCA	Tumor/WT	pRF	0.17288	0.82712
TCGA-A2-A0YJ-01A	BRCA	Tumor/Truncating		TCGA-OL-A97C-01A	BRCA	Tumor/WT	pRF	0.15372	0.84628
TCGA-3C-AALI-01A	BRCA	Tumor/Truncating		TCGA-A2-A25C-01A	BRCA	Tumor/WT	pRF	0.0388147	0.961185
TCGA-C8-A1HJ-01A	BRCA	Tumor/Truncating		TCGA-BH-A0AZ-01A	BRCA	Tumor/WT	pN	0.601338	0.398662
TCGA-A8-A097-01A	BRCA	Tumor/Truncating		TCGA-E9-A227-01A	BRCA	Tumor/WT	pN	0.672007	0.327993
TCGA-AR-A1AQ-01A	BRCA	Tumor/Truncating		TCGA-D8-A1XM-01A	BRCA	Tumor/WT	pRF	0.447	0.553
TCGA-OL-A5RW-01A	BRCA	Tumor/Truncating		TCGA-A2-A1FZ-01A	BRCA	Tumor/WT	pRF	0.442337	0.557663
TCGA-A7-A13D-01B	BRCA	Tumor/Truncating		TCGA-A2-A1FW-01A	BRCA	Tumor/WT	pRF	0.00876989	0.99123
TCGA-A2-A0D0-01A	BRCA	Tumor/Truncating		TCGA-E2-A15A-06A	BRCA	Tumor/WT	pRF	4.78e-06	0.999995
TCGA-E2-A1LK-01A	BRCA	Tumor/Truncating		TCGA-GM-A2DC-01A	BRCA	Tumor/WT	pRF	9.41e-08	1
TCGA-AO-A128-01A	BRCA	Tumor/Truncating		TCGA-A8-A09G-01A	BRCA	Tumor/WT	pRF	0.0710068	0.928993
TCGA-AC-A3OD-01B	BRCA	Tumor/Truncating		TCGA-AO-A0J9-01A	BRCA	Tumor/WT	pN	0.63581	0.36419
TCGA-A8-A07U-01A	BRCA	Tumor/Truncating		TCGA-OL-A5RU-01A	BRCA	Tumor/WT	pN	0.507627	0.492373
TCGA-BH-A202-01A	BRCA	Tumor/Truncating		TCGA-S3-A6ZH-01A	BRCA	Tumor/WT	pRF	7.29e-07	0.999999
TCGA-AC-A8OQ-01A	BRCA	Tumor/Truncating		TCGA-A8-A082-01A	BRCA	Tumor/WT	pRF	0.0579337	0.942066
TCGA-AR-A24U-01A	BRCA	Tumor/Truncating		TCGA-E9-A1RI-01A	BRCA	Tumor/WT	pN	0.670084	0.329916
TCGA-BH-A18V-06A	BRCA	Tumor/Truncating		TCGA-BH-A204-01A	BRCA	Tumor/WT	pRF	4.51e-06	0.999995
TCGA-S3-AA10-01A	BRCA	Tumor/Truncating		TCGA-LL-A7T0-01A	BRCA	Tumor/WT	pRF	1.51e-07	1
TCGA-A8-A06U-01A	BRCA	Tumor/Truncating		TCGA-A2-A0YK-01A	BRCA	Tumor/WT	pN	0.98754	0.0124601
TCGA-BH-A18U-01A	BRCA	Tumor/Truncating		TCGA-E9-A22H-01A	BRCA	Tumor/WT	pRF	0.408167	0.591833
TCGA-AO-A0J6-01A	BRCA	Tumor/Truncating		TCGA-E2-A1L8-01A	BRCA	Tumor/WT	pN	0.575006	0.424994
TCGA-A2-A0YE-01A	BRCA	Tumor/Truncating		TCGA-JL-A3YX-01A	BRCA	Tumor/WT	pRF	0.00777612	0.992224
TCGA-EW-A1PH-01A	BRCA	Tumor/Truncating		TCGA-S3-AA17-01A	BRCA	Tumor/WT	pRF	0.0750293	0.924971
TCGA-D8-A1XZ-01A	BRCA	Tumor/Truncating		TCGA-A7-A0CH-01A	BRCA	Tumor/WT	pRF	0.107562	0.892438
TCGA-BH-A0BG-01A	BRCA	Tumor/Truncating		TCGA-AR-A0TZ-01A	BRCA	Tumor/WT	pRF	0.0463682	0.953632
TCGA-AR-A256-01A	BRCA	Tumor/Truncating		TCGA-E2-A15I-01A	BRCA	Tumor/WT	pN	0.963883	0.0361168
TCGA-OL-A66I-01A	BRCA	Tumor/Truncating		TCGA-E2-A15K-06A	BRCA	Tumor/WT	pRF	0.0109677	0.989032
TCGA-EW-A1OZ-01A	BRCA	Tumor/Truncating		TCGA-A2-A0ET-01A	BRCA	Tumor/WT	pRF	0.394173	0.605827
TCGA-A7-A6VY-01A	BRCA	Tumor/Truncating		TCGA-AN-A0FD-01A	BRCA	Tumor/WT	pRF	0.041406	0.958594
TCGA-B6-A0IQ-01A	BRCA	Tumor/Truncating		TCGA-AO-A0JC-01A	BRCA	Tumor/WT	pN	0.582616	0.417384
TCGA-C8-A8HP-01A	BRCA	Tumor/Truncating		TCGA-BH-A1EW-01A	BRCA	Tumor/WT	pRF	0.0876799	0.91232
TCGA-C8-A130-01A	BRCA	Tumor/Truncating		TCGA-AO-A03M-01B	BRCA	Tumor/WT	pRF	0.00341084	0.996589
TCGA-A2-A0CW-01A	BRCA	Tumor/Truncating		TCGA-B6-A0RP-01A	BRCA	Tumor/WT	pN	0.654144	0.345856
TCGA-E9-A1RH-01A	BRCA	Tumor/Truncating		TCGA-D8-A1JN-01A	BRCA	Tumor/WT	pRF	0.228932	0.771068
TCGA-E9-A1N8-01A	BRCA	Tumor/Truncating		TCGA-EW-A6SC-01A	BRCA	Tumor/WT	pRF	0.278341	0.721659
TCGA-A2-A3Y0-01A	BRCA	Tumor/Truncating		TCGA-E2-A154-01A	BRCA	Tumor/WT	pRF	0.0776804	0.92232
TCGA-BH-A1F0-01A	BRCA	Tumor/Truncating		TCGA-A8-A07L-01A	BRCA	Tumor/WT	pRF	9.68e-08	1
TCGA-AR-A24K-01A	BRCA	Tumor/Truncating		TCGA-EW-A1IZ-01A	BRCA	Tumor/WT	pRF	0.0193835	0.980617
TCGA-AR-A1AY-01A	BRCA	Tumor/Truncating		TCGA-BH-A6R9-01A	BRCA	Tumor/WT	pN	0.747649	0.252351
TCGA-B6-A409-01A	BRCA	Tumor/Truncating		TCGA-EW-A1PG-01A	BRCA	Tumor/WT	pN	0.971497	0.0285028
TCGA-DM-A285-01A	COAD	Tumor/Truncating		TCGA-AN-A03Y-01A	BRCA	Tumor/WT	pRF	1.12e-06	0.999999
TCGA-AZ-5403-01A	COAD	Tumor/Truncating		TCGA-A2-A25D-01A	BRCA	Tumor/WT	pRF	0.0278453	0.972155
TCGA-DM-A1D0-01A	COAD	Tumor/Truncating		TCGA-D8-A73W-01A	BRCA	Tumor/WT	pRF	0.276351	0.723649
TCGA-AA-3673-01A	COAD	Tumor/Truncating		TCGA-AO-A0J5-01A	BRCA	Tumor/WT	pN	0.633002	0.366998
TCGA-CA-6719-01A	COAD	Tumor/Truncating		TCGA-D8-A1XS-01A	BRCA	Tumor/WT	pRF	2.55e-06	0.999997
TCGA-QG-A5YW-01A	COAD	Tumor/Truncating		TCGA-D8-A27G-01A	BRCA	Tumor/WT	pRF	0.131572	0.868428
TCGA-AA-3971-01A	COAD	Tumor/Truncating		TCGA-BH-A1EX-01A	BRCA	Tumor/WT	pRF	0.0923369	0.907663
TCGA-CM-5863-01A	COAD	Tumor/Truncating		TCGA-A8-A076-01A	BRCA	Tumor/WT	pRF	0.00356691	0.996433
TCGA-D5-6539-01A	COAD	Tumor/Truncating		TCGA-EW-A1OV-01A	BRCA	Tumor/WT	pRF	0.0374295	0.962571
TCGA-CM-6165-01A	COAD	Tumor/Truncating		TCGA-BH-A0BZ-01A	BRCA	Tumor/WT	pRF	1.96e-06	0.999998
TCGA-G4-6299-01A	COAD	Tumor/Truncating		TCGA-B6-A0WT-01A	BRCA	Tumor/WT	pRF	0.128211	0.871789
TCGA-NH-A50U-01A	COAD	Tumor/Truncating		TCGA-D8-A73U-01A	BRCA	Tumor/WT	pN	0.806116	0.193884
TCGA-AA-3848-01A	COAD	Tumor/Truncating		TCGA-D8-A1XG-01A	BRCA	Tumor/WT	pRF	0.0307454	0.969255
TCGA-CK-5916-01A	COAD	Tumor/Truncating		TCGA-A2-A0YF-01A	BRCA	Tumor/WT	pN	0.460594	0.539406
TCGA-QG-A5Z1-01A	COAD	Tumor/Truncating		TCGA-D8-A1XY-01A	BRCA	Tumor/WT	pRF	0.0188598	0.98114
TCGA-A6-2685-01A	COAD	Tumor/Truncating		TCGA-E9-A1R6-01A	BRCA	Tumor/WT	pRF	0.0245766	0.975423
TCGA-CM-6679-01A	COAD	Tumor/Truncating		TCGA-BH-A1FL-01A	BRCA	Tumor/WT	pRF	0.167841	0.832159
TCGA-A6-2674-01A	COAD	Tumor/Truncating		TCGA-B6-A40B-01A	BRCA	Tumor/WT	pRF	0.0536581	0.946342
TCGA-AA-3842-01A	COAD	Tumor/Truncating		TCGA-E9-A1RE-01A	BRCA	Tumor/WT	pRF	4.31e-08	1
TCGA-AY-A8YK-01A	COAD	Tumor/Truncating		TCGA-D8-A145-01A	BRCA	Tumor/WT	pN	0.938385	0.0616148
TCGA-AA-A004-01A	COAD	Tumor/Truncating		TCGA-C8-A1HE-01A	BRCA	Tumor/WT	pRF	0.187946	0.812054
TCGA-CM-6166-01A	COAD	Tumor/Truncating		TCGA-A1-A0SE-01A	BRCA	Tumor/WT	pRF	0.177505	0.822495
TCGA-AY-5543-01A	COAD	Tumor/Truncating		TCGA-B6-A0X7-01A	BRCA	Tumor/WT	pN	0.468499	0.531501
TCGA-AA-3856-01A	COAD	Tumor/Truncating		TCGA-A8-A08L-01A	BRCA	Tumor/WT	pRF	0.0105437	0.989456
TCGA-A6-6654-01A	COAD	Tumor/Truncating		TCGA-BH-A0H6-01A	BRCA	Tumor/WT	pRF	0.0129937	0.987006
TCGA-G4-6311-01A	COAD	Tumor/Truncating		TCGA-OL-A66O-01A	BRCA	Tumor/WT	pRF	1.14e-06	0.999999
TCGA-A6-3807-01A	COAD	Tumor/Truncating		TCGA-E9-A228-01A	BRCA	Tumor/WT	pRF	0.00609702	0.993903
TCGA-AZ-6598-01A	COAD	Tumor/Truncating		TCGA-A2-A3KD-01A	BRCA	Tumor/WT	pRF	0.359443	0.640557
TCGA-F4-6808-01A	COAD	Tumor/Truncating		TCGA-AQ-A7U7-01A	BRCA	Tumor/WT	pN	0.539958	0.460042
TCGA-AA-3492-01A	COAD	Tumor/Truncating		TCGA-BH-A18N-01A	BRCA	Tumor/WT	pRF	0.0609599	0.93904
TCGA-AA-3955-01A	COAD	Tumor/Truncating		TCGA-BH-A0EB-01A	BRCA	Tumor/WT	pN	0.710499	0.289501
TCGA-A6-A56B-01A	COAD	Tumor/Truncating		TCGA-AR-A24L-01A	BRCA	Tumor/WT	pRF	0.351029	0.648971
TCGA-AA-3866-01A	COAD	Tumor/Truncating		TCGA-OL-A66H-01A	BRCA	Tumor/WT	pRF	0.145634	0.854366
TCGA-AD-6965-01A	COAD	Tumor/Truncating		TCGA-AC-A62Y-01A	BRCA	Tumor/WT	pRF	0.0519794	0.948021
TCGA-AY-A54L-01A	COAD	Tumor/Truncating		TCGA-AC-A3YJ-01A	BRCA	Tumor/WT	pRF	0.148002	0.851998
TCGA-AA-3858-01A	COAD	Tumor/Truncating		TCGA-AO-A0JI-01A	BRCA	Tumor/WT	pRF	0.00944236	0.990558
TCGA-CA-6718-01A	COAD	Tumor/Truncating		TCGA-AN-A0FW-01A	BRCA	Tumor/WT	pRF	0.156177	0.843823
TCGA-F4-6856-01A	COAD	Tumor/Truncating		TCGA-GM-A5PX-01A	BRCA	Tumor/WT	pN	0.556742	0.443258
TCGA-CM-6675-01A	COAD	Tumor/Truncating		TCGA-BH-A18R-01A	BRCA	Tumor/WT	pRF	0.156611	0.843389
TCGA-CM-6169-01A	COAD	Tumor/Truncating		TCGA-B6-A0WW-01A	BRCA	Tumor/WT	pRF	1.44e-05	0.999986
TCGA-AA-3976-01A	COAD	Tumor/Truncating		TCGA-A2-A0SV-01A	BRCA	Tumor/WT	pRF	4.04e-08	1
TCGA-AA-3811-01A	COAD	Tumor/Truncating		TCGA-B6-A0X0-01A	BRCA	Tumor/WT	pRF	0.1569	0.8431
TCGA-AD-A5EJ-01A	COAD	Tumor/Truncating		TCGA-BH-A0C7-01B	BRCA	Tumor/WT	pRF	0.0123064	0.987694
TCGA-A6-2674-01B	COAD	Tumor/Truncating		TCGA-BH-A0EA-01A	BRCA	Tumor/WT	pN	0.988997	0.0110027
TCGA-A6-2675-01A	COAD	Tumor/Truncating		TCGA-LL-A440-01A	BRCA	Tumor/WT	pN	0.979188	0.0208121
TCGA-AA-A02W-01A	COAD	Tumor/Truncating		TCGA-A1-A0SQ-01A	BRCA	Tumor/WT	pN	0.700592	0.299408
TCGA-A6-2671-01A	COAD	Tumor/Truncating		TCGA-AC-A3QQ-01B	BRCA	Tumor/WT	pN	0.925247	0.0747527
TCGA-AA-A01Z-01A	COAD	Tumor/Truncating		TCGA-AC-A2BM-01A	BRCA	Tumor/WT	pRF	1.5e-05	0.999985
TCGA-G4-6586-01A	COAD	Tumor/Truncating		TCGA-E2-A14V-01A	BRCA	Tumor/WT	pRF	9.33e-07	0.999999
TCGA-CM-5860-01A	COAD	Tumor/Truncating		TCGA-C8-A137-01A	BRCA	Tumor/WT	pRF	8.06e-09	1
TCGA-D5-6534-01A	COAD	Tumor/Truncating		TCGA-BH-A0DT-01A	BRCA	Tumor/WT	pN	0.658626	0.341374
TCGA-AA-3867-01A	COAD	Tumor/Truncating		TCGA-E9-A1R4-01A	BRCA	Tumor/WT	pRF	0.0063499	0.99365
TCGA-G4-6303-01A	COAD	Tumor/Truncating		TCGA-D8-A1JB-01A	BRCA	Tumor/WT	pN	0.861585	0.138415
TCGA-DM-A28A-01A	COAD	Tumor/Truncating		TCGA-HN-A2NL-01A	BRCA	Tumor/WT	pRF	6.26e-06	0.999994
TCGA-CM-6172-01A	COAD	Tumor/Truncating		TCGA-BH-A0BO-01A	BRCA	Tumor/WT	pN	0.989525	0.0104748
TCGA-AA-3977-01A	COAD	Tumor/Truncating		TCGA-A8-A08A-01A	BRCA	Tumor/WT	pRF	0.0396405	0.96036
TCGA-G4-6295-01A	COAD	Tumor/Truncating		TCGA-AO-A0J7-01A	BRCA	Tumor/WT	pRF	0.0512769	0.948723
TCGA-AA-A01C-01A	COAD	Tumor/Truncating		TCGA-BH-A0W4-01A	BRCA	Tumor/WT	pN	0.82413	0.17587
TCGA-IG-A97H-01A	ESCA	Tumor/Truncating		TCGA-EW-A2FV-01A	BRCA	Tumor/WT	pRF	0.265652	0.734348
TCGA-L5-A4OM-01A	ESCA	Tumor/Truncating		TCGA-AR-A252-01A	BRCA	Tumor/WT	pN	0.955813	0.0441872
TCGA-V5-A7RE-01A	ESCA	Tumor/Truncating		TCGA-BH-A8G0-01A	BRCA	Tumor/WT	pN	0.958442	0.0415582
TCGA-LN-A8HZ-01A	ESCA	Tumor/Truncating		TCGA-AN-A0XR-01A	BRCA	Tumor/WT	pRF	0.0100948	0.989905
TCGA-LN-A49P-01A	ESCA	Tumor/Truncating		TCGA-A2-A0YC-01A	BRCA	Tumor/WT	pRF	0.186444	0.813556
TCGA-IG-A625-01A	ESCA	Tumor/Truncating		TCGA-BH-A18J-01A	BRCA	Tumor/WT	pRF	0.0857539	0.914246
TCGA-LN-A4A4-01A	ESCA	Tumor/Truncating		TCGA-BH-A0W7-01A	BRCA	Tumor/WT	pRF	0.266556	0.733444
TCGA-JY-A939-01A	ESCA	Tumor/Truncating		TCGA-AC-A2B8-01A	BRCA	Tumor/WT	pN	0.891267	0.108733
TCGA-R6-A6Y0-01B	ESCA	Tumor/Truncating		TCGA-D8-A27W-01A	BRCA	Tumor/WT	pRF	4.93e-06	0.999995
TCGA-V5-A7RC-01B	ESCA	Tumor/Truncating		TCGA-B6-A0RO-01A	BRCA	Tumor/WT	pRF	0.364735	0.635265
TCGA-V5-A7RC-06A	ESCA	Tumor/Truncating		TCGA-BH-A0DE-01A	BRCA	Tumor/WT	pN	0.645318	0.354682
TCGA-LN-A9FR-01A	ESCA	Tumor/Truncating		TCGA-B6-A0RV-01A	BRCA	Tumor/WT	pN	0.733445	0.266555
TCGA-VR-A8EW-01A	ESCA	Tumor/Truncating		TCGA-AC-A7VB-01A	BRCA	Tumor/WT	pRF	1.46e-05	0.999985
TCGA-2H-A9GK-01A	ESCA	Tumor/Truncating		TCGA-D8-A27P-01A	BRCA	Tumor/WT	pN	0.74529	0.25471
TCGA-L5-A4OG-01A	ESCA	Tumor/Truncating		TCGA-BH-A8FY-01A	BRCA	Tumor/WT	pRF	0.0462152	0.953785
TCGA-LN-A7HY-01A	ESCA	Tumor/Truncating		TCGA-A8-A06N-01A	BRCA	Tumor/WT	pRF	4.64e-06	0.999995
TCGA-2H-A9GL-01A	ESCA	Tumor/Truncating		TCGA-BH-A0HP-01A	BRCA	Tumor/WT	pN	0.808067	0.191933
TCGA-LN-A5U6-01A	ESCA	Tumor/Truncating		TCGA-BH-A18M-01A	BRCA	Tumor/WT	pN	0.577426	0.422574
TCGA-L5-A88S-01A	ESCA	Tumor/Truncating		TCGA-E9-A1R7-01A	BRCA	Tumor/WT	pRF	0.00703556	0.992964
TCGA-JY-A6FD-01A	ESCA	Tumor/Truncating		TCGA-D8-A1X8-01A	BRCA	Tumor/WT	pN	0.695967	0.304033
TCGA-JY-A6FA-01A	ESCA	Tumor/Truncating		TCGA-AR-A24V-01A	BRCA	Tumor/WT	pRF	0.0415689	0.958431
TCGA-LN-A49U-01A	ESCA	Tumor/Truncating		TCGA-AC-A6IX-01A	BRCA	Tumor/WT	pN	0.766856	0.233144
TCGA-IG-A97I-01A	ESCA	Tumor/Truncating		TCGA-D8-A1JH-01A	BRCA	Tumor/WT	pN	0.929563	0.0704373
TCGA-R6-A8WC-01A	ESCA	Tumor/Truncating		TCGA-EW-A1P6-01A	BRCA	Tumor/WT	pRF	0.00843242	0.991568
TCGA-LN-A9FP-01A	ESCA	Tumor/Truncating		TCGA-B6-A0IA-01A	BRCA	Tumor/WT	pRF	4.72e-07	1
TCGA-VR-A8EX-01A	ESCA	Tumor/Truncating		TCGA-BH-A18F-01A	BRCA	Tumor/WT	pRF	0.123188	0.876812
TCGA-VR-A8EO-01A	ESCA	Tumor/Truncating		TCGA-C8-A1HI-01A	BRCA	Tumor/WT	pN	0.798687	0.201313
TCGA-LN-A49M-01A	ESCA	Tumor/Truncating		TCGA-BH-A0BD-01A	BRCA	Tumor/WT	pRF	0.0239477	0.976052
TCGA-LN-A49S-01A	ESCA	Tumor/Truncating		TCGA-BH-A0E7-01A	BRCA	Tumor/WT	pRF	0.0875543	0.912446
TCGA-JY-A93E-01A	ESCA	Tumor/Truncating		TCGA-C8-A1HO-01A	BRCA	Tumor/WT	pRF	0.200829	0.799171
TCGA-VR-A8EY-01A	ESCA	Tumor/Truncating		TCGA-BH-A1FJ-01A	BRCA	Tumor/WT	pRF	0.00419752	0.995802
TCGA-L5-A4OX-01A	ESCA	Tumor/Truncating		TCGA-BH-A209-01A	BRCA	Tumor/WT	pRF	0.00347217	0.996528
TCGA-L5-A8NV-01A	ESCA	Tumor/Truncating		TCGA-OL-A5S0-01A	BRCA	Tumor/WT	pRF	9.91e-09	1
TCGA-L7-A56G-01A	ESCA	Tumor/Truncating		TCGA-HN-A2OB-01A	BRCA	Tumor/WT	pN	0.932895	0.0671046
TCGA-R6-A8W8-01B	ESCA	Tumor/Truncating		TCGA-D8-A27H-01A	BRCA	Tumor/WT	pRF	0.0121715	0.987829
TCGA-JY-A6FE-01A	ESCA	Tumor/Truncating		TCGA-A1-A0SD-01A	BRCA	Tumor/WT	pRF	0.251634	0.748366
TCGA-XP-A8T6-01A	ESCA	Tumor/Truncating		TCGA-A7-A26J-01B	BRCA	Tumor/WT	pRF	0.202392	0.797608
TCGA-IG-A3YB-01A	ESCA	Tumor/Truncating		TCGA-D8-A1XC-01A	BRCA	Tumor/WT	pN	0.484904	0.515096
TCGA-VR-A8EQ-01A	ESCA	Tumor/Truncating		TCGA-LD-A66U-01A	BRCA	Tumor/WT	pN	0.518235	0.481765
TCGA-LN-A9FQ-01A	ESCA	Tumor/Truncating		TCGA-E2-A15O-01A	BRCA	Tumor/WT	pRF	0.00284273	0.997157
TCGA-LN-A9FO-01A	ESCA	Tumor/Truncating		TCGA-BH-A0HO-01A	BRCA	Tumor/WT	pRF	0.437851	0.562149
TCGA-L5-A891-01A	ESCA	Tumor/Truncating		TCGA-AQ-A0Y5-01A	BRCA	Tumor/WT	pN	0.593272	0.406728
TCGA-IG-A4QS-01A	ESCA	Tumor/Truncating		TCGA-3C-AALJ-01A	BRCA	Tumor/WT	pRF	0.0310041	0.968996
TCGA-L5-A4OJ-01A	ESCA	Tumor/Truncating		TCGA-BH-AB28-01A	BRCA	Tumor/WT	pRF	0.111319	0.888681
TCGA-2H-A9GN-01A	ESCA	Tumor/Truncating		TCGA-A8-A08H-01A	BRCA	Tumor/WT	pN	0.489537	0.510463
TCGA-LN-A5U5-01A	ESCA	Tumor/Truncating		TCGA-D8-A1XF-01A	BRCA	Tumor/WT	pRF	1.81e-11	1
TCGA-R6-A6DQ-01B	ESCA	Tumor/Truncating		TCGA-BH-A0BQ-01A	BRCA	Tumor/WT	pN	0.761437	0.238563
TCGA-2H-A9GH-01A	ESCA	Tumor/Truncating		TCGA-B6-A0X4-01A	BRCA	Tumor/WT	pN	0.94878	0.0512198
TCGA-IG-A51D-01A	ESCA	Tumor/Truncating		TCGA-E9-A2JS-01A	BRCA	Tumor/WT	pRF	8.94e-10	1
TCGA-IG-A3YC-01A	ESCA	Tumor/Truncating		TCGA-A2-A25B-01A	BRCA	Tumor/WT	pRF	8.91e-07	0.999999
TCGA-VR-AA4G-01A	ESCA	Tumor/Truncating		TCGA-B6-A0WY-01A	BRCA	Tumor/WT	pRF	0.39796	0.60204
TCGA-LN-A4A3-01A	ESCA	Tumor/Truncating		TCGA-A7-A0D9-01A	BRCA	Tumor/WT	pRF	6.89e-08	1
TCGA-L5-A4OW-01A	ESCA	Tumor/Truncating		TCGA-A7-A0DB-01C	BRCA	Tumor/WT	pRF	0.206343	0.793657
TCGA-CV-A6JU-01A	HNSC	Tumor/Truncating		TCGA-E9-A5FK-01A	BRCA	Tumor/WT	pRF	0.284127	0.715873
TCGA-CV-A6K1-01A	HNSC	Tumor/Truncating		TCGA-C8-A8HQ-01A	BRCA	Tumor/WT	pRF	0.0218408	0.978159
TCGA-CN-4726-01A	HNSC	Tumor/Truncating		TCGA-B6-A0RL-01A	BRCA	Tumor/WT	pRF	3.9e-06	0.999996
TCGA-IQ-A61E-01A	HNSC	Tumor/Truncating		TCGA-A2-A0CK-01A	BRCA	Tumor/WT	pRF	0.236055	0.763945
TCGA-D6-6825-01A	HNSC	Tumor/Truncating		TCGA-E9-A1N4-01A	BRCA	Tumor/WT	pRF	0.29747	0.70253
TCGA-BB-A6UO-01A	HNSC	Tumor/Truncating		TCGA-OL-A66J-01A	BRCA	Tumor/WT	pRF	0.354331	0.645669
TCGA-BA-A6D8-01A	HNSC	Tumor/Truncating		TCGA-A7-A3RF-01A	BRCA	Tumor/WT	pN	0.680917	0.319083
TCGA-CN-5355-01A	HNSC	Tumor/Truncating		TCGA-AR-A24H-01A	BRCA	Tumor/WT	pRF	9.81e-06	0.99999
TCGA-UF-A71E-01A	HNSC	Tumor/Truncating		TCGA-A8-A06T-01A	BRCA	Tumor/WT	pRF	0.00879357	0.991206
TCGA-CN-6010-01A	HNSC	Tumor/Truncating		TCGA-C8-A1HL-01A	BRCA	Tumor/WT	pRF	0.0313151	0.968685
TCGA-UF-A718-01A	HNSC	Tumor/Truncating		TCGA-AN-A0FK-01A	BRCA	Tumor/WT	pRF	0.0136609	0.986339
TCGA-CV-5432-01A	HNSC	Tumor/Truncating		TCGA-A8-A091-01A	BRCA	Tumor/WT	pRF	0.013463	0.986537
TCGA-CN-A63U-01A	HNSC	Tumor/Truncating		TCGA-EW-A6SA-01A	BRCA	Tumor/WT	pRF	2.75e-07	1
TCGA-T3-A92M-01A	HNSC	Tumor/Truncating		TCGA-E2-A15L-01A	BRCA	Tumor/WT	pRF	0.107868	0.892132
TCGA-UF-A71A-01A	HNSC	Tumor/Truncating		TCGA-A7-A26H-01A	BRCA	Tumor/WT	pRF	0.0913952	0.908605
TCGA-CQ-5326-01A	HNSC	Tumor/Truncating		TCGA-C8-A26Z-01A	BRCA	Tumor/WT	pRF	0.00442418	0.995576
TCGA-IQ-A61J-01A	HNSC	Tumor/Truncating		TCGA-E2-A15R-01A	BRCA	Tumor/WT	pRF	1.91e-05	0.999981
TCGA-UF-A71A-06A	HNSC	Tumor/Truncating		TCGA-C8-A12Y-01A	BRCA	Tumor/WT	pRF	0.00469145	0.995309
TCGA-CR-7383-01A	HNSC	Tumor/Truncating		TCGA-A7-A13F-01A	BRCA	Tumor/WT	pRF	0.00404703	0.995953
TCGA-CQ-A4CI-01A	HNSC	Tumor/Truncating		TCGA-BH-A28Q-01A	BRCA	Tumor/WT	pN	0.460379	0.539621
TCGA-CR-7401-01A	HNSC	Tumor/Truncating		TCGA-GM-A5PV-01A	BRCA	Tumor/WT	pRF	0.179568	0.820432
TCGA-BA-4078-01A	HNSC	Tumor/Truncating		TCGA-E2-A15H-01A	BRCA	Tumor/WT	pRF	0.0615779	0.938422
TCGA-P3-A6T0-01A	HNSC	Tumor/Truncating		TCGA-BH-A0DV-01A	BRCA	Tumor/WT	pN	0.993435	0.0065647
TCGA-CV-A45Z-01A	HNSC	Tumor/Truncating		TCGA-B6-A0IH-01A	BRCA	Tumor/WT	pN	0.983787	0.0162131
TCGA-CN-6019-01A	HNSC	Tumor/Truncating		TCGA-A2-A1G4-01A	BRCA	Tumor/WT	pRF	0.0313937	0.968606
TCGA-CV-A45X-01A	HNSC	Tumor/Truncating		TCGA-A8-A093-01A	BRCA	Tumor/WT	pRF	0.298749	0.701251
TCGA-CQ-5331-01A	HNSC	Tumor/Truncating		TCGA-AN-A0XP-01A	BRCA	Tumor/WT	pN	0.472383	0.527617
TCGA-UF-A71B-01A	HNSC	Tumor/Truncating		TCGA-GM-A4E0-01A	BRCA	Tumor/WT	pN	0.992373	0.00762703
TCGA-CR-7376-01A	HNSC	Tumor/Truncating		TCGA-C8-A3M7-01A	BRCA	Tumor/WT	pN	0.546595	0.453405
TCGA-CN-5370-01A	HNSC	Tumor/Truncating		TCGA-OL-A6VR-01A	BRCA	Tumor/WT	pRF	0.0837746	0.916225
TCGA-CV-5977-01A	HNSC	Tumor/Truncating		TCGA-E9-A295-01A	BRCA	Tumor/WT	pRF	0.0369235	0.963077
TCGA-CV-A45Q-01A	HNSC	Tumor/Truncating		TCGA-A1-A0SF-01A	BRCA	Tumor/WT	pRF	0.387778	0.612222
TCGA-CN-6022-01A	HNSC	Tumor/Truncating		TCGA-A1-A0SJ-01A	BRCA	Tumor/WT	pRF	0.179109	0.820891
TCGA-QK-A6VB-01A	HNSC	Tumor/Truncating		TCGA-D8-A1JU-01A	BRCA	Tumor/WT	pN	0.995408	0.00459168
TCGA-T2-A6WZ-01A	HNSC	Tumor/Truncating		TCGA-A8-A07F-01A	BRCA	Tumor/WT	pRF	0.00632939	0.993671
TCGA-HD-7831-01A	HNSC	Tumor/Truncating		TCGA-BH-A0HW-01A	BRCA	Tumor/WT	pRF	1.14e-05	0.999989
TCGA-CV-6959-01A	HNSC	Tumor/Truncating		TCGA-BH-A0BM-01A	BRCA	Tumor/WT	pN	0.886773	0.113227
TCGA-CN-6011-01A	HNSC	Tumor/Truncating		TCGA-C8-A12U-01A	BRCA	Tumor/WT	pRF	3.68e-06	0.999996
TCGA-CV-7424-01A	HNSC	Tumor/Truncating		TCGA-AN-A0FF-01A	BRCA	Tumor/WT	pRF	0.14183	0.85817
TCGA-CV-A45W-01A	HNSC	Tumor/Truncating		TCGA-BH-A0DX-01A	BRCA	Tumor/WT	pRF	0.130852	0.869148
TCGA-CV-5444-01A	HNSC	Tumor/Truncating		TCGA-AR-A24M-01A	BRCA	Tumor/WT	pN	0.868772	0.131228
TCGA-CV-6937-01A	HNSC	Tumor/Truncating		TCGA-E2-A2P6-01A	BRCA	Tumor/WT	pRF	0.00983831	0.990162
TCGA-QK-A8ZB-01A	HNSC	Tumor/Truncating		TCGA-C8-A274-01A	BRCA	Tumor/WT	pRF	6.53e-06	0.999993
TCGA-CV-7432-01A	HNSC	Tumor/Truncating		TCGA-D8-A73X-01A	BRCA	Tumor/WT	pRF	0.300274	0.699726
TCGA-CV-A45U-01A	HNSC	Tumor/Truncating		TCGA-AO-A0JA-01A	BRCA	Tumor/WT	pRF	0.0944937	0.905506
TCGA-CN-6988-01A	HNSC	Tumor/Truncating		TCGA-LL-A5YN-01A	BRCA	Tumor/WT	pRF	0.00556053	0.994439
TCGA-F7-8298-01A	HNSC	Tumor/Truncating		TCGA-LL-A740-01A	BRCA	Tumor/WT	pRF	0.00319	0.99681
TCGA-H7-A6C4-01A	HNSC	Tumor/Truncating		TCGA-LL-A6FP-01A	BRCA	Tumor/WT	pRF	9.83e-06	0.99999
TCGA-QK-A6VC-01A	HNSC	Tumor/Truncating		TCGA-A7-A26E-01B	BRCA	Tumor/WT	pRF	0.379863	0.620137
TCGA-CN-6998-01A	HNSC	Tumor/Truncating		TCGA-A8-A06X-01A	BRCA	Tumor/WT	pRF	0.00995983	0.99004
TCGA-DQ-5630-01A	HNSC	Tumor/Truncating		TCGA-E2-A1L9-01A	BRCA	Tumor/WT	pRF	0.409819	0.590181
TCGA-CN-4727-01A	HNSC	Tumor/Truncating		TCGA-E9-A1NA-01A	BRCA	Tumor/WT	pRF	0.102965	0.897035
TCGA-BB-A5HY-01A	HNSC	Tumor/Truncating		TCGA-D8-A141-01A	BRCA	Tumor/WT	pN	0.660558	0.339442
TCGA-CV-7263-01A	HNSC	Tumor/Truncating		TCGA-BH-A0AU-01A	BRCA	Tumor/WT	pRF	0.00499626	0.995004
TCGA-CN-6997-01A	HNSC	Tumor/Truncating		TCGA-B6-A0WS-01A	BRCA	Tumor/WT	pRF	0.122223	0.877777
TCGA-CN-5364-01A	HNSC	Tumor/Truncating		TCGA-B6-A0I5-01A	BRCA	Tumor/WT	pRF	0.0152098	0.98479
TCGA-CR-7386-01A	HNSC	Tumor/Truncating		TCGA-AC-A6NO-01A	BRCA	Tumor/WT	pRF	0.0262704	0.97373
TCGA-CX-A4AQ-01A	HNSC	Tumor/Truncating		TCGA-E2-A1IH-01A	BRCA	Tumor/WT	pN	0.801465	0.198535
TCGA-CR-7372-01A	HNSC	Tumor/Truncating		TCGA-AR-A0TW-01A	BRCA	Tumor/WT	pRF	2.49e-06	0.999998
TCGA-F7-7848-01A	HNSC	Tumor/Truncating		TCGA-A2-A0YD-01A	BRCA	Tumor/WT	pN	0.770616	0.229384
TCGA-BA-5557-01A	HNSC	Tumor/Truncating		TCGA-D8-A1JA-01A	BRCA	Tumor/WT	pRF	0.18528	0.81472
TCGA-CV-5435-01A	HNSC	Tumor/Truncating		TCGA-S3-AA11-01A	BRCA	Tumor/WT	pRF	0.0224943	0.977506
TCGA-CN-4738-01A	HNSC	Tumor/Truncating		TCGA-AC-A3YI-01A	BRCA	Tumor/WT	pN	0.826769	0.173231
TCGA-CV-7101-01A	HNSC	Tumor/Truncating		TCGA-C8-A12N-01A	BRCA	Tumor/WT	pRF	0.174499	0.825501
TCGA-CN-6989-01A	HNSC	Tumor/Truncating		TCGA-AO-A03U-01B	BRCA	Tumor/WT	pN	0.878422	0.121578
TCGA-CN-5360-01A	HNSC	Tumor/Truncating		TCGA-BH-A0B4-01A	BRCA	Tumor/WT	pRF	0.0169134	0.983087
TCGA-MZ-A7D7-01A	HNSC	Tumor/Truncating		TCGA-D8-A27R-01A	BRCA	Tumor/WT	pRF	3.62e-06	0.999996
TCGA-CV-A6JY-01A	HNSC	Tumor/Truncating		TCGA-A2-A0EU-01A	BRCA	Tumor/WT	pRF	0.00361453	0.996385
TCGA-BA-A6DG-01A	HNSC	Tumor/Truncating		TCGA-BH-A0C1-01B	BRCA	Tumor/WT	pRF	0.114081	0.885919
TCGA-4P-AA8J-01A	HNSC	Tumor/Truncating		TCGA-E2-A15J-01A	BRCA	Tumor/WT	pRF	0.0123577	0.987642
TCGA-CV-5439-01A	HNSC	Tumor/Truncating		TCGA-E2-A10F-01A	BRCA	Tumor/WT	pRF	0.35877	0.64123
TCGA-CR-6484-01A	HNSC	Tumor/Truncating		TCGA-AC-A23E-01A	BRCA	Tumor/WT	pN	0.641796	0.358204
TCGA-CN-6995-01A	HNSC	Tumor/Truncating		TCGA-E2-A15A-01A	BRCA	Tumor/WT	pRF	2.15e-08	1
TCGA-DQ-7588-01A	HNSC	Tumor/Truncating		TCGA-D8-A1JT-01A	BRCA	Tumor/WT	pRF	0.00276295	0.997237
TCGA-RS-A6TO-01A	HNSC	Tumor/Truncating		TCGA-A1-A0SM-01A	BRCA	Tumor/WT	pRF	0.0593288	0.940671
TCGA-CQ-6228-01A	HNSC	Tumor/Truncating		TCGA-E2-A14W-01A	BRCA	Tumor/WT	pRF	0.00648235	0.993518
TCGA-CQ-6222-01A	HNSC	Tumor/Truncating		TCGA-BH-A1F8-01A	BRCA	Tumor/WT	pRF	0.00701873	0.992981
TCGA-D6-A6EP-01A	HNSC	Tumor/Truncating		TCGA-E9-A1RA-01A	BRCA	Tumor/WT	pRF	0.0181928	0.981807
TCGA-CQ-6218-01A	HNSC	Tumor/Truncating		TCGA-A8-A0A6-01A	BRCA	Tumor/WT	pRF	0.365469	0.634531
TCGA-CR-6477-01A	HNSC	Tumor/Truncating		TCGA-S3-AA15-01A	BRCA	Tumor/WT	pRF	0.304347	0.695653
TCGA-CN-5358-01A	HNSC	Tumor/Truncating		TCGA-E2-A1L6-01A	BRCA	Tumor/WT	pN	0.917833	0.0821671
TCGA-F7-A61W-01A	HNSC	Tumor/Truncating		TCGA-BH-A1EV-01A	BRCA	Tumor/WT	pRF	0.00553733	0.994463
TCGA-CR-6493-01A	HNSC	Tumor/Truncating		TCGA-A8-A0A7-01A	BRCA	Tumor/WT	pRF	0.0756129	0.924387
TCGA-CV-7095-01A	HNSC	Tumor/Truncating		TCGA-B6-A0RN-01A	BRCA	Tumor/WT	pN	0.507635	0.492365
TCGA-CV-A6JN-01A	HNSC	Tumor/Truncating		TCGA-A8-A09W-01A	BRCA	Tumor/WT	pRF	5.73e-06	0.999994
TCGA-CV-A468-01A	HNSC	Tumor/Truncating		TCGA-E9-A1R5-01A	BRCA	Tumor/WT	pRF	0.0108539	0.989146
TCGA-CN-A497-01A	HNSC	Tumor/Truncating		TCGA-AZ-4315-01A	COAD	Tumor/WT	pRF	5.69e-12	1
TCGA-CV-7437-01A	HNSC	Tumor/Truncating		TCGA-AA-3549-01A	COAD	Tumor/WT	pRF	5.59e-06	0.999994
TCGA-CR-7377-01A	HNSC	Tumor/Truncating		TCGA-AA-3854-01A	COAD	Tumor/WT	pRF	0.00610654	0.993893
TCGA-CQ-A4CD-01A	HNSC	Tumor/Truncating		TCGA-F4-6806-01A	COAD	Tumor/WT	pRF	0.0202231	0.979777
TCGA-CN-6021-01A	HNSC	Tumor/Truncating		TCGA-AA-3989-01A	COAD	Tumor/WT	pRF	0.00723555	0.992764
TCGA-HD-A633-01A	HNSC	Tumor/Truncating		TCGA-AA-3529-01A	COAD	Tumor/WT	pRF	3.54e-09	1
TCGA-CR-7364-01A	HNSC	Tumor/Truncating		TCGA-AA-3818-01A	COAD	Tumor/WT	pRF	0.0075718	0.992428
TCGA-UF-A71D-01A	HNSC	Tumor/Truncating		TCGA-AA-3950-01A	COAD	Tumor/WT	pRF	1.03e-07	1
TCGA-CV-7104-01A	HNSC	Tumor/Truncating		TCGA-AA-A00N-01A	COAD	Tumor/WT	pRF	0.00510793	0.994892
TCGA-CV-7238-01A	HNSC	Tumor/Truncating		TCGA-AA-3715-01A	COAD	Tumor/WT	pRF	1.24e-06	0.999999
TCGA-C9-A47Z-01A	HNSC	Tumor/Truncating		TCGA-AA-3506-01A	COAD	Tumor/WT	pRF	0.00321381	0.996786
TCGA-CV-6960-01A	HNSC	Tumor/Truncating		TCGA-AD-6890-01A	COAD	Tumor/WT	pRF	4.06e-07	1
TCGA-IQ-A61H-01A	HNSC	Tumor/Truncating		TCGA-AA-A00Z-01A	COAD	Tumor/WT	pRF	2.67e-08	1
TCGA-CN-A63W-01A	HNSC	Tumor/Truncating		TCGA-A6-2686-01A	COAD	Tumor/WT	pRF	0.00548485	0.994515
TCGA-CQ-5334-01A	HNSC	Tumor/Truncating		TCGA-CA-5255-01A	COAD	Tumor/WT	pRF	1.81e-08	1
TCGA-CV-6956-01A	HNSC	Tumor/Truncating		TCGA-A6-2677-01A	COAD	Tumor/WT	pRF	0.0192881	0.980712
TCGA-CV-7252-01A	HNSC	Tumor/Truncating		TCGA-AM-5820-01A	COAD	Tumor/WT	pRF	2.77e-08	1
TCGA-CV-6003-01A	HNSC	Tumor/Truncating		TCGA-AA-3833-01A	COAD	Tumor/WT	pRF	0.0153419	0.984658
TCGA-CV-6933-01A	HNSC	Tumor/Truncating		TCGA-D5-6529-01A	COAD	Tumor/WT	pRF	0.00901379	0.990986
TCGA-P3-A6SX-01A	HNSC	Tumor/Truncating		TCGA-CM-4743-01A	COAD	Tumor/WT	pRF	1.42e-07	1
TCGA-CQ-A4CH-01A	HNSC	Tumor/Truncating		TCGA-AU-6004-01A	COAD	Tumor/WT	pRF	3.93e-06	0.999996
TCGA-CN-4742-01A	HNSC	Tumor/Truncating		TCGA-QG-A5Z2-01A	COAD	Tumor/WT	pRF	0.00511075	0.994889
TCGA-CV-6948-01A	HNSC	Tumor/Truncating		TCGA-A6-6780-01A	COAD	Tumor/WT	pRF	4.33e-06	0.999996
TCGA-BB-4227-01A	HNSC	Tumor/Truncating		TCGA-A6-5657-01A	COAD	Tumor/WT	pRF	7.92e-06	0.999992
TCGA-P3-A6T4-01A	HNSC	Tumor/Truncating		TCGA-G4-6321-01A	COAD	Tumor/WT	pN	0.47457	0.52543
TCGA-CV-5436-01A	HNSC	Tumor/Truncating		TCGA-AA-3524-01A	COAD	Tumor/WT	pRF	3.38e-08	1
TCGA-CV-A45Y-01A	HNSC	Tumor/Truncating		TCGA-AA-3684-01A	COAD	Tumor/WT	pRF	4.37e-06	0.999996
TCGA-BA-4076-01A	HNSC	Tumor/Truncating		TCGA-AA-A01X-01A	COAD	Tumor/WT	pRF	1.19e-08	1
TCGA-CV-A6JM-01A	HNSC	Tumor/Truncating		TCGA-G4-6588-01A	COAD	Tumor/WT	pRF	4.57e-09	1
TCGA-BB-4224-01A	HNSC	Tumor/Truncating		TCGA-A6-3809-01A	COAD	Tumor/WT	pRF	3.92e-06	0.999996
TCGA-MT-A7BN-01A	HNSC	Tumor/Truncating		TCGA-AA-3510-01A	COAD	Tumor/WT	pRF	0.00327029	0.99673
TCGA-QK-A8Z7-01A	HNSC	Tumor/Truncating		TCGA-AY-A71X-01A	COAD	Tumor/WT	pRF	8.88e-06	0.999991
TCGA-CV-7103-01A	HNSC	Tumor/Truncating		TCGA-G4-6293-01A	COAD	Tumor/WT	pRF	0.00499178	0.995008
TCGA-DQ-5631-01A	HNSC	Tumor/Truncating		TCGA-DM-A28K-01A	COAD	Tumor/WT	pRF	8.27e-09	1
TCGA-CQ-A4C6-01A	HNSC	Tumor/Truncating		TCGA-CM-5344-01A	COAD	Tumor/WT	pRF	6.82e-06	0.999993
TCGA-F7-A623-01A	HNSC	Tumor/Truncating		TCGA-AA-3517-01A	COAD	Tumor/WT	pRF	0.00342999	0.99657
TCGA-CQ-6229-01A	HNSC	Tumor/Truncating		TCGA-G4-6309-01A	COAD	Tumor/WT	pRF	6.12e-07	0.999999
TCGA-CV-7434-01A	HNSC	Tumor/Truncating		TCGA-AY-6386-01A	COAD	Tumor/WT	pRF	1.73e-07	1
TCGA-CV-7423-01A	HNSC	Tumor/Truncating		TCGA-AA-3678-01A	COAD	Tumor/WT	pRF	5.73e-08	1
TCGA-CQ-A4CE-01A	HNSC	Tumor/Truncating		TCGA-CA-5256-01A	COAD	Tumor/WT	pRF	2.32e-08	1
TCGA-P3-A6T7-01A	HNSC	Tumor/Truncating		TCGA-AA-3845-01A	COAD	Tumor/WT	pRF	6.77e-06	0.999993
TCGA-CN-5359-01A	HNSC	Tumor/Truncating		TCGA-F4-6703-01A	COAD	Tumor/WT	pRF	0.0339721	0.966028
TCGA-CV-7438-01A	HNSC	Tumor/Truncating		TCGA-A6-2677-01B	COAD	Tumor/WT	pRF	0.0422285	0.957771
TCGA-D6-A6EO-01A	HNSC	Tumor/Truncating		TCGA-G4-6304-01A	COAD	Tumor/WT	pRF	2.64e-09	1
TCGA-CV-6950-01A	HNSC	Tumor/Truncating		TCGA-CM-5349-01A	COAD	Tumor/WT	pRF	4.5e-06	0.999996
TCGA-UF-A7JF-01A	HNSC	Tumor/Truncating		TCGA-AA-3530-01A	COAD	Tumor/WT	pRF	0.0070193	0.992981
TCGA-BA-A8YP-01A	HNSC	Tumor/Truncating		TCGA-NH-A5IV-01A	COAD	Tumor/WT	pRF	1.69e-05	0.999983
TCGA-QK-A6IJ-01A	HNSC	Tumor/Truncating		TCGA-G4-6627-01A	COAD	Tumor/WT	pRF	0.03287	0.96713
TCGA-BB-8601-01A	HNSC	Tumor/Truncating		TCGA-DM-A28G-01A	COAD	Tumor/WT	pRF	6.32e-07	0.999999
TCGA-H7-8501-01A	HNSC	Tumor/Truncating		TCGA-D5-6537-01A	COAD	Tumor/WT	pRF	2.15e-10	1
TCGA-CR-7374-01A	HNSC	Tumor/Truncating		TCGA-D5-5539-01A	COAD	Tumor/WT	pRF	0.163766	0.836234
TCGA-BA-A6DI-01A	HNSC	Tumor/Truncating		TCGA-CM-4744-01A	COAD	Tumor/WT	pRF	5e-11	1
TCGA-CV-5434-01A	HNSC	Tumor/Truncating		TCGA-AA-3821-01A	COAD	Tumor/WT	pRF	0.00874987	0.99125
TCGA-CV-5430-01A	HNSC	Tumor/Truncating		TCGA-AA-3973-01A	COAD	Tumor/WT	pRF	0.184222	0.815778
TCGA-UF-A7JA-01A	HNSC	Tumor/Truncating		TCGA-AA-3837-01A	COAD	Tumor/WT	pRF	1.35e-05	0.999987
TCGA-TN-A7HJ-01A	HNSC	Tumor/Truncating		TCGA-A6-5661-01B	COAD	Tumor/WT	pN	0.716917	0.283083
TCGA-D6-A74Q-01A	HNSC	Tumor/Truncating		TCGA-CK-4947-01B	COAD	Tumor/WT	pRF	0.00539941	0.994601
TCGA-CN-4740-01A	HNSC	Tumor/Truncating		TCGA-AA-3531-01A	COAD	Tumor/WT	pRF	2.25e-07	1
TCGA-BA-7269-01A	HNSC	Tumor/Truncating		TCGA-AA-3521-01A	COAD	Tumor/WT	pRF	0.00527688	0.994723
TCGA-UF-A7JD-01A	HNSC	Tumor/Truncating		TCGA-AA-A02R-01A	COAD	Tumor/WT	pRF	3.27e-07	1
TCGA-CV-7091-01A	HNSC	Tumor/Truncating		TCGA-AA-A02O-01A	COAD	Tumor/WT	pRF	8.37e-07	0.999999
TCGA-QK-A6IG-01A	HNSC	Tumor/Truncating		TCGA-F4-6704-01A	COAD	Tumor/WT	pRF	0.0650661	0.934934
TCGA-CN-4731-01A	HNSC	Tumor/Truncating		TCGA-D5-6920-01A	COAD	Tumor/WT	pRF	0.00857692	0.991423
TCGA-IQ-A61O-01A	HNSC	Tumor/Truncating		TCGA-A6-A566-01A	COAD	Tumor/WT	pRF	0.0294034	0.970597
TCGA-CN-A498-01A	HNSC	Tumor/Truncating		TCGA-G4-6322-01A	COAD	Tumor/WT	pRF	0.00252099	0.997479
TCGA-P3-A6T3-01A	HNSC	Tumor/Truncating		TCGA-CM-6168-01A	COAD	Tumor/WT	pRF	0.00706216	0.992938
TCGA-UF-A7JH-01A	HNSC	Tumor/Truncating		TCGA-G4-6628-01A	COAD	Tumor/WT	pRF	1.36e-05	0.999986
TCGA-CN-5363-01A	HNSC	Tumor/Truncating		TCGA-AA-3514-01A	COAD	Tumor/WT	pRF	3.76e-08	1
TCGA-UF-A7JJ-01A	HNSC	Tumor/Truncating		TCGA-A6-4107-01A	COAD	Tumor/WT	pRF	0.00306493	0.996935
TCGA-CV-7255-01A	HNSC	Tumor/Truncating		TCGA-CA-6716-01A	COAD	Tumor/WT	pRF	0.0363735	0.963626
TCGA-CN-4728-01A	HNSC	Tumor/Truncating		TCGA-CK-4952-01A	COAD	Tumor/WT	pRF	1.33e-09	1
TCGA-IQ-A6SH-01A	HNSC	Tumor/Truncating		TCGA-A6-6781-01B	COAD	Tumor/WT	pN	0.798603	0.201397
TCGA-HD-A6HZ-01A	HNSC	Tumor/Truncating		TCGA-AA-3526-01A	COAD	Tumor/WT	pRF	1.88e-08	1
TCGA-CV-6942-01A	HNSC	Tumor/Truncating		TCGA-D5-6530-01A	COAD	Tumor/WT	pRF	0.0247775	0.975223
TCGA-CX-7086-01A	HNSC	Tumor/Truncating		TCGA-AA-3489-01A	COAD	Tumor/WT	pRF	0.0403091	0.959691
TCGA-CV-7422-01A	HNSC	Tumor/Truncating		TCGA-F4-6463-01A	COAD	Tumor/WT	pRF	0.0112643	0.988736
TCGA-DD-AACV-01A	LIHC	Tumor/Truncating		TCGA-AD-6895-01A	COAD	Tumor/WT	pRF	1.3e-07	1
TCGA-CC-5258-01A	LIHC	Tumor/Truncating		TCGA-CM-6680-01A	COAD	Tumor/WT	pRF	0.0130312	0.986969
TCGA-G3-A7M9-01A	LIHC	Tumor/Truncating		TCGA-AA-3812-01A	COAD	Tumor/WT	pRF	0.00354466	0.996455
TCGA-G3-AAV7-01A	LIHC	Tumor/Truncating		TCGA-D5-6536-01A	COAD	Tumor/WT	pRF	0.0054309	0.994569
TCGA-DD-A1EI-01A	LIHC	Tumor/Truncating		TCGA-AA-3663-01A	COAD	Tumor/WT	pRF	2.41e-08	1
TCGA-DD-AADR-01A	LIHC	Tumor/Truncating		TCGA-AA-3548-01A	COAD	Tumor/WT	pRF	5.41e-07	0.999999
TCGA-BC-A10R-01A	LIHC	Tumor/Truncating		TCGA-AA-3855-01A	COAD	Tumor/WT	pRF	1.74e-05	0.999983
TCGA-DD-AAE6-01A	LIHC	Tumor/Truncating		TCGA-CK-6751-01A	COAD	Tumor/WT	pRF	2.75e-07	1
TCGA-ED-A7PZ-01A	LIHC	Tumor/Truncating		TCGA-AA-3675-01A	COAD	Tumor/WT	pRF	0.00844539	0.991555
TCGA-DD-A1EE-01A	LIHC	Tumor/Truncating		TCGA-DM-A282-01A	COAD	Tumor/WT	pRF	1.33e-07	1
TCGA-DD-AACE-01A	LIHC	Tumor/Truncating		TCGA-4T-AA8H-01A	COAD	Tumor/WT	pRF	4.24e-08	1
TCGA-FV-A496-01A	LIHC	Tumor/Truncating		TCGA-AA-3544-01A	COAD	Tumor/WT	pRF	8.84e-07	0.999999
TCGA-FV-A3R2-01A	LIHC	Tumor/Truncating		TCGA-AA-3532-01A	COAD	Tumor/WT	pRF	1.11e-06	0.999999
TCGA-2Y-A9HA-01A	LIHC	Tumor/Truncating		TCGA-CK-5912-01A	COAD	Tumor/WT	pRF	2.25e-07	1
TCGA-CC-A7IG-01A	LIHC	Tumor/Truncating		TCGA-AZ-4615-01A	COAD	Tumor/WT	pRF	1.57e-07	1
TCGA-BW-A5NQ-01A	LIHC	Tumor/Truncating		TCGA-CM-6678-01A	COAD	Tumor/WT	pRF	0.0185594	0.981441
TCGA-DD-AADN-01A	LIHC	Tumor/Truncating		TCGA-D5-6928-01A	COAD	Tumor/WT	pRF	0.0431443	0.956856
TCGA-2Y-A9H4-01A	LIHC	Tumor/Truncating		TCGA-AA-3534-01A	COAD	Tumor/WT	pRF	1.65e-05	0.999984
TCGA-DD-AACQ-01A	LIHC	Tumor/Truncating		TCGA-CM-6162-01A	COAD	Tumor/WT	pRF	0.177414	0.822586
TCGA-DD-AACZ-01A	LIHC	Tumor/Truncating		TCGA-AA-3522-01A	COAD	Tumor/WT	pRF	0.0828083	0.917192
TCGA-CC-5263-01A	LIHC	Tumor/Truncating		TCGA-AZ-6599-01A	COAD	Tumor/WT	pRF	1.22e-05	0.999988
TCGA-G3-A25V-01A	LIHC	Tumor/Truncating		TCGA-AA-3947-01A	COAD	Tumor/WT	pRF	0.0305912	0.969409
TCGA-DD-A3A7-01A	LIHC	Tumor/Truncating		TCGA-DM-A0X9-01A	COAD	Tumor/WT	pRF	4.05e-08	1
TCGA-BC-A69H-01A	LIHC	Tumor/Truncating		TCGA-CM-6674-01A	COAD	Tumor/WT	pRF	0.00468481	0.995315
TCGA-RC-A6M6-01A	LIHC	Tumor/Truncating		TCGA-CM-6170-01A	COAD	Tumor/WT	pRF	0.0026582	0.997342
TCGA-DD-AACF-01A	LIHC	Tumor/Truncating		TCGA-AA-A01P-01A	COAD	Tumor/WT	pRF	0.0117412	0.988259
TCGA-5C-AAPD-01A	LIHC	Tumor/Truncating		TCGA-AA-3994-01A	COAD	Tumor/WT	pRF	0.00828805	0.991712
TCGA-WJ-A86L-01A	LIHC	Tumor/Truncating		TCGA-AA-3877-01A	COAD	Tumor/WT	pRF	0.00894247	0.991058
TCGA-DD-AACG-01A	LIHC	Tumor/Truncating		TCGA-CA-5254-01A	COAD	Tumor/WT	pRF	5.33e-06	0.999995
TCGA-NI-A8LF-01A	LIHC	Tumor/Truncating		TCGA-AZ-4682-01B	COAD	Tumor/WT	pRF	9.76e-08	1
TCGA-DD-AAEI-01A	LIHC	Tumor/Truncating		TCGA-AA-3696-01A	COAD	Tumor/WT	pRF	7.37e-06	0.999993
TCGA-05-4415-01A	Lung	Tumor/Truncating		TCGA-DM-A280-01A	COAD	Tumor/WT	pRF	4.89e-07	1
TCGA-53-7624-01A	Lung	Tumor/Truncating		TCGA-DM-A1HB-01A	COAD	Tumor/WT	pRF	2.98e-09	1
TCGA-73-4670-01A	Lung	Tumor/Truncating		TCGA-CA-6717-01A	COAD	Tumor/WT	pRF	0.0152497	0.98475
TCGA-62-A46O-01A	Lung	Tumor/Truncating		TCGA-AA-3560-01A	COAD	Tumor/WT	pRF	0.0216238	0.978376
TCGA-49-4488-01A	Lung	Tumor/Truncating		TCGA-A6-6780-01B	COAD	Tumor/WT	pRF	0.060418	0.939582
TCGA-44-3918-01B	Lung	Tumor/Truncating		TCGA-AD-6889-01A	COAD	Tumor/WT	pRF	5.77e-06	0.999994
TCGA-50-6590-01A	Lung	Tumor/Truncating		TCGA-AA-A01R-01A	COAD	Tumor/WT	pRF	7.7e-11	1
TCGA-69-8255-01A	Lung	Tumor/Truncating		TCGA-5M-AAT6-01A	COAD	Tumor/WT	pRF	0.00254411	0.997456
TCGA-55-7913-01B	Lung	Tumor/Truncating		TCGA-A6-5665-01B	COAD	Tumor/WT	pRF	0.0137358	0.986264
TCGA-73-A9RS-01A	Lung	Tumor/Truncating		TCGA-G4-6323-01A	COAD	Tumor/WT	pRF	0.00882703	0.991173
TCGA-50-6593-01A	Lung	Tumor/Truncating		TCGA-AA-3986-01A	COAD	Tumor/WT	pRF	0.0735455	0.926454
TCGA-99-7458-01A	Lung	Tumor/Truncating		TCGA-AA-3520-01A	COAD	Tumor/WT	pRF	0.00474698	0.995253
TCGA-44-3918-01A	Lung	Tumor/Truncating		TCGA-AA-3831-01A	COAD	Tumor/WT	pRF	0.0127569	0.987243
TCGA-69-7980-01A	Lung	Tumor/Truncating		TCGA-CK-5915-01A	COAD	Tumor/WT	pRF	2.23e-08	1
TCGA-MP-A4T9-01A	Lung	Tumor/Truncating		TCGA-F4-6569-01A	COAD	Tumor/WT	pRF	0.0397778	0.960222
TCGA-44-6145-01A	Lung	Tumor/Truncating		TCGA-F4-6461-01A	COAD	Tumor/WT	pRF	0.00796731	0.992033
TCGA-55-8204-01A	Lung	Tumor/Truncating		TCGA-CM-4748-01A	COAD	Tumor/WT	pRF	1.79e-07	1
TCGA-35-4122-01A	Lung	Tumor/Truncating		TCGA-AA-3538-01A	COAD	Tumor/WT	pRF	2.64e-07	1
TCGA-97-8547-01A	Lung	Tumor/Truncating		TCGA-A6-5664-01A	COAD	Tumor/WT	pRF	0.0295197	0.97048
TCGA-91-A4BC-01A	Lung	Tumor/Truncating		TCGA-CK-6746-01A	COAD	Tumor/WT	pRF	9.21e-08	1
TCGA-97-7938-01A	Lung	Tumor/Truncating		TCGA-AA-3680-01A	COAD	Tumor/WT	pRF	0.0488618	0.951138
TCGA-44-2659-01A	Lung	Tumor/Truncating		TCGA-AD-6964-01A	COAD	Tumor/WT	pRF	0.00903072	0.990969
TCGA-44-7669-01A	Lung	Tumor/Truncating		TCGA-AA-A024-01A	COAD	Tumor/WT	pRF	0.0127628	0.987237
TCGA-86-8075-01A	Lung	Tumor/Truncating		TCGA-A6-6653-01A	COAD	Tumor/WT	pRF	4.41e-06	0.999996
TCGA-50-5933-01A	Lung	Tumor/Truncating		TCGA-CM-6171-01A	COAD	Tumor/WT	pRF	0.00618975	0.99381
TCGA-97-8172-01A	Lung	Tumor/Truncating		TCGA-AA-3952-01A	COAD	Tumor/WT	pRF	2.24e-08	1
TCGA-55-A4DF-01A	Lung	Tumor/Truncating		TCGA-A6-5666-01A	COAD	Tumor/WT	pRF	4.64e-09	1
TCGA-44-7667-01A	Lung	Tumor/Truncating		TCGA-AA-3846-01A	COAD	Tumor/WT	pRF	7.62e-06	0.999992
TCGA-95-7562-01A	Lung	Tumor/Truncating		TCGA-AA-3819-01A	COAD	Tumor/WT	pRF	0.00363512	0.996365
TCGA-85-8352-01A	Lung	Tumor/Truncating		TCGA-F4-6570-01A	COAD	Tumor/WT	pRF	0.00380271	0.996197
TCGA-56-7823-01B	Lung	Tumor/Truncating		TCGA-AA-3852-01A	COAD	Tumor/WT	pRF	4.28e-07	1
TCGA-33-6738-01A	Lung	Tumor/Truncating		TCGA-D5-7000-01A	COAD	Tumor/WT	pRF	1.6e-06	0.999998
TCGA-52-7810-01A	Lung	Tumor/Truncating		TCGA-A6-2678-01A	COAD	Tumor/WT	pRF	0.0051739	0.994826
TCGA-43-A474-01A	Lung	Tumor/Truncating		TCGA-AA-A01V-01A	COAD	Tumor/WT	pRF	3.81e-06	0.999996
TCGA-63-A5MT-01A	Lung	Tumor/Truncating		TCGA-CK-4950-01A	COAD	Tumor/WT	pRF	0.0157994	0.984201
TCGA-85-8070-01A	Lung	Tumor/Truncating		TCGA-A6-3809-01B	COAD	Tumor/WT	pRF	1.45e-06	0.999999
TCGA-98-A53B-01A	Lung	Tumor/Truncating		TCGA-AA-A02Y-01A	COAD	Tumor/WT	pRF	4.21e-08	1
TCGA-77-6844-01A	Lung	Tumor/Truncating		TCGA-AA-A022-01A	COAD	Tumor/WT	pRF	0.00291703	0.997083
TCGA-34-5231-01A	Lung	Tumor/Truncating		TCGA-CK-6748-01A	COAD	Tumor/WT	pRF	0.0201037	0.979896
TCGA-94-A5I4-01A	Lung	Tumor/Truncating		TCGA-AA-3864-01A	COAD	Tumor/WT	pRF	1.85e-06	0.999998
TCGA-77-7463-01A	Lung	Tumor/Truncating		TCGA-CA-5796-01A	COAD	Tumor/WT	pRF	0.00970619	0.990294
TCGA-85-8479-01A	Lung	Tumor/Truncating		TCGA-AA-3713-01A	COAD	Tumor/WT	pRF	5.32e-06	0.999995
TCGA-56-7582-01A	Lung	Tumor/Truncating		TCGA-AD-5900-01A	COAD	Tumor/WT	pRF	0.00292257	0.997077
TCGA-39-5040-01A	Lung	Tumor/Truncating		TCGA-A6-A565-01A	COAD	Tumor/WT	pRF	0.0679047	0.932095
TCGA-33-AASJ-01A	Lung	Tumor/Truncating		TCGA-F4-6855-01A	COAD	Tumor/WT	pRF	0.0609893	0.939011
TCGA-39-5024-01A	Lung	Tumor/Truncating		TCGA-A6-5665-01A	COAD	Tumor/WT	pRF	5.32e-07	0.999999
TCGA-66-2788-01A	Lung	Tumor/Truncating		TCGA-CM-6161-01A	COAD	Tumor/WT	pRF	7.95e-06	0.999992
TCGA-60-2723-01A	Lung	Tumor/Truncating		TCGA-DM-A28C-01A	COAD	Tumor/WT	pRF	1.02e-06	0.999999
TCGA-85-A53L-01A	Lung	Tumor/Truncating		TCGA-D5-6927-01A	COAD	Tumor/WT	pRF	0.00529399	0.994706
TCGA-66-2765-01A	Lung	Tumor/Truncating		TCGA-A6-6781-01A	COAD	Tumor/WT	pRF	0.105325	0.894675
TCGA-70-6722-01A	Lung	Tumor/Truncating		TCGA-CM-4747-01A	COAD	Tumor/WT	pRF	6.38e-07	0.999999
TCGA-22-5483-01A	Lung	Tumor/Truncating		TCGA-NH-A50T-01A	COAD	Tumor/WT	pRF	1.86e-10	1
TCGA-70-6723-01A	Lung	Tumor/Truncating		TCGA-AA-3519-01A	COAD	Tumor/WT	pRF	1.12e-08	1
TCGA-22-4605-01A	Lung	Tumor/Truncating		TCGA-AA-3850-01A	COAD	Tumor/WT	pRF	0.0517949	0.948205
TCGA-85-8354-01A	Lung	Tumor/Truncating		TCGA-AA-3984-01A	COAD	Tumor/WT	pRF	2.16e-07	1
TCGA-18-3417-01A	Lung	Tumor/Truncating		TCGA-AY-A69D-01A	COAD	Tumor/WT	pRF	2.27e-06	0.999998
TCGA-94-A5I6-01A	Lung	Tumor/Truncating		TCGA-AA-3664-01A	COAD	Tumor/WT	pRF	1.55e-07	1
TCGA-39-5039-01A	Lung	Tumor/Truncating		TCGA-AA-3692-01A	COAD	Tumor/WT	pRF	0.010163	0.989837
TCGA-56-8622-01A	Lung	Tumor/Truncating		TCGA-A6-5661-01A	COAD	Tumor/WT	pRF	1.1e-06	0.999999
TCGA-33-AASD-01A	Lung	Tumor/Truncating		TCGA-D5-5537-01A	COAD	Tumor/WT	pRF	1.8e-06	0.999998
TCGA-60-2695-01A	Lung	Tumor/Truncating		TCGA-D5-6930-01A	COAD	Tumor/WT	pRF	0.00483037	0.99517
TCGA-34-5239-01A	Lung	Tumor/Truncating		TCGA-A6-2683-01A	COAD	Tumor/WT	pRF	2.03e-10	1
TCGA-77-8008-01A	Lung	Tumor/Truncating		TCGA-CK-5913-01A	COAD	Tumor/WT	pRF	2.51e-07	1
TCGA-LA-A446-01A	Lung	Tumor/Truncating		TCGA-AA-3496-01A	COAD	Tumor/WT	pRF	0.00384209	0.996158
TCGA-77-8153-01A	Lung	Tumor/Truncating		TCGA-A6-6648-01A	COAD	Tumor/WT	pRF	5.2e-06	0.999995
TCGA-43-A56V-01A	Lung	Tumor/Truncating		TCGA-AA-A01I-01A	COAD	Tumor/WT	pRF	3.28e-06	0.999997
TCGA-85-8355-01A	Lung	Tumor/Truncating		TCGA-AA-A03F-01A	COAD	Tumor/WT	pRF	0.00301577	0.996984
TCGA-56-8629-01A	Lung	Tumor/Truncating		TCGA-3L-AA1B-01A	COAD	Tumor/WT	pRF	0.00568882	0.994311
TCGA-56-A4BW-01A	Lung	Tumor/Truncating		TCGA-AA-3502-01A	COAD	Tumor/WT	pRF	3.5e-06	0.999996
TCGA-NK-A7XE-01A	Lung	Tumor/Truncating		TCGA-DM-A28M-01A	COAD	Tumor/WT	pRF	2.04e-06	0.999998
TCGA-22-4594-01A	Lung	Tumor/Truncating		TCGA-CM-5861-01A	COAD	Tumor/WT	pRF	1.8e-07	1
TCGA-85-8071-01A	Lung	Tumor/Truncating		TCGA-AA-3561-01A	COAD	Tumor/WT	pRF	2.94e-08	1
TCGA-22-5472-01A	Lung	Tumor/Truncating		TCGA-AA-3527-01A	COAD	Tumor/WT	pRF	1.9e-07	1
TCGA-85-7699-01A	Lung	Tumor/Truncating		TCGA-L5-A4OI-01A	ESCA	Tumor/WT	pRF	0.00452588	0.995474
TCGA-22-5482-01A	Lung	Tumor/Truncating		TCGA-L5-A8NU-01A	ESCA	Tumor/WT	pN	0.750542	0.249458
TCGA-55-7574-01A	Lung	Tumor/Truncating		TCGA-Q9-A6FW-01A	ESCA	Tumor/WT	pRF	0.33653	0.66347
TCGA-78-7535-01A	Lung	Tumor/Truncating		TCGA-VR-A8ET-01A	ESCA	Tumor/WT	pRF	0.0112941	0.988706
TCGA-44-8117-01A	Lung	Tumor/Truncating		TCGA-L5-A8NE-01A	ESCA	Tumor/WT	pRF	0.00600806	0.993992
TCGA-50-5045-01A	Lung	Tumor/Truncating		TCGA-IG-A7DP-01A	ESCA	Tumor/WT	pN	0.731282	0.268718
TCGA-55-7726-01A	Lung	Tumor/Truncating		TCGA-KH-A6WC-01A	ESCA	Tumor/WT	pN	0.978091	0.0219094
TCGA-78-8660-01A	Lung	Tumor/Truncating		TCGA-2H-A9GI-01A	ESCA	Tumor/WT	pRF	5.18e-07	0.999999
TCGA-49-4490-01A	Lung	Tumor/Truncating		TCGA-L5-A8NF-01A	ESCA	Tumor/WT	pRF	0.0653861	0.934614
TCGA-44-2656-01A	Lung	Tumor/Truncating		TCGA-L5-A4OH-01A	ESCA	Tumor/WT	pRF	6.04e-08	1
TCGA-50-5049-01A	Lung	Tumor/Truncating		TCGA-L5-A8NR-01A	ESCA	Tumor/WT	pRF	8.62e-08	1
TCGA-44-8120-01A	Lung	Tumor/Truncating		TCGA-RE-A7BO-01A	ESCA	Tumor/WT	pRF	1.79e-07	1
TCGA-78-7147-01A	Lung	Tumor/Truncating		TCGA-L5-A4OS-01A	ESCA	Tumor/WT	pRF	0.0147157	0.985284
TCGA-O1-A52J-01A	Lung	Tumor/Truncating		TCGA-L5-A8NM-01A	ESCA	Tumor/WT	pRF	1.03e-05	0.99999
TCGA-44-5645-01B	Lung	Tumor/Truncating		TCGA-L5-A88W-01A	ESCA	Tumor/WT	pRF	0.00513175	0.994868
TCGA-50-5946-02A	Lung	Tumor/Truncating		TCGA-JY-A93F-01A	ESCA	Tumor/WT	pRF	3.15e-07	1
TCGA-55-8507-01A	Lung	Tumor/Truncating		TCGA-R6-A6XG-01B	ESCA	Tumor/WT	pRF	6.2e-08	1
TCGA-55-6968-01A	Lung	Tumor/Truncating		TCGA-M9-A5M8-01A	ESCA	Tumor/WT	pRF	1.17e-07	1
TCGA-55-7576-01A	Lung	Tumor/Truncating		TCGA-L5-A8NN-01A	ESCA	Tumor/WT	pRF	1.5e-06	0.999999
TCGA-55-8616-01A	Lung	Tumor/Truncating		TCGA-CN-5374-01A	HNSC	Tumor/WT	pRF	0.0567005	0.943299
TCGA-35-4123-01A	Lung	Tumor/Truncating		TCGA-CQ-6227-01A	HNSC	Tumor/WT	pRF	0.0083417	0.991658
TCGA-44-2668-01A	Lung	Tumor/Truncating		TCGA-CV-A45T-01A	HNSC	Tumor/WT	pRF	0.00588899	0.994111
TCGA-71-8520-01A	Lung	Tumor/Truncating		TCGA-HD-A4C1-01A	HNSC	Tumor/WT	pRF	0.0347056	0.965294
TCGA-55-8094-01A	Lung	Tumor/Truncating		TCGA-CV-7429-01A	HNSC	Tumor/WT	pRF	5.19e-06	0.999995
TCGA-73-7499-01A	Lung	Tumor/Truncating		TCGA-KU-A66S-01A	HNSC	Tumor/WT	pRF	5.69e-07	0.999999
TCGA-69-7765-01A	Lung	Tumor/Truncating		TCGA-H7-A76A-01A	HNSC	Tumor/WT	pRF	0.0427838	0.957216
TCGA-44-7661-01A	Lung	Tumor/Truncating		TCGA-CN-A63V-01A	HNSC	Tumor/WT	pRF	0.00423383	0.995766
TCGA-75-6211-01A	Lung	Tumor/Truncating		TCGA-CQ-5325-01A	HNSC	Tumor/WT	pRF	0.0531845	0.946815
TCGA-55-5899-01A	Lung	Tumor/Truncating		TCGA-CR-5249-01A	HNSC	Tumor/WT	pN	0.513249	0.486751
TCGA-49-4487-01A	Lung	Tumor/Truncating		TCGA-HD-8314-01A	HNSC	Tumor/WT	pRF	0.0256148	0.974385
TCGA-86-8672-01A	Lung	Tumor/Truncating		TCGA-CR-6473-01A	HNSC	Tumor/WT	pRF	0.00301838	0.996982
TCGA-86-7701-01A	Lung	Tumor/Truncating		TCGA-CN-A642-01A	HNSC	Tumor/WT	pRF	1.39e-06	0.999999
TCGA-62-A46R-01A	Lung	Tumor/Truncating		TCGA-DQ-7591-01A	HNSC	Tumor/WT	pRF	0.00260301	0.997397
TCGA-44-7660-01A	Lung	Tumor/Truncating		TCGA-CV-7183-01A	HNSC	Tumor/WT	pRF	0.00747491	0.992525
TCGA-55-7903-01A	Lung	Tumor/Truncating		TCGA-HD-7832-01A	HNSC	Tumor/WT	pRF	5.01e-08	1
TCGA-99-8033-01A	Lung	Tumor/Truncating		TCGA-QK-A6IF-01A	HNSC	Tumor/WT	pRF	0.0792714	0.920729
TCGA-55-6980-01A	Lung	Tumor/Truncating		TCGA-RS-A6TP-01A	HNSC	Tumor/WT	pRF	4.94e-07	1
TCGA-MN-A4N5-01A	Lung	Tumor/Truncating		TCGA-DQ-5624-01A	HNSC	Tumor/WT	pRF	0.00672436	0.993276
TCGA-55-8302-01A	Lung	Tumor/Truncating		TCGA-H7-8502-01A	HNSC	Tumor/WT	pRF	4.29e-11	1
TCGA-49-6767-01A	Lung	Tumor/Truncating		TCGA-BB-8596-01A	HNSC	Tumor/WT	pRF	0.0519937	0.948006
TCGA-55-7914-01A	Lung	Tumor/Truncating		TCGA-CR-7369-01A	HNSC	Tumor/WT	pRF	1.75e-05	0.999982
TCGA-62-A472-01A	Lung	Tumor/Truncating		TCGA-CQ-7071-01A	HNSC	Tumor/WT	pRF	0.0281538	0.971846
TCGA-86-8585-01A	Lung	Tumor/Truncating		TCGA-CQ-5327-01A	HNSC	Tumor/WT	pRF	0.0725002	0.9275
TCGA-78-8662-01A	Lung	Tumor/Truncating		TCGA-MT-A51X-01A	HNSC	Tumor/WT	pRF	2.13e-07	1
TCGA-44-5645-01A	Lung	Tumor/Truncating		TCGA-CX-7085-01A	HNSC	Tumor/WT	pN	0.858579	0.141421
TCGA-50-6591-01A	Lung	Tumor/Truncating		TCGA-CN-5369-01A	HNSC	Tumor/WT	pRF	0.0914628	0.908537
TCGA-55-8085-01A	Lung	Tumor/Truncating		TCGA-F7-A50J-01A	HNSC	Tumor/WT	pRF	1.29e-06	0.999999
TCGA-44-A4SU-01A	Lung	Tumor/Truncating		TCGA-WA-A7H4-01A	HNSC	Tumor/WT	pRF	0.0248145	0.975186
TCGA-75-6207-01A	Lung	Tumor/Truncating		TCGA-CR-7395-01A	HNSC	Tumor/WT	pRF	0.0373837	0.962616
TCGA-50-6595-01A	Lung	Tumor/Truncating		TCGA-CV-7411-01A	HNSC	Tumor/WT	pRF	0.0561608	0.943839
TCGA-49-AAR3-01A	Lung	Tumor/Truncating		TCGA-CN-4722-01A	HNSC	Tumor/WT	pRF	0.300559	0.699441
TCGA-64-1677-01A	Lung	Tumor/Truncating		TCGA-CR-5248-01A	HNSC	Tumor/WT	pRF	0.0937216	0.906278
TCGA-55-6975-01A	Lung	Tumor/Truncating		TCGA-TN-A7HI-01A	HNSC	Tumor/WT	pRF	2.41e-08	1
TCGA-93-A4JP-01A	Lung	Tumor/Truncating		TCGA-BB-4223-01A	HNSC	Tumor/WT	pRF	0.00599323	0.994007
TCGA-05-4397-01A	Lung	Tumor/Truncating		TCGA-CR-6467-01A	HNSC	Tumor/WT	pRF	0.00435439	0.995646
TCGA-50-5946-01A	Lung	Tumor/Truncating		TCGA-T2-A6X2-01A	HNSC	Tumor/WT	pRF	6.18e-07	0.999999
TCGA-69-7978-01A	Lung	Tumor/Truncating		TCGA-BA-5559-01A	HNSC	Tumor/WT	pRF	0.126033	0.873967
TCGA-05-5425-01A	Lung	Tumor/Truncating		TCGA-BA-A6DJ-01A	HNSC	Tumor/WT	pRF	4.49e-06	0.999996
TCGA-05-4402-01A	Lung	Tumor/Truncating		TCGA-BA-6871-01A	HNSC	Tumor/WT	pRF	0.00513431	0.994866
TCGA-55-8511-01A	Lung	Tumor/Truncating		TCGA-CR-6488-01A	HNSC	Tumor/WT	pRF	0.036824	0.963176
TCGA-49-AAR0-01A	Lung	Tumor/Truncating		TCGA-CQ-5323-01A	HNSC	Tumor/WT	pRF	0.017042	0.982958
TCGA-NJ-A4YF-01A	Lung	Tumor/Truncating		TCGA-CN-4730-01A	HNSC	Tumor/WT	pRF	1.8e-11	1
TCGA-55-7727-01A	Lung	Tumor/Truncating		TCGA-CR-6492-01A	HNSC	Tumor/WT	pRF	0.0406749	0.959325
TCGA-64-1676-01A	Lung	Tumor/Truncating		TCGA-CN-A49C-01A	HNSC	Tumor/WT	pRF	0.00278468	0.997215
TCGA-86-8073-01A	Lung	Tumor/Truncating		TCGA-CV-A6JO-01B	HNSC	Tumor/WT	pRF	1.61e-06	0.999998
TCGA-55-6712-01A	Lung	Tumor/Truncating		TCGA-CV-5971-01A	HNSC	Tumor/WT	pN	0.827214	0.172786
TCGA-86-A4JF-01A	Lung	Tumor/Truncating		TCGA-D6-A6EN-01A	HNSC	Tumor/WT	pRF	1.04e-09	1
TCGA-05-4433-01A	Lung	Tumor/Truncating		TCGA-CV-7250-01A	HNSC	Tumor/WT	pRF	0.034227	0.965773
TCGA-55-1594-01A	Lung	Tumor/Truncating		TCGA-CV-7406-01A	HNSC	Tumor/WT	pRF	0.270472	0.729528
TCGA-05-4396-01A	Lung	Tumor/Truncating		TCGA-D6-6824-01A	HNSC	Tumor/WT	pRF	0.227235	0.772765
TCGA-78-7542-01A	Lung	Tumor/Truncating		TCGA-CN-4734-01A	HNSC	Tumor/WT	pRF	0.0224456	0.977554
TCGA-44-2668-01B	Lung	Tumor/Truncating		TCGA-KU-A6H7-06A	HNSC	Tumor/WT	pRF	4.26e-09	1
TCGA-44-2656-01B	Lung	Tumor/Truncating		TCGA-CV-6939-01A	HNSC	Tumor/WT	pRF	0.13502	0.86498
TCGA-50-5931-01A	Lung	Tumor/Truncating		TCGA-CV-A45V-01A	HNSC	Tumor/WT	pRF	0.0425294	0.957471
TCGA-44-7662-01A	Lung	Tumor/Truncating		TCGA-UP-A6WW-01A	HNSC	Tumor/WT	pRF	1.11e-05	0.999989
TCGA-05-4432-01A	Lung	Tumor/Truncating		TCGA-QK-A6V9-01A	HNSC	Tumor/WT	pRF	0.0196226	0.980377
TCGA-55-8510-01A	Lung	Tumor/Truncating		TCGA-CR-7389-01A	HNSC	Tumor/WT	pN	0.474489	0.525511
TCGA-55-8096-01A	Lung	Tumor/Truncating		TCGA-CN-6017-01A	HNSC	Tumor/WT	pN	0.620423	0.379577
TCGA-91-6836-01A	Lung	Tumor/Truncating		TCGA-UF-A7JV-01A	HNSC	Tumor/WT	pRF	1.32e-06	0.999999
TCGA-55-7283-01A	Lung	Tumor/Truncating		TCGA-CV-6954-01A	HNSC	Tumor/WT	pRF	1.28e-07	1
TCGA-50-5944-01A	Lung	Tumor/Truncating		TCGA-CV-7100-01A	HNSC	Tumor/WT	pRF	1.91e-06	0.999998
TCGA-58-8387-01A	Lung	Tumor/Truncating		TCGA-BB-4225-01A	HNSC	Tumor/WT	pRF	0.0172803	0.98272
TCGA-39-5029-01A	Lung	Tumor/Truncating		TCGA-HL-7533-01A	HNSC	Tumor/WT	pRF	6.8e-06	0.999993
TCGA-85-7697-01A	Lung	Tumor/Truncating		TCGA-CR-5250-01A	HNSC	Tumor/WT	pRF	0.392566	0.607434
TCGA-66-2785-01A	Lung	Tumor/Truncating		TCGA-CR-5247-01A	HNSC	Tumor/WT	pRF	4.18e-07	1
TCGA-39-5022-01A	Lung	Tumor/Truncating		TCGA-CN-A499-01A	HNSC	Tumor/WT	pRF	0.00271634	0.997284
TCGA-79-5596-01A	Lung	Tumor/Truncating		TCGA-T2-A6X0-01A	HNSC	Tumor/WT	pRF	1.71e-05	0.999983
TCGA-NC-A5HJ-01A	Lung	Tumor/Truncating		TCGA-CV-7410-01A	HNSC	Tumor/WT	pRF	0.0116591	0.988341
TCGA-18-3411-01A	Lung	Tumor/Truncating		TCGA-CV-6938-01A	HNSC	Tumor/WT	pRF	1.17e-05	0.999988
TCGA-92-8065-01A	Lung	Tumor/Truncating		TCGA-CV-6441-01A	HNSC	Tumor/WT	pRF	1.25e-05	0.999988
TCGA-56-7580-01A	Lung	Tumor/Truncating		TCGA-CN-A6V6-01A	HNSC	Tumor/WT	pRF	0.196803	0.803197
TCGA-22-5473-01A	Lung	Tumor/Truncating		TCGA-CV-6955-01A	HNSC	Tumor/WT	pRF	0.107789	0.892211
TCGA-18-3416-01A	Lung	Tumor/Truncating		TCGA-CR-5243-01A	HNSC	Tumor/WT	pRF	0.0199535	0.980047
TCGA-21-1075-01A	Lung	Tumor/Truncating		TCGA-D6-6827-01A	HNSC	Tumor/WT	pRF	0.017057	0.982943
TCGA-77-8130-01A	Lung	Tumor/Truncating		TCGA-CR-6470-01A	HNSC	Tumor/WT	pRF	0.125711	0.874289
TCGA-43-3394-01A	Lung	Tumor/Truncating		TCGA-CV-A45O-01A	HNSC	Tumor/WT	pRF	0.0667073	0.933293
TCGA-63-A5MI-01A	Lung	Tumor/Truncating		TCGA-CR-6487-01A	HNSC	Tumor/WT	pRF	0.0128385	0.987161
TCGA-18-3407-01A	Lung	Tumor/Truncating		TCGA-CV-7427-01A	HNSC	Tumor/WT	pRF	0.0717443	0.928256
TCGA-85-8288-01A	Lung	Tumor/Truncating		TCGA-BA-A4IH-01A	HNSC	Tumor/WT	pRF	0.0873889	0.912611
TCGA-66-2787-01A	Lung	Tumor/Truncating		TCGA-D6-A6EK-01A	HNSC	Tumor/WT	pRF	3.27e-06	0.999997
TCGA-60-2711-01A	Lung	Tumor/Truncating		TCGA-IQ-A61I-01A	HNSC	Tumor/WT	pRF	0.00280705	0.997193
TCGA-63-A5ML-01A	Lung	Tumor/Truncating		TCGA-CV-7097-01A	HNSC	Tumor/WT	pRF	0.00286195	0.997138
TCGA-58-A46M-01A	Lung	Tumor/Truncating		TCGA-HD-A6I0-01A	HNSC	Tumor/WT	pRF	1.27e-10	1
TCGA-63-A5MV-01A	Lung	Tumor/Truncating		TCGA-CV-7428-01A	HNSC	Tumor/WT	pRF	4.52e-06	0.999995
TCGA-22-4593-01A	Lung	Tumor/Truncating		TCGA-D6-A6ES-01A	HNSC	Tumor/WT	pRF	6.49e-12	1
TCGA-77-6845-01A	Lung	Tumor/Truncating		TCGA-CR-7394-01A	HNSC	Tumor/WT	pN	0.554763	0.445237
TCGA-46-3769-01A	Lung	Tumor/Truncating		TCGA-CV-7425-01A	HNSC	Tumor/WT	pRF	0.00651701	0.993483
TCGA-85-A4JB-01A	Lung	Tumor/Truncating		TCGA-TN-A7HL-01A	HNSC	Tumor/WT	pRF	0.00289202	0.997108
TCGA-22-4604-01A	Lung	Tumor/Truncating		TCGA-MT-A67D-01A	HNSC	Tumor/WT	pRF	1.54e-05	0.999985
TCGA-39-5019-01A	Lung	Tumor/Truncating		TCGA-IQ-7631-01A	HNSC	Tumor/WT	pRF	0.307999	0.692001
TCGA-NC-A5HT-01A	Lung	Tumor/Truncating		TCGA-BB-A6UM-01A	HNSC	Tumor/WT	pRF	9.67e-07	0.999999
TCGA-56-8307-01A	Lung	Tumor/Truncating		TCGA-MT-A67F-01A	HNSC	Tumor/WT	pRF	0.0757066	0.924293
TCGA-56-A62T-01A	Lung	Tumor/Truncating		TCGA-CN-A6V7-01A	HNSC	Tumor/WT	pRF	0.00331631	0.996684
TCGA-56-7222-01A	Lung	Tumor/Truncating		TCGA-P3-A5QF-01A	HNSC	Tumor/WT	pRF	1.38e-05	0.999986
TCGA-77-8144-01A	Lung	Tumor/Truncating		TCGA-DQ-5625-01A	HNSC	Tumor/WT	pRF	0.0521215	0.947878
TCGA-34-5927-01A	Lung	Tumor/Truncating		TCGA-IQ-7632-01A	HNSC	Tumor/WT	pRF	0.00528588	0.994714
TCGA-37-4135-01A	Lung	Tumor/Truncating		TCGA-MZ-A6I9-01A	HNSC	Tumor/WT	pRF	0.00399425	0.996006
TCGA-85-7843-01A	Lung	Tumor/Truncating		TCGA-CV-6433-01A	HNSC	Tumor/WT	pRF	2.17e-07	1
TCGA-63-A5MP-01A	Lung	Tumor/Truncating		TCGA-HD-7754-01A	HNSC	Tumor/WT	pRF	0.0100823	0.989918
TCGA-39-5036-01A	Lung	Tumor/Truncating		TCGA-MZ-A5BI-01A	HNSC	Tumor/WT	pRF	0.0177612	0.982239
TCGA-22-4609-01A	Lung	Tumor/Truncating		TCGA-BB-4228-01A	HNSC	Tumor/WT	pRF	0.0127403	0.98726
TCGA-77-A5GB-01B	Lung	Tumor/Truncating		TCGA-CR-7382-01A	HNSC	Tumor/WT	pRF	0.12716	0.87284
TCGA-60-2698-01A	Lung	Tumor/Truncating		TCGA-P3-A6SW-01A	HNSC	Tumor/WT	pRF	0.0180152	0.981985
TCGA-NC-A5HR-01A	Lung	Tumor/Truncating		TCGA-CV-5443-01A	HNSC	Tumor/WT	pRF	1.82e-05	0.999982
TCGA-60-2708-01A	Lung	Tumor/Truncating		TCGA-CV-A6K0-01B	HNSC	Tumor/WT	pRF	0.307597	0.692403
TCGA-58-A46N-01A	Lung	Tumor/Truncating		TCGA-CV-6961-01A	HNSC	Tumor/WT	pRF	0.0197856	0.980214
TCGA-77-7139-01A	Lung	Tumor/Truncating		TCGA-CR-7393-01A	HNSC	Tumor/WT	pN	0.997967	0.00203339
TCGA-22-5489-01A	Lung	Tumor/Truncating		TCGA-MT-A67A-01A	HNSC	Tumor/WT	pRF	0.0049864	0.995014
TCGA-51-4079-01A	Lung	Tumor/Truncating		TCGA-CR-7391-01A	HNSC	Tumor/WT	pN	0.811658	0.188342
TCGA-85-8048-01A	Lung	Tumor/Truncating		TCGA-CR-7385-01A	HNSC	Tumor/WT	pRF	0.161963	0.838037
TCGA-56-A4ZK-01A	Lung	Tumor/Truncating		TCGA-KU-A6H7-01A	HNSC	Tumor/WT	pRF	0.00474305	0.995257
TCGA-63-A5MS-01A	Lung	Tumor/Truncating		TCGA-HD-A634-01A	HNSC	Tumor/WT	pRF	2.33e-08	1
TCGA-56-5897-01A	Lung	Tumor/Truncating		TCGA-CQ-5324-01A	HNSC	Tumor/WT	pRF	0.0226355	0.977364
TCGA-58-A46L-01A	Lung	Tumor/Truncating		TCGA-CN-A6UY-01A	HNSC	Tumor/WT	pRF	1.82e-06	0.999998
TCGA-98-8021-01A	Lung	Tumor/Truncating		TCGA-P3-A5QE-01A	HNSC	Tumor/WT	pRF	0.00680607	0.993194
TCGA-85-A50M-01A	Lung	Tumor/Truncating		TCGA-KU-A6H8-01A	HNSC	Tumor/WT	pN	0.977367	0.0226329
TCGA-92-7340-01A	Lung	Tumor/Truncating		TCGA-CR-7392-01A	HNSC	Tumor/WT	pRF	0.0789916	0.921008
TCGA-60-2704-01A	Lung	Tumor/Truncating		TCGA-CV-5431-01A	HNSC	Tumor/WT	pRF	1.26e-05	0.999987
TCGA-63-A5MR-01A	Lung	Tumor/Truncating		TCGA-F7-A622-01A	HNSC	Tumor/WT	pRF	1.42e-10	1
TCGA-33-A5GW-01A	Lung	Tumor/Truncating		TCGA-CR-6481-01A	HNSC	Tumor/WT	pRF	0.16767	0.83233
TCGA-56-8628-01A	Lung	Tumor/Truncating		TCGA-T3-A92N-01A	HNSC	Tumor/WT	pRF	1.78e-08	1
TCGA-22-5492-01A	Lung	Tumor/Truncating		TCGA-P3-A5Q5-01A	HNSC	Tumor/WT	pRF	0.0139643	0.986036
TCGA-MF-A522-01A	Lung	Tumor/Truncating		TCGA-BA-A4IG-01A	HNSC	Tumor/WT	pRF	0.00350827	0.996492
TCGA-66-2782-01A	Lung	Tumor/Truncating		TCGA-H7-7774-01A	HNSC	Tumor/WT	pRF	0.210723	0.789277
TCGA-85-8353-01A	Lung	Tumor/Truncating		TCGA-CR-7367-01A	HNSC	Tumor/WT	pRF	6.51e-06	0.999993
TCGA-60-2721-01A	Lung	Tumor/Truncating		TCGA-P3-A6T6-01A	HNSC	Tumor/WT	pRF	3.76e-07	1
TCGA-22-A5C4-01A	Lung	Tumor/Truncating		TCGA-CR-6471-01A	HNSC	Tumor/WT	pRF	0.0960474	0.903953
TCGA-66-2778-01A	Lung	Tumor/Truncating		TCGA-CR-6482-01A	HNSC	Tumor/WT	pRF	0.0418781	0.958122
TCGA-60-2707-01A	Lung	Tumor/Truncating		TCGA-CV-7440-01A	HNSC	Tumor/WT	pRF	3.53e-06	0.999996
TCGA-63-5128-01A	Lung	Tumor/Truncating		TCGA-CV-5441-01A	HNSC	Tumor/WT	pRF	5.12e-09	1
TCGA-39-5034-01A	Lung	Tumor/Truncating		TCGA-CV-5442-01A	HNSC	Tumor/WT	pRF	9.32e-09	1
TCGA-56-8083-01A	Lung	Tumor/Truncating		TCGA-CN-5361-01A	HNSC	Tumor/WT	pRF	0.00561516	0.994385
TCGA-77-8143-01A	Lung	Tumor/Truncating		TCGA-CN-4741-01A	HNSC	Tumor/WT	pRF	0.1205	0.8795
TCGA-34-5241-01A	Lung	Tumor/Truncating		TCGA-BA-5153-01A	HNSC	Tumor/WT	pRF	0.0987854	0.901215
TCGA-56-8624-01A	Lung	Tumor/Truncating		TCGA-CQ-A4CG-01A	HNSC	Tumor/WT	pRF	3.14e-08	1
TCGA-60-2725-01A	Lung	Tumor/Truncating		TCGA-T2-A6WX-01A	HNSC	Tumor/WT	pRF	1.57e-06	0.999998
TCGA-85-8666-01A	Lung	Tumor/Truncating		TCGA-CR-6472-01A	HNSC	Tumor/WT	pRF	0.0101219	0.989878
TCGA-85-8481-01A	Lung	Tumor/Truncating		TCGA-CR-6480-01A	HNSC	Tumor/WT	pRF	0.192006	0.807994
TCGA-98-A53A-01A	Lung	Tumor/Truncating		TCGA-BB-4217-01A	HNSC	Tumor/WT	pRF	0.0358391	0.964161
TCGA-66-2792-01A	Lung	Tumor/Truncating		TCGA-CQ-A4CA-01A	HNSC	Tumor/WT	pRF	3.75e-06	0.999996
TCGA-85-8350-01A	Lung	Tumor/Truncating		TCGA-BA-5556-01A	HNSC	Tumor/WT	pRF	0.104743	0.895257
TCGA-39-5031-01A	Lung	Tumor/Truncating		TCGA-UF-A7JC-01A	HNSC	Tumor/WT	pRF	1.94e-08	1
TCGA-22-1002-01A	Lung	Tumor/Truncating		TCGA-CV-7261-01A	HNSC	Tumor/WT	pRF	0.0436826	0.956317
TCGA-56-7221-01A	Lung	Tumor/Truncating		TCGA-CR-7404-01A	HNSC	Tumor/WT	pRF	0.0156833	0.984317
TCGA-34-2596-01A	Lung	Tumor/Truncating		TCGA-CQ-7068-01A	HNSC	Tumor/WT	pRF	1.06e-07	1
TCGA-66-2773-01A	Lung	Tumor/Truncating		TCGA-BC-A10Y-01A	LIHC	Tumor/WT	pRF	0.00452902	0.995471
TCGA-66-2742-01A	Lung	Tumor/Truncating		TCGA-BC-A10W-01A	LIHC	Tumor/WT	pRF	0.00433985	0.99566
TCGA-68-8250-01A	Lung	Tumor/Truncating		TCGA-DD-AACA-01A	LIHC	Tumor/WT	pRF	0.00340725	0.996593
TCGA-96-8169-01A	Lung	Tumor/Truncating		TCGA-ZP-A9CZ-01A	LIHC	Tumor/WT	pRF	0.0623963	0.937604
TCGA-21-5784-01A	Lung	Tumor/Truncating		TCGA-GJ-A6C0-01A	LIHC	Tumor/WT	pRF	0.010855	0.989145
TCGA-94-7557-01A	Lung	Tumor/Truncating		TCGA-RC-A6M5-01A	LIHC	Tumor/WT	pN	0.966974	0.0330258
TCGA-22-5479-01A	Lung	Tumor/Truncating		TCGA-DD-AACW-01A	LIHC	Tumor/WT	pRF	9.31e-06	0.999991
TCGA-96-8170-01A	Lung	Tumor/Truncating		TCGA-ZS-A9CD-01A	LIHC	Tumor/WT	pRF	0.0146891	0.985311
TCGA-85-A512-01A	Lung	Tumor/Truncating		TCGA-G3-A5SI-01A	LIHC	Tumor/WT	pRF	9.31e-07	0.999999
TCGA-33-4533-01A	Lung	Tumor/Truncating		TCGA-DD-AADQ-01A	LIHC	Tumor/WT	pRF	0.0304182	0.969582
TCGA-66-2781-01A	Lung	Tumor/Truncating		TCGA-DD-A1EA-01A	LIHC	Tumor/WT	pN	0.703547	0.296453
TCGA-58-8388-01A	Lung	Tumor/Truncating		TCGA-5R-AA1C-01A	LIHC	Tumor/WT	pRF	0.0599456	0.940054
TCGA-NC-A5HL-01A	Lung	Tumor/Truncating		TCGA-DD-A113-01A	LIHC	Tumor/WT	pRF	0.0473291	0.952671
TCGA-37-3789-01A	Lung	Tumor/Truncating		TCGA-2Y-A9H9-01A	LIHC	Tumor/WT	pRF	0.0281065	0.971893
TCGA-60-2713-01A	Lung	Tumor/Truncating		TCGA-CC-A7IE-01A	LIHC	Tumor/WT	pRF	1.63e-07	1
TCGA-22-0940-01A	Lung	Tumor/Truncating		TCGA-XR-A8TD-01A	LIHC	Tumor/WT	pRF	0.011684	0.988316
TCGA-B7-5818-01A	STAD	Tumor/Truncating		TCGA-DD-AAD2-01A	LIHC	Tumor/WT	pRF	0.114461	0.885539
TCGA-VQ-A925-01A	STAD	Tumor/Truncating		TCGA-DD-AACY-01A	LIHC	Tumor/WT	pRF	0.0455976	0.954402
TCGA-HU-8238-01A	STAD	Tumor/Truncating		TCGA-ED-A4XI-01A	LIHC	Tumor/WT	pN	0.65364	0.34636
TCGA-VQ-A94R-01A	STAD	Tumor/Truncating		TCGA-CC-A9FW-01A	LIHC	Tumor/WT	pRF	0.00895819	0.991042
TCGA-BR-8369-01A	STAD	Tumor/Truncating		TCGA-DD-A4NP-01A	LIHC	Tumor/WT	pN	0.885777	0.114223
TCGA-HU-A4GC-01A	STAD	Tumor/Truncating		TCGA-DD-AAEK-01A	LIHC	Tumor/WT	pRF	0.0375883	0.962412
TCGA-VQ-A8PJ-01A	STAD	Tumor/Truncating		TCGA-ED-A7PX-01A	LIHC	Tumor/WT	pRF	6.3e-06	0.999994
TCGA-BR-8483-01A	STAD	Tumor/Truncating		TCGA-DD-AAVZ-01A	LIHC	Tumor/WT	pRF	0.0133132	0.986687
TCGA-VQ-A8PM-01A	STAD	Tumor/Truncating		TCGA-ED-A627-01A	LIHC	Tumor/WT	pN	0.950918	0.0490818
TCGA-VQ-A8PC-01A	STAD	Tumor/Truncating		TCGA-2Y-A9GW-01A	LIHC	Tumor/WT	pRF	0.0385639	0.961436
TCGA-VQ-A8P5-01A	STAD	Tumor/Truncating		TCGA-DD-AADO-01A	LIHC	Tumor/WT	pRF	6.86e-08	1
TCGA-HF-7132-01A	STAD	Tumor/Truncating		TCGA-DD-AADK-01A	LIHC	Tumor/WT	pRF	0.00268238	0.997318
TCGA-RD-A8N6-01A	STAD	Tumor/Truncating		TCGA-FV-A3R3-01A	LIHC	Tumor/WT	pN	0.779866	0.220134
TCGA-ZQ-A9CR-01A	STAD	Tumor/Truncating		TCGA-KR-A7K0-01A	LIHC	Tumor/WT	pRF	0.242455	0.757545
TCGA-F1-6875-01A	STAD	Tumor/Truncating		TCGA-DD-AACC-01A	LIHC	Tumor/WT	pRF	0.358281	0.641719
TCGA-BR-7723-01A	STAD	Tumor/Truncating		TCGA-BC-A3KG-01A	LIHC	Tumor/WT	pRF	3.01e-06	0.999997
TCGA-CG-5718-01A	STAD	Tumor/Truncating		TCGA-DD-AAW0-01A	LIHC	Tumor/WT	pRF	0.0321373	0.967863
TCGA-D7-6818-01A	STAD	Tumor/Truncating		TCGA-CC-A7IK-01A	LIHC	Tumor/WT	pRF	0.00274572	0.997254
TCGA-HU-A4HD-01A	STAD	Tumor/Truncating		TCGA-G3-A25S-01A	LIHC	Tumor/WT	pRF	2.64e-08	1
TCGA-BR-8679-01A	STAD	Tumor/Truncating		TCGA-DD-A4NS-01A	LIHC	Tumor/WT	pN	0.947334	0.0526655
TCGA-IP-7968-01A	STAD	Tumor/Truncating		TCGA-CC-A9FU-01A	LIHC	Tumor/WT	pRF	1.06e-08	1
TCGA-CD-8524-01A	STAD	Tumor/Truncating		TCGA-DD-AAE3-01A	LIHC	Tumor/WT	pRF	0.0549485	0.945051
TCGA-CG-4440-01A	STAD	Tumor/Truncating		TCGA-DD-AACP-01A	LIHC	Tumor/WT	pRF	2.03e-07	1
TCGA-VQ-A94U-01A	STAD	Tumor/Truncating		TCGA-DD-A4NF-01A	LIHC	Tumor/WT	pN	0.907887	0.0921132
TCGA-BR-7197-01A	STAD	Tumor/Truncating		TCGA-2Y-A9H7-01A	LIHC	Tumor/WT	pRF	0.0639682	0.936032
TCGA-VQ-A8E0-01A	STAD	Tumor/Truncating		TCGA-CC-5264-01A	LIHC	Tumor/WT	pRF	2.22e-06	0.999998
TCGA-VQ-AA68-01A	STAD	Tumor/Truncating		TCGA-DD-AACT-01A	LIHC	Tumor/WT	pRF	0.0647361	0.935264
TCGA-D7-6822-01A	STAD	Tumor/Truncating		TCGA-DD-AAE1-01A	LIHC	Tumor/WT	pRF	0.00284309	0.997157
TCGA-KB-A93J-01A	STAD	Tumor/Truncating		TCGA-FV-A3I0-01A	LIHC	Tumor/WT	pRF	0.049821	0.950179
TCGA-D7-A4YU-01A	STAD	Tumor/Truncating		TCGA-ED-A66X-01A	LIHC	Tumor/WT	pRF	0.00396629	0.996034
TCGA-VQ-A8DV-01A	STAD	Tumor/Truncating		TCGA-2Y-A9GT-01A	LIHC	Tumor/WT	pN	0.76313	0.23687
TCGA-BR-8081-01A	STAD	Tumor/Truncating		TCGA-FV-A2QQ-01A	LIHC	Tumor/WT	pRF	0.00305469	0.996945
TCGA-BR-8683-01A	STAD	Tumor/Truncating		TCGA-G3-A3CK-01A	LIHC	Tumor/WT	pRF	0.38906	0.61094
TCGA-IN-8462-01A	STAD	Tumor/Truncating		TCGA-EP-A26S-01A	LIHC	Tumor/WT	pRF	0.224706	0.775294
TCGA-BR-A4J8-01A	STAD	Tumor/Truncating		TCGA-DD-A4NL-01A	LIHC	Tumor/WT	pN	0.981822	0.0181785
TCGA-BR-8682-01A	STAD	Tumor/Truncating		TCGA-XR-A8TE-01A	LIHC	Tumor/WT	pN	0.916031	0.0839693
TCGA-BR-8486-01A	STAD	Tumor/Truncating		TCGA-DD-A73B-01A	LIHC	Tumor/WT	pRF	0.008581	0.991419
TCGA-CG-4466-01A	STAD	Tumor/Truncating		TCGA-BC-A10X-01A	LIHC	Tumor/WT	pN	0.747468	0.252532
TCGA-VQ-A91U-01A	STAD	Tumor/Truncating		TCGA-DD-AAD0-01A	LIHC	Tumor/WT	pRF	0.0072056	0.992794
TCGA-CG-4477-01A	STAD	Tumor/Truncating		TCGA-DD-AADP-01A	LIHC	Tumor/WT	pRF	0.0182181	0.981782
TCGA-RD-A8NB-01A	STAD	Tumor/Truncating		TCGA-DD-AAVS-01A	LIHC	Tumor/WT	pRF	0.00312965	0.99687
TCGA-IN-A6RR-01A	STAD	Tumor/Truncating		TCGA-DD-AACO-01A	LIHC	Tumor/WT	pRF	0.0477788	0.952221
TCGA-VQ-A8DT-01A	STAD	Tumor/Truncating		TCGA-LG-A6GG-01A	LIHC	Tumor/WT	pRF	0.0599263	0.940074
TCGA-CG-4436-01A	STAD	Tumor/Truncating		TCGA-G3-AAV2-01A	LIHC	Tumor/WT	pRF	0.35998	0.64002
TCGA-D7-6526-01A	STAD	Tumor/Truncating		TCGA-DD-AAD1-01A	LIHC	Tumor/WT	pRF	0.198069	0.801931
TCGA-BR-6457-01A	STAD	Tumor/Truncating		TCGA-DD-A4NV-01A	LIHC	Tumor/WT	pRF	0.245295	0.754705
TCGA-BR-4366-01A	STAD	Tumor/Truncating		TCGA-DD-A73G-01A	LIHC	Tumor/WT	pRF	8.57e-08	1
TCGA-D7-6525-01A	STAD	Tumor/Truncating		TCGA-DD-AAVR-01A	LIHC	Tumor/WT	pRF	0.150192	0.849808
TCGA-RD-A8N9-01A	STAD	Tumor/Truncating		TCGA-DD-AAEG-01A	LIHC	Tumor/WT	pRF	0.017818	0.982182
TCGA-BR-A4PF-01A	STAD	Tumor/Truncating		TCGA-G3-AAV3-01A	LIHC	Tumor/WT	pRF	0.101179	0.898821
TCGA-R5-A7ZF-01A	STAD	Tumor/Truncating		TCGA-DD-A4NN-01A	LIHC	Tumor/WT	pRF	1.87e-05	0.999981
TCGA-B7-A5TI-01A	STAD	Tumor/Truncating		TCGA-UB-AA0U-01A	LIHC	Tumor/WT	pRF	0.0409677	0.959032
TCGA-VQ-A91N-01A	STAD	Tumor/Truncating		TCGA-EP-A12J-01A	LIHC	Tumor/WT	pRF	0.0416972	0.958303
TCGA-HU-A4H2-01A	STAD	Tumor/Truncating		TCGA-DD-AACA-02B	LIHC	Tumor/WT	pRF	0.00504823	0.994952
TCGA-VQ-A8E3-01A	STAD	Tumor/Truncating		TCGA-DD-AADM-01A	LIHC	Tumor/WT	pRF	0.00267837	0.997322
TCGA-CG-4438-01A	STAD	Tumor/Truncating		TCGA-WX-AA46-01A	LIHC	Tumor/WT	pN	0.969898	0.0301023
TCGA-BR-8678-01A	STAD	Tumor/Truncating		TCGA-DD-A4ND-01A	LIHC	Tumor/WT	pN	0.924193	0.075807
TCGA-CD-A4MH-01A	STAD	Tumor/Truncating		TCGA-ED-A8O5-01A	LIHC	Tumor/WT	pRF	0.145046	0.854954
TCGA-HU-8604-01A	STAD	Tumor/Truncating		TCGA-UB-A7ME-01A	LIHC	Tumor/WT	pRF	0.00307319	0.996927
TCGA-CG-4469-01A	STAD	Tumor/Truncating		TCGA-2Y-A9HB-01A	LIHC	Tumor/WT	pN	0.586216	0.413784
TCGA-KB-A93H-01A	STAD	Tumor/Truncating		TCGA-G3-A5SK-01A	LIHC	Tumor/WT	pN	0.581227	0.418773
TCGA-VQ-A8PE-01A	STAD	Tumor/Truncating		TCGA-BC-A69I-01A	LIHC	Tumor/WT	pN	0.729307	0.270693
TCGA-D7-6527-01A	STAD	Tumor/Truncating		TCGA-DD-A39W-01A	LIHC	Tumor/WT	pRF	0.249688	0.750312
TCGA-CG-5734-01A	STAD	Tumor/Truncating		TCGA-ED-A97K-01A	LIHC	Tumor/WT	pRF	1.91e-05	0.999981
TCGA-3M-AB46-01A	STAD	Tumor/Truncating		TCGA-BC-A10S-01A	LIHC	Tumor/WT	pRF	0.438999	0.561001
TCGA-HU-A4H3-01A	STAD	Tumor/Truncating		TCGA-DD-AAVX-01A	LIHC	Tumor/WT	pRF	0.0717472	0.928253
TCGA-BR-4363-01A	STAD	Tumor/Truncating		TCGA-DD-AAVQ-01A	LIHC	Tumor/WT	pRF	0.00738583	0.992614
TCGA-BR-8690-01A	STAD	Tumor/Truncating		TCGA-G3-A3CJ-01A	LIHC	Tumor/WT	pRF	1.16e-05	0.999988
TCGA-HJ-7597-01A	STAD	Tumor/Truncating		TCGA-DD-A115-01A	LIHC	Tumor/WT	pRF	0.24893	0.75107
TCGA-SW-A7EB-01A	STAD	Tumor/Truncating		TCGA-ZP-A9CY-01A	LIHC	Tumor/WT	pRF	0.143101	0.856899
TCGA-EQ-8122-01A	STAD	Tumor/Truncating		TCGA-FV-A23B-01A	LIHC	Tumor/WT	pRF	0.19855	0.80145
TCGA-CD-8535-01A	STAD	Tumor/Truncating		TCGA-HP-A5MZ-01A	LIHC	Tumor/WT	pRF	0.224767	0.775233
TCGA-H5-A2HR-01A	UCES	Tumor/Truncating		TCGA-DD-AACK-01A	LIHC	Tumor/WT	pRF	0.0603899	0.93961
TCGA-AX-A2H2-01A	UCES	Tumor/Truncating		TCGA-DD-AAE2-01A	LIHC	Tumor/WT	pRF	0.25541	0.74459
TCGA-AX-A2IO-01A	UCES	Tumor/Truncating		TCGA-DD-A11B-01A	LIHC	Tumor/WT	pN	0.551432	0.448568
TCGA-SJ-A6ZI-01A	UCES	Tumor/Truncating		TCGA-DD-AACA-02A	LIHC	Tumor/WT	pRF	0.248929	0.751071
TCGA-AX-A3FV-01A	UCES	Tumor/Truncating		TCGA-HP-A5N0-01A	LIHC	Tumor/WT	pN	0.89407	0.10593
TCGA-EO-A3AZ-01A	UCES	Tumor/Truncating		TCGA-EP-A2KB-01A	LIHC	Tumor/WT	pRF	0.0167452	0.983255
TCGA-AX-A2HJ-01A	UCES	Tumor/Truncating		TCGA-ES-A2HS-01A	LIHC	Tumor/WT	pRF	0.123247	0.876753
TCGA-D1-A16I-01A	UCES	Tumor/Truncating		TCGA-DD-AAEH-01A	LIHC	Tumor/WT	pRF	0.331729	0.668271
TCGA-AX-A1C9-01A	UCES	Tumor/Truncating		TCGA-ED-A5KG-01A	LIHC	Tumor/WT	pRF	0.129987	0.870013
TCGA-EY-A214-01A	UCES	Tumor/Truncating		TCGA-CC-A123-01A	LIHC	Tumor/WT	pRF	0.0220379	0.977962
TCGA-FI-A2EU-01A	UCES	Tumor/Truncating		TCGA-DD-A73D-01A	LIHC	Tumor/WT	pRF	0.0715941	0.928406
TCGA-B5-A11E-01A	UCES	Tumor/Truncating		TCGA-DD-AAVW-01A	LIHC	Tumor/WT	pRF	0.102048	0.897952
TCGA-A5-A0R7-01A	UCES	Tumor/Truncating		TCGA-2Y-A9GZ-01A	LIHC	Tumor/WT	pN	0.477779	0.522221
TCGA-A5-A1OF-01A	UCES	Tumor/Truncating		TCGA-DD-AACN-01A	LIHC	Tumor/WT	pRF	0.0591986	0.940801
TCGA-AX-A0IW-01A	UCES	Tumor/Truncating		TCGA-DD-A3A2-01A	LIHC	Tumor/WT	pRF	0.324185	0.675815
TCGA-EY-A2ON-01A	UCES	Tumor/Truncating		TCGA-K7-A5RF-01A	LIHC	Tumor/WT	pN	0.93939	0.0606097
TCGA-SL-A6J9-01A	UCES	Tumor/Truncating		TCGA-DD-A116-01A	LIHC	Tumor/WT	pRF	0.012306	0.987694
TCGA-DF-A2KV-01A	UCES	Tumor/Truncating		TCGA-DD-A4NI-01A	LIHC	Tumor/WT	pN	0.615909	0.384091
TCGA-A5-A2K2-01A	UCES	Tumor/Truncating		TCGA-BC-A10T-01A	LIHC	Tumor/WT	pRF	0.0582256	0.941774
TCGA-FI-A2EW-01A	UCES	Tumor/Truncating		TCGA-DD-AADJ-01A	LIHC	Tumor/WT	pRF	0.0706135	0.929386
TCGA-B5-A11N-01A	UCES	Tumor/Truncating		TCGA-CC-A9FV-01A	LIHC	Tumor/WT	pN	0.999717	0.00028272
TCGA-AJ-A3QS-01A	UCES	Tumor/Truncating		TCGA-2Y-A9H6-01A	LIHC	Tumor/WT	pN	0.490456	0.509544
TCGA-FI-A2D2-01A	UCES	Tumor/Truncating		TCGA-DD-AADS-01A	LIHC	Tumor/WT	pRF	0.0787488	0.921251
TCGA-AX-A0IU-01A	UCES	Tumor/Truncating		TCGA-DD-AAE9-01A	LIHC	Tumor/WT	pRF	1.89e-07	1
TCGA-BK-A0CC-01A	UCES	Tumor/Truncating		TCGA-ZS-A9CF-02A	LIHC	Tumor/WT	pN	0.566217	0.433783
TCGA-DI-A1BU-01A	UCES	Tumor/Truncating		TCGA-G3-AAUZ-01A	LIHC	Tumor/WT	pRF	0.0123957	0.987604
TCGA-AJ-A3I9-01A	UCES	Tumor/Truncating		TCGA-NI-A4U2-01A	LIHC	Tumor/WT	pRF	0.14141	0.85859
TCGA-BS-A0UV-01A	UCES	Tumor/Truncating		TCGA-DD-AACI-01A	LIHC	Tumor/WT	pRF	0.0080376	0.991962
TCGA-AJ-A3BI-01A	UCES	Tumor/Truncating		TCGA-ZP-A9D1-01A	LIHC	Tumor/WT	pRF	0.160738	0.839262
TCGA-BK-A26L-01A	UCES	Tumor/Truncating		TCGA-DD-A4NR-01A	LIHC	Tumor/WT	pRF	0.0125009	0.987499
TCGA-AX-A3G1-01A	UCES	Tumor/Truncating		TCGA-5R-AAAM-01A	LIHC	Tumor/WT	pN	0.804828	0.195172
TCGA-QS-A8F1-01A	UCES	Tumor/Truncating		TCGA-DD-A3A4-01A	LIHC	Tumor/WT	pRF	0.0734358	0.926564
TCGA-AJ-A3OL-01A	UCES	Tumor/Truncating		TCGA-DD-A1EF-01A	LIHC	Tumor/WT	pRF	4.69e-06	0.999995
TCGA-AJ-A3EK-01A	UCES	Tumor/Truncating		TCGA-RC-A6M3-01A	LIHC	Tumor/WT	pRF	0.00514169	0.994858
TCGA-AX-A3G6-01A	UCES	Tumor/Truncating		TCGA-DD-A4NQ-01A	LIHC	Tumor/WT	pRF	2.14e-08	1
TCGA-B5-A1N2-01A	UCES	Tumor/Truncating		TCGA-G3-A25T-01A	LIHC	Tumor/WT	pRF	0.00302372	0.996976
TCGA-EY-A54A-01A	UCES	Tumor/Truncating		TCGA-MR-A8JO-01A	LIHC	Tumor/WT	pRF	0.12418	0.87582
TCGA-AX-A2HK-01A	UCES	Tumor/Truncating		TCGA-DD-A4NG-01A	LIHC	Tumor/WT	pRF	0.00268638	0.997314
TCGA-A5-A0G2-01A	UCES	Tumor/Truncating		TCGA-WX-AA47-01A	LIHC	Tumor/WT	pRF	0.0169684	0.983032
TCGA-A5-A0VP-01A	UCES	Tumor/Truncating		TCGA-2Y-A9H2-01A	LIHC	Tumor/WT	pRF	0.0282884	0.971712
TCGA-BK-A0CC-01B	UCES	Tumor/Truncating		TCGA-5C-A9VG-01A	LIHC	Tumor/WT	pRF	1.43e-05	0.999986
TCGA-AP-A0LE-01A	UCES	Tumor/Truncating		TCGA-EP-A2KA-01A	LIHC	Tumor/WT	pRF	0.0399204	0.96008
TCGA-BK-A26L-01C	UCES	Tumor/Truncating		TCGA-LG-A9QD-01A	LIHC	Tumor/WT	pRF	0.0568806	0.943119
TCGA-D1-A17K-01A	UCES	Tumor/Truncating		TCGA-EP-A2KC-01A	LIHC	Tumor/WT	pRF	0.0134848	0.986515
TCGA-B5-A1MS-01B	UCES	Tumor/Truncating		TCGA-G3-A3CH-01A	LIHC	Tumor/WT	pRF	0.0125798	0.98742
TCGA-B5-A11I-01A	UCES	Tumor/Truncating		TCGA-G3-AAV1-01A	LIHC	Tumor/WT	pRF	0.120273	0.879727
TCGA-AX-A2HG-01A	UCES	Tumor/Truncating		TCGA-DD-AAW3-01A	LIHC	Tumor/WT	pRF	0.0290792	0.970921
TCGA-KP-A3W4-01A	UCES	Tumor/Truncating		TCGA-ED-A7PY-01A	LIHC	Tumor/WT	pRF	0.0133883	0.986612
TCGA-B5-A3FC-01A	UCES	Tumor/Truncating		TCGA-EP-A3JL-01A	LIHC	Tumor/WT	pRF	2.3e-06	0.999998
TCGA-AP-A054-01A	UCES	Tumor/Truncating		TCGA-G3-A25Y-01A	LIHC	Tumor/WT	pRF	0.0101316	0.989868
TCGA-BS-A0UF-01A	UCES	Tumor/Truncating		TCGA-G3-A3CI-01A	LIHC	Tumor/WT	pN	0.987669	0.012331
TCGA-DI-A1NN-01A	UCES	Tumor/Truncating		TCGA-EP-A3RK-01A	LIHC	Tumor/WT	pRF	0.00293566	0.997064
				TCGA-MI-A75H-01A	LIHC	Tumor/WT	pRF	1.41e-05	0.999986
				TCGA-G3-AAV5-01A	LIHC	Tumor/WT	pRF	0.00584892	0.994151
				TCGA-ZP-A9D4-01A	LIHC	Tumor/WT	pRF	0.140075	0.859925
				TCGA-DD-A1ED-01A	LIHC	Tumor/WT	pN	0.999558	0.000442
				TCGA-CC-5260-01A	LIHC	Tumor/WT	pRF	0.0319042	0.968096
				TCGA-2Y-A9GX-01A	LIHC	Tumor/WT	pN	0.60115	0.39885
				TCGA-DD-A73E-01A	LIHC	Tumor/WT	pRF	0.384882	0.615118
				TCGA-MR-A520-01A	LIHC	Tumor/WT	pN	0.596414	0.403586
				TCGA-DD-A4NE-01A	LIHC	Tumor/WT	pRF	0.0121932	0.987807
				TCGA-ZP-A9D0-01A	LIHC	Tumor/WT	pRF	0.0310397	0.96896
				TCGA-BC-4072-01B	LIHC	Tumor/WT	pRF	0.0295726	0.970427
				TCGA-BC-A3KF-01A	LIHC	Tumor/WT	pRF	0.0202874	0.979713
				TCGA-DD-AADI-01A	LIHC	Tumor/WT	pRF	0.00859232	0.991408
				TCGA-DD-A39V-01A	LIHC	Tumor/WT	pRF	3.16e-07	1
				TCGA-DD-A1EC-01A	LIHC	Tumor/WT	pRF	0.420995	0.579005
				TCGA-BC-4073-01B	LIHC	Tumor/WT	pRF	0.427208	0.572792
				TCGA-DD-A1EH-01A	LIHC	Tumor/WT	pRF	0.0290006	0.970999
				TCGA-LG-A9QC-01A	LIHC	Tumor/WT	pRF	0.0730373	0.926963
				TCGA-RC-A7S9-01A	LIHC	Tumor/WT	pRF	6.29e-06	0.999994
				TCGA-BC-A112-01A	LIHC	Tumor/WT	pN	0.534841	0.465159
				TCGA-2Y-A9H0-01A	LIHC	Tumor/WT	pRF	0.00363682	0.996363
				TCGA-CC-A7IL-01A	LIHC	Tumor/WT	pRF	3.28e-06	0.999997
				TCGA-DD-A39X-01A	LIHC	Tumor/WT	pRF	1.94e-06	0.999998
				TCGA-KR-A7K2-01A	LIHC	Tumor/WT	pRF	0.00264446	0.997356
				TCGA-DD-AADU-01A	LIHC	Tumor/WT	pRF	0.171015	0.828985
				TCGA-ED-A66Y-01A	LIHC	Tumor/WT	pRF	0.062633	0.937367
				TCGA-DD-AADY-01A	LIHC	Tumor/WT	pRF	0.0173738	0.982626
				TCGA-DD-AA3A-01A	LIHC	Tumor/WT	pRF	0.0211044	0.978896
				TCGA-RC-A7SF-01A	LIHC	Tumor/WT	pRF	2.13e-09	1
				TCGA-DD-AAEE-01A	LIHC	Tumor/WT	pRF	0.0065846	0.993415
				TCGA-2Y-A9GU-01A	LIHC	Tumor/WT	pRF	0.241963	0.758037
				TCGA-G3-AAV6-01A	LIHC	Tumor/WT	pRF	4.57e-07	1
				TCGA-DD-A73F-01A	LIHC	Tumor/WT	pRF	0.147698	0.852302
				TCGA-DD-AACD-01A	LIHC	Tumor/WT	pRF	0.00382021	0.99618
				TCGA-DD-A11D-01A	LIHC	Tumor/WT	pRF	0.0703919	0.929608
				TCGA-DD-A1EG-01A	LIHC	Tumor/WT	pRF	1.6e-06	0.999998
				TCGA-PD-A5DF-01A	LIHC	Tumor/WT	pRF	0.18054	0.81946
				TCGA-DD-A118-01A	LIHC	Tumor/WT	pRF	0.00797551	0.992024
				TCGA-BC-A110-01A	LIHC	Tumor/WT	pN	0.862334	0.137666
				TCGA-5C-A9VH-01A	LIHC	Tumor/WT	pRF	0.0195821	0.980418
				TCGA-G3-A25X-01A	LIHC	Tumor/WT	pRF	2.14e-06	0.999998
				TCGA-3K-AAZ8-01A	LIHC	Tumor/WT	pRF	0.299712	0.700288
				TCGA-DD-A3A6-01A	LIHC	Tumor/WT	pN	0.999943	5.7e-05
				TCGA-DD-A3A3-01A	LIHC	Tumor/WT	pRF	2.14e-10	1
				TCGA-CC-A7IH-01A	LIHC	Tumor/WT	pRF	0.0304504	0.96955
				TCGA-DD-A4NH-01A	LIHC	Tumor/WT	pRF	0.0037723	0.996228
				TCGA-K7-A6G5-01A	LIHC	Tumor/WT	pRF	0.00515076	0.994849
				TCGA-DD-A1EJ-01A	LIHC	Tumor/WT	pRF	1.91e-05	0.999981
				TCGA-2Y-A9H3-01A	LIHC	Tumor/WT	pRF	0.0452459	0.954754
				TCGA-UB-AA0V-01A	LIHC	Tumor/WT	pN	0.981552	0.0184484
				TCGA-DD-A4NK-01A	LIHC	Tumor/WT	pRF	0.0253152	0.974685
				TCGA-ZS-A9CG-01A	LIHC	Tumor/WT	pN	0.465816	0.534184
				TCGA-BD-A2L6-01A	LIHC	Tumor/WT	pRF	0.191149	0.808851
				TCGA-O8-A75V-01A	LIHC	Tumor/WT	pRF	1.4e-05	0.999986
				TCGA-FV-A2QR-01A	LIHC	Tumor/WT	pRF	0.0124482	0.987552
				TCGA-DD-AAW2-01A	LIHC	Tumor/WT	pRF	0.041719	0.958281
				TCGA-FV-A495-01A	LIHC	Tumor/WT	pRF	0.0629778	0.937022
				TCGA-BC-A10Z-01A	LIHC	Tumor/WT	pRF	8.89e-06	0.999991
				TCGA-ZS-A9CE-01A	LIHC	Tumor/WT	pRF	0.00489141	0.995109
				TCGA-G3-A7M8-01A	LIHC	Tumor/WT	pN	0.823536	0.176464
				TCGA-5R-AA1D-01A	LIHC	Tumor/WT	pN	0.923171	0.0768295
				TCGA-ED-A82E-01A	LIHC	Tumor/WT	pRF	0.174141	0.825859
				TCGA-DD-A3A1-01A	LIHC	Tumor/WT	pRF	0.00811141	0.991889
				TCGA-MI-A75E-01A	LIHC	Tumor/WT	pRF	0.401558	0.598442
				TCGA-2Y-A9H1-01A	LIHC	Tumor/WT	pRF	0.0698748	0.930125
				TCGA-CC-A9FS-01A	LIHC	Tumor/WT	pRF	1.2e-05	0.999988
				TCGA-DD-AACJ-01A	LIHC	Tumor/WT	pRF	0.00750149	0.992499
				TCGA-CC-5261-01A	LIHC	Tumor/WT	pRF	0.236664	0.763336
				TCGA-DD-A4NA-01A	LIHC	Tumor/WT	pRF	0.0870407	0.912959
				TCGA-DD-AAE4-01A	LIHC	Tumor/WT	pRF	0.211461	0.788539
				TCGA-ZS-A9CF-01A	LIHC	Tumor/WT	pRF	0.331979	0.668021
				TCGA-CC-A3MC-01A	LIHC	Tumor/WT	pRF	1.16e-06	0.999999
				TCGA-2V-A95S-01A	LIHC	Tumor/WT	pRF	0.00976327	0.990237
				TCGA-ES-A2HT-01A	LIHC	Tumor/WT	pRF	0.142613	0.857387
				TCGA-G3-A6UC-01A	LIHC	Tumor/WT	pRF	0.226449	0.773551
				TCGA-DD-A3A5-01A	LIHC	Tumor/WT	pRF	0.0639677	0.936032
				TCGA-DD-AACH-01A	LIHC	Tumor/WT	pRF	0.0104226	0.989577
				TCGA-CC-5262-01A	LIHC	Tumor/WT	pRF	0.00719486	0.992805
				TCGA-DD-AADG-01A	LIHC	Tumor/WT	pRF	0.0293791	0.970621
				TCGA-DD-A39Z-01A	LIHC	Tumor/WT	pRF	8.88e-07	0.999999
				TCGA-DD-A4NO-01A	LIHC	Tumor/WT	pRF	0.103987	0.896013
				TCGA-G3-A7M7-01A	LIHC	Tumor/WT	pRF	0.0381432	0.961857
				TCGA-DD-AACX-01A	LIHC	Tumor/WT	pRF	0.0165338	0.983466
				TCGA-2Y-A9GV-01A	LIHC	Tumor/WT	pN	0.655389	0.344611
				TCGA-BW-A5NP-01A	LIHC	Tumor/WT	pRF	0.0037302	0.99627
				TCGA-UB-A7MA-01A	LIHC	Tumor/WT	pRF	0.423921	0.576079
				TCGA-DD-AAE7-01A	LIHC	Tumor/WT	pN	0.938382	0.0616178
				TCGA-MI-A75C-01A	LIHC	Tumor/WT	pRF	0.0031277	0.996872
				TCGA-BC-A10Q-01A	LIHC	Tumor/WT	pRF	0.0135861	0.986414
				TCGA-ZP-A9CV-01A	LIHC	Tumor/WT	pRF	0.0535561	0.946444
				TCGA-DD-AADA-01A	LIHC	Tumor/WT	pRF	0.246522	0.753478
				TCGA-DD-A1EK-01A	LIHC	Tumor/WT	pRF	0.0690848	0.930915
				TCGA-KR-A7K8-01A	LIHC	Tumor/WT	pRF	0.00573348	0.994267
				TCGA-DD-AAD6-01A	LIHC	Tumor/WT	pRF	7.87e-09	1
				TCGA-DD-A4NB-01A	LIHC	Tumor/WT	pN	0.930646	0.0693537
				TCGA-DD-A11C-01A	LIHC	Tumor/WT	pRF	0.00410382	0.995896
				TCGA-ED-A8O6-01A	LIHC	Tumor/WT	pRF	2.62e-10	1
				TCGA-DD-AAEB-01A	LIHC	Tumor/WT	pRF	0.288874	0.711126
				TCGA-DD-AAVP-01A	LIHC	Tumor/WT	pRF	0.0794262	0.920574
				TCGA-DD-A73A-01A	LIHC	Tumor/WT	pRF	0.111449	0.888551
				TCGA-RC-A6M4-01A	LIHC	Tumor/WT	pRF	0.0169196	0.98308
				TCGA-KR-A7K7-01A	LIHC	Tumor/WT	pRF	8.93e-09	1
				TCGA-G3-AAV0-01A	LIHC	Tumor/WT	pRF	2.75e-06	0.999997
				TCGA-DD-AAVY-01A	LIHC	Tumor/WT	pRF	0.0031796	0.99682
				TCGA-DD-A4NJ-01A	LIHC	Tumor/WT	pRF	0.00770504	0.992295
				TCGA-G3-A5SL-01A	LIHC	Tumor/WT	pRF	0.0179948	0.982005
				TCGA-DD-AAC8-01A	LIHC	Tumor/WT	pRF	0.00732771	0.992672
				TCGA-DD-A3A8-01A	LIHC	Tumor/WT	pRF	0.131701	0.868299
				TCGA-DD-A73C-01A	LIHC	Tumor/WT	pN	0.567929	0.432071
				TCGA-GJ-A9DB-01A	LIHC	Tumor/WT	pRF	0.276075	0.723925
				TCGA-G3-A7M5-01A	LIHC	Tumor/WT	pRF	0.00390353	0.996096
				TCGA-DD-AAW1-01A	LIHC	Tumor/WT	pN	0.804472	0.195528
				TCGA-XR-A8TF-01A	LIHC	Tumor/WT	pRF	0.015456	0.984544
				TCGA-CC-A5UC-01A	LIHC	Tumor/WT	pRF	3.27e-08	1
				TCGA-DD-A39Y-01A	LIHC	Tumor/WT	pRF	3.96e-12	1
				TCGA-DD-AADF-01A	LIHC	Tumor/WT	pRF	0.141393	0.858607
				TCGA-2Y-A9H5-01A	LIHC	Tumor/WT	pRF	0.234216	0.765784
				TCGA-05-4250-01A	Lung	Tumor/WT	pRF	6.23e-06	0.999994
				TCGA-64-5774-01A	Lung	Tumor/WT	pRF	0.0406126	0.959387
				TCGA-97-A4M6-01A	Lung	Tumor/WT	pRF	0.213405	0.786595
				TCGA-55-8508-01A	Lung	Tumor/WT	pRF	0.0272423	0.972758
				TCGA-78-7163-01A	Lung	Tumor/WT	pRF	0.0435233	0.956477
				TCGA-55-8619-01A	Lung	Tumor/WT	pN	0.682983	0.317017
				TCGA-75-6203-01A	Lung	Tumor/WT	pN	0.986725	0.0132751
				TCGA-NJ-A7XG-01A	Lung	Tumor/WT	pRF	0.034335	0.965665
				TCGA-86-8674-01A	Lung	Tumor/WT	pRF	0.00398219	0.996018
				TCGA-55-A48Y-01A	Lung	Tumor/WT	pRF	0.00489303	0.995107
				TCGA-05-4249-01A	Lung	Tumor/WT	pRF	0.0922884	0.907712
				TCGA-67-4679-01B	Lung	Tumor/WT	pN	0.659642	0.340358
				TCGA-55-A494-01A	Lung	Tumor/WT	pRF	1.26e-09	1
				TCGA-78-7633-01A	Lung	Tumor/WT	pN	0.641551	0.358449
				TCGA-55-8299-01A	Lung	Tumor/WT	pRF	0.186431	0.813569
				TCGA-67-6217-01A	Lung	Tumor/WT	pN	0.805649	0.194351
				TCGA-67-3774-01A	Lung	Tumor/WT	pN	0.742952	0.257048
				TCGA-MP-A4T6-01A	Lung	Tumor/WT	pRF	0.0899676	0.910032
				TCGA-50-5942-01A	Lung	Tumor/WT	pN	0.998487	0.00151338
				TCGA-86-8671-01A	Lung	Tumor/WT	pN	0.664808	0.335192
				TCGA-91-6829-01A	Lung	Tumor/WT	pRF	0.0252985	0.974702
				TCGA-91-8497-01A	Lung	Tumor/WT	pN	0.968978	0.0310219
				TCGA-69-7973-01A	Lung	Tumor/WT	pRF	0.00502101	0.994979
				TCGA-MP-A4TE-01A	Lung	Tumor/WT	pRF	1.04e-06	0.999999
				TCGA-MP-A4T8-01A	Lung	Tumor/WT	pRF	0.00622722	0.993773
				TCGA-62-A470-01A	Lung	Tumor/WT	pRF	0.0150327	0.984967
				TCGA-97-7552-01A	Lung	Tumor/WT	pN	0.932049	0.0679513
				TCGA-49-6744-01A	Lung	Tumor/WT	pN	0.718798	0.281202
				TCGA-64-1680-01A	Lung	Tumor/WT	pRF	0.221816	0.778184
				TCGA-55-8091-01A	Lung	Tumor/WT	pN	0.760091	0.239909
				TCGA-55-6982-01A	Lung	Tumor/WT	pRF	0.018706	0.981294
				TCGA-50-5051-01A	Lung	Tumor/WT	pRF	0.0158507	0.984149
				TCGA-78-7153-01A	Lung	Tumor/WT	pRF	0.0110817	0.988918
				TCGA-78-7161-01A	Lung	Tumor/WT	pRF	0.215157	0.784843
				TCGA-05-4418-01A	Lung	Tumor/WT	pRF	0.00618286	0.993817
				TCGA-86-7713-01A	Lung	Tumor/WT	pRF	5.4e-09	1
				TCGA-67-3773-01A	Lung	Tumor/WT	pN	0.921908	0.0780917
				TCGA-05-4422-01A	Lung	Tumor/WT	pRF	0.010919	0.989081
				TCGA-91-6830-01A	Lung	Tumor/WT	pRF	0.390821	0.609178
				TCGA-64-5815-01A	Lung	Tumor/WT	pRF	0.127881	0.872119
				TCGA-91-6849-01A	Lung	Tumor/WT	pN	0.726079	0.273921
				TCGA-80-5611-01A	Lung	Tumor/WT	pRF	3.92e-06	0.999996
				TCGA-62-A46S-01A	Lung	Tumor/WT	pRF	0.17375	0.82625
				TCGA-75-6206-01A	Lung	Tumor/WT	pN	0.66049	0.33951
				TCGA-75-6205-01A	Lung	Tumor/WT	pRF	0.0431103	0.95689
				TCGA-49-4510-01A	Lung	Tumor/WT	pN	0.517152	0.482848
				TCGA-78-8655-01A	Lung	Tumor/WT	pRF	0.0341826	0.965817
				TCGA-50-7109-01A	Lung	Tumor/WT	pRF	0.00461585	0.995384
				TCGA-55-6983-01A	Lung	Tumor/WT	pN	0.740922	0.259078
				TCGA-69-8254-01A	Lung	Tumor/WT	pN	0.947016	0.0529835
				TCGA-49-6761-01A	Lung	Tumor/WT	pRF	2.36e-08	1
				TCGA-69-8253-01A	Lung	Tumor/WT	pRF	0.00417026	0.99583
				TCGA-49-6743-01A	Lung	Tumor/WT	pRF	0.035687	0.964313
				TCGA-35-3615-01A	Lung	Tumor/WT	pRF	0.139301	0.860699
				TCGA-62-8397-01A	Lung	Tumor/WT	pRF	0.122544	0.877456
				TCGA-05-4417-01A	Lung	Tumor/WT	pRF	0.027133	0.972867
				TCGA-97-A4M2-01A	Lung	Tumor/WT	pN	0.837591	0.162409
				TCGA-97-A4M3-01A	Lung	Tumor/WT	pRF	0.418796	0.581204
				TCGA-78-7158-01A	Lung	Tumor/WT	pRF	0.00724771	0.992752
				TCGA-49-4512-01A	Lung	Tumor/WT	pRF	0.0411131	0.958887
				TCGA-L4-A4E6-01A	Lung	Tumor/WT	pN	0.979263	0.0207369
				TCGA-80-5607-01A	Lung	Tumor/WT	pRF	0.0729053	0.927095
				TCGA-91-A4BD-01A	Lung	Tumor/WT	pRF	0.128062	0.871938
				TCGA-86-8054-01A	Lung	Tumor/WT	pRF	1.69e-06	0.999998
				TCGA-44-8119-01A	Lung	Tumor/WT	pRF	9.83e-06	0.99999
				TCGA-44-4112-01A	Lung	Tumor/WT	pRF	0.0100354	0.989965
				TCGA-NJ-A4YI-01A	Lung	Tumor/WT	pRF	0.0298307	0.970169
				TCGA-05-5429-01A	Lung	Tumor/WT	pRF	0.0179694	0.982031
				TCGA-MP-A4SW-01A	Lung	Tumor/WT	pRF	0.0155997	0.9844
				TCGA-86-8278-01A	Lung	Tumor/WT	pRF	0.438868	0.561132
				TCGA-NJ-A55R-01A	Lung	Tumor/WT	pRF	0.0964512	0.903549
				TCGA-91-8496-01A	Lung	Tumor/WT	pN	0.517618	0.482382
				TCGA-38-4625-01A	Lung	Tumor/WT	pRF	1.06e-09	1
				TCGA-55-8615-01A	Lung	Tumor/WT	pRF	0.0175989	0.982401
				TCGA-38-7271-01A	Lung	Tumor/WT	pN	0.958324	0.0416765
				TCGA-49-AAR2-01A	Lung	Tumor/WT	pRF	9.87e-06	0.99999
				TCGA-86-7953-01A	Lung	Tumor/WT	pRF	0.0266535	0.973347
				TCGA-75-5126-01A	Lung	Tumor/WT	pRF	0.157841	0.842159
				TCGA-86-8359-01A	Lung	Tumor/WT	pRF	0.0758662	0.924134
				TCGA-55-A490-01A	Lung	Tumor/WT	pRF	1.3e-05	0.999987
				TCGA-49-4507-01A	Lung	Tumor/WT	pRF	6.99e-07	0.999999
				TCGA-55-6987-01A	Lung	Tumor/WT	pRF	0.321047	0.678953
				TCGA-49-4494-01A	Lung	Tumor/WT	pRF	1.08e-07	1
				TCGA-55-6543-01A	Lung	Tumor/WT	pN	0.574225	0.425775
				TCGA-64-1678-01A	Lung	Tumor/WT	pRF	1.55e-08	1
				TCGA-91-6835-01A	Lung	Tumor/WT	pRF	0.378806	0.621194
				TCGA-99-AA5R-01A	Lung	Tumor/WT	pN	0.948612	0.0513876
				TCGA-S2-AA1A-01A	Lung	Tumor/WT	pN	0.88239	0.11761
				TCGA-69-7761-01A	Lung	Tumor/WT	pRF	0.0683331	0.931667
				TCGA-75-7030-01A	Lung	Tumor/WT	pN	0.978409	0.0215912
				TCGA-97-A4M0-01A	Lung	Tumor/WT	pRF	0.0184726	0.981527
				TCGA-91-6828-01A	Lung	Tumor/WT	pRF	0.0954277	0.904572
				TCGA-73-4677-01A	Lung	Tumor/WT	pRF	0.393631	0.606369
				TCGA-49-4501-01A	Lung	Tumor/WT	pN	0.513955	0.486045
				TCGA-44-2655-01A	Lung	Tumor/WT	pN	0.478564	0.521436
				TCGA-05-4434-01A	Lung	Tumor/WT	pRF	0.121052	0.878948
				TCGA-38-4626-01A	Lung	Tumor/WT	pN	0.888094	0.111906
				TCGA-49-4506-01A	Lung	Tumor/WT	pRF	2.8e-07	1
				TCGA-55-6981-01A	Lung	Tumor/WT	pRF	9.87e-07	0.999999
				TCGA-62-A46P-01A	Lung	Tumor/WT	pRF	0.00364372	0.996356
				TCGA-67-6216-01A	Lung	Tumor/WT	pRF	0.329799	0.670201
				TCGA-97-8176-01A	Lung	Tumor/WT	pRF	0.00708579	0.992914
				TCGA-49-6745-01A	Lung	Tumor/WT	pRF	0.0360864	0.963914
				TCGA-44-6148-01A	Lung	Tumor/WT	pN	0.999952	4.81e-05
				TCGA-75-6212-01A	Lung	Tumor/WT	pN	0.936346	0.0636539
				TCGA-44-2666-01A	Lung	Tumor/WT	pRF	0.138177	0.861823
				TCGA-73-4675-01A	Lung	Tumor/WT	pRF	0.073478	0.926522
				TCGA-J2-8194-01A	Lung	Tumor/WT	pRF	0.159105	0.840895
				TCGA-55-6970-01A	Lung	Tumor/WT	pRF	0.0352359	0.964764
				TCGA-L9-A50W-01A	Lung	Tumor/WT	pRF	0.0620343	0.937966
				TCGA-55-7816-01A	Lung	Tumor/WT	pN	0.998167	0.00183252
				TCGA-55-8207-01A	Lung	Tumor/WT	pN	0.791857	0.208143
				TCGA-44-6146-01B	Lung	Tumor/WT	pN	0.513365	0.486635
				TCGA-67-3772-01A	Lung	Tumor/WT	pRF	0.13452	0.86548
				TCGA-97-A4M5-01A	Lung	Tumor/WT	pRF	0.174082	0.825918
				TCGA-99-8032-01A	Lung	Tumor/WT	pRF	0.0093298	0.99067
				TCGA-05-4425-01A	Lung	Tumor/WT	pRF	0.0168477	0.983152
				TCGA-93-7347-01A	Lung	Tumor/WT	pRF	0.333559	0.666441
				TCGA-75-7027-01A	Lung	Tumor/WT	pRF	1.66e-07	1
				TCGA-50-5044-01A	Lung	Tumor/WT	pRF	0.0277845	0.972215
				TCGA-86-6562-01A	Lung	Tumor/WT	pRF	0.0368407	0.963159
				TCGA-95-A4VP-01A	Lung	Tumor/WT	pRF	0.0805364	0.919464
				TCGA-49-AARO-01A	Lung	Tumor/WT	pRF	0.0330601	0.96694
				TCGA-55-6642-01A	Lung	Tumor/WT	pRF	0.133299	0.866701
				TCGA-97-7546-01A	Lung	Tumor/WT	pN	0.98872	0.0112804
				TCGA-97-7547-01A	Lung	Tumor/WT	pRF	0.100604	0.899396
				TCGA-NJ-A55O-01A	Lung	Tumor/WT	pRF	0.0368013	0.963199
				TCGA-78-7143-01A	Lung	Tumor/WT	pRF	0.065395	0.934605
				TCGA-NJ-A55A-01A	Lung	Tumor/WT	pN	0.917381	0.0826193
				TCGA-55-8505-01A	Lung	Tumor/WT	pRF	0.00428362	0.995716
				TCGA-97-7941-01A	Lung	Tumor/WT	pN	0.85544	0.14456
				TCGA-55-8203-01A	Lung	Tumor/WT	pRF	0.0142231	0.985777
				TCGA-71-6725-01A	Lung	Tumor/WT	pRF	2.5e-09	1
				TCGA-55-6978-01A	Lung	Tumor/WT	pRF	0.00948862	0.990511
				TCGA-MP-A4T7-01A	Lung	Tumor/WT	pRF	0.0800677	0.919932
				TCGA-69-7763-01A	Lung	Tumor/WT	pN	0.627569	0.372431
				TCGA-73-4658-01A	Lung	Tumor/WT	pRF	0.0823187	0.917681
				TCGA-73-7498-01A	Lung	Tumor/WT	pRF	0.423647	0.576353
				TCGA-55-8206-01A	Lung	Tumor/WT	pN	0.866705	0.133295
				TCGA-95-7948-01A	Lung	Tumor/WT	pRF	0.0027085	0.997291
				TCGA-50-8459-01A	Lung	Tumor/WT	pN	0.874559	0.125441
				TCGA-49-6742-01A	Lung	Tumor/WT	pRF	0.109313	0.890687
				TCGA-L9-A443-01A	Lung	Tumor/WT	pRF	0.0329181	0.967082
				TCGA-97-A4M7-01A	Lung	Tumor/WT	pN	0.547837	0.452163
				TCGA-MP-A4TH-01A	Lung	Tumor/WT	pRF	0.355734	0.644266
				TCGA-75-5122-01A	Lung	Tumor/WT	pRF	0.354649	0.645351
				TCGA-50-5072-01A	Lung	Tumor/WT	pRF	0.00426829	0.995732
				TCGA-55-8087-01A	Lung	Tumor/WT	pRF	0.380473	0.619527
				TCGA-44-6146-01A	Lung	Tumor/WT	pRF	0.0532091	0.946791
				TCGA-38-4628-01A	Lung	Tumor/WT	pRF	0.00324706	0.996753
				TCGA-38-4627-01A	Lung	Tumor/WT	pN	0.785068	0.214932
				TCGA-62-A46V-01A	Lung	Tumor/WT	pRF	0.0352419	0.964758
				TCGA-55-6984-01A	Lung	Tumor/WT	pRF	0.0936844	0.906316
				TCGA-38-4631-01A	Lung	Tumor/WT	pRF	1.01e-10	1
				TCGA-78-7159-01A	Lung	Tumor/WT	pRF	1.39e-05	0.999986
				TCGA-86-7955-01A	Lung	Tumor/WT	pRF	1.46e-08	1
				TCGA-97-8177-01A	Lung	Tumor/WT	pN	0.548147	0.451853
				TCGA-MP-A4TJ-01A	Lung	Tumor/WT	pN	0.801661	0.198339
				TCGA-50-5055-01A	Lung	Tumor/WT	pN	0.800402	0.199598
				TCGA-78-8648-01A	Lung	Tumor/WT	pN	0.84365	0.15635
				TCGA-50-5935-01A	Lung	Tumor/WT	pN	0.523225	0.476775
				TCGA-78-7167-01A	Lung	Tumor/WT	pRF	0.149352	0.850648
				TCGA-05-4244-01A	Lung	Tumor/WT	pRF	0.0169235	0.983076
				TCGA-78-7537-01A	Lung	Tumor/WT	pN	0.604178	0.395822
				TCGA-93-A4JQ-01A	Lung	Tumor/WT	pRF	0.0301895	0.969811
				TCGA-86-A456-01A	Lung	Tumor/WT	pN	0.583962	0.416038
				TCGA-91-7771-01A	Lung	Tumor/WT	pN	0.831357	0.168643
				TCGA-86-A4P8-01A	Lung	Tumor/WT	pN	0.993399	0.0066005
				TCGA-50-8457-01A	Lung	Tumor/WT	pN	0.986492	0.0135081
				TCGA-80-5608-01A	Lung	Tumor/WT	pRF	1.08e-05	0.999989
				TCGA-44-7671-01A	Lung	Tumor/WT	pRF	0.086088	0.913912
				TCGA-75-7025-01A	Lung	Tumor/WT	pN	0.937712	0.0622883
				TCGA-55-6971-01A	Lung	Tumor/WT	pN	0.810166	0.189834
				TCGA-50-5941-01A	Lung	Tumor/WT	pRF	0.0195905	0.98041
				TCGA-78-7539-01A	Lung	Tumor/WT	pRF	0.0459769	0.954023
				TCGA-44-2665-01A	Lung	Tumor/WT	pRF	0.424201	0.575799
				TCGA-55-7725-01A	Lung	Tumor/WT	pN	0.959947	0.0400531
				TCGA-64-5779-01A	Lung	Tumor/WT	pRF	0.00781189	0.992188
				TCGA-86-A4D0-01A	Lung	Tumor/WT	pRF	2.48e-08	1
				TCGA-53-7813-01A	Lung	Tumor/WT	pRF	0.00324096	0.996759
				TCGA-44-5643-01A	Lung	Tumor/WT	pRF	4.27e-08	1
				TCGA-97-8552-01A	Lung	Tumor/WT	pN	0.843921	0.156079
				TCGA-69-7764-01A	Lung	Tumor/WT	pRF	0.143426	0.856574
				TCGA-49-4486-01A	Lung	Tumor/WT	pRF	0.33783	0.66217
				TCGA-62-8398-01A	Lung	Tumor/WT	pRF	1.6e-05	0.999984
				TCGA-67-6215-01A	Lung	Tumor/WT	pRF	0.0138748	0.986125
				TCGA-86-8669-01A	Lung	Tumor/WT	pRF	0.0389621	0.961038
				TCGA-49-AARR-01A	Lung	Tumor/WT	pN	0.994638	0.00536244
				TCGA-44-A47B-01A	Lung	Tumor/WT	pRF	0.0059801	0.99402
				TCGA-55-8097-01A	Lung	Tumor/WT	pRF	0.312305	0.687695
				TCGA-97-8171-01A	Lung	Tumor/WT	pRF	0.0165741	0.983426
				TCGA-62-8395-01A	Lung	Tumor/WT	pRF	0.256674	0.743326
				TCGA-97-8174-01A	Lung	Tumor/WT	pN	0.969362	0.0306385
				TCGA-93-7348-01A	Lung	Tumor/WT	pN	0.896899	0.103101
				TCGA-55-8621-01A	Lung	Tumor/WT	pN	0.746834	0.253166
				TCGA-J2-A4AG-01A	Lung	Tumor/WT	pRF	0.275659	0.724341
				TCGA-50-5936-01A	Lung	Tumor/WT	pRF	0.0119141	0.988086
				TCGA-44-4112-01B	Lung	Tumor/WT	pRF	0.157425	0.842575
				TCGA-44-2666-01B	Lung	Tumor/WT	pN	0.607416	0.392584
				TCGA-NJ-A4YQ-01A	Lung	Tumor/WT	pRF	0.00512193	0.994878
				TCGA-44-2657-01A	Lung	Tumor/WT	pN	0.47621	0.52379
				TCGA-55-7724-01A	Lung	Tumor/WT	pN	0.914898	0.0851015
				TCGA-55-6972-01A	Lung	Tumor/WT	pRF	0.00727041	0.99273
				TCGA-44-3919-01A	Lung	Tumor/WT	pRF	0.196168	0.803832
				TCGA-J2-8192-01A	Lung	Tumor/WT	pN	0.532568	0.467432
				TCGA-44-A47A-01A	Lung	Tumor/WT	pRF	0.116965	0.883035
				TCGA-69-8453-01A	Lung	Tumor/WT	pN	0.73169	0.26831
				TCGA-73-4662-01A	Lung	Tumor/WT	pRF	0.20222	0.79778
				TCGA-NJ-A4YP-01A	Lung	Tumor/WT	pRF	0.00553644	0.994464
				TCGA-73-4668-01A	Lung	Tumor/WT	pRF	4.78e-06	0.999995
				TCGA-95-A4VN-01A	Lung	Tumor/WT	pRF	1.06e-06	0.999999
				TCGA-78-7156-01A	Lung	Tumor/WT	pN	0.921663	0.0783371
				TCGA-38-A44F-01A	Lung	Tumor/WT	pN	0.91815	0.0818496
				TCGA-55-7815-01A	Lung	Tumor/WT	pN	0.860744	0.139256
				TCGA-55-7281-01A	Lung	Tumor/WT	pRF	0.115897	0.884103
				TCGA-78-7166-01A	Lung	Tumor/WT	pRF	5.41e-07	0.999999
				TCGA-05-5715-01A	Lung	Tumor/WT	pRF	0.00391659	0.996083
				TCGA-78-7152-01A	Lung	Tumor/WT	pRF	0.0266519	0.973348
				TCGA-64-5781-01A	Lung	Tumor/WT	pRF	4.44e-06	0.999996
				TCGA-MP-A4TD-01A	Lung	Tumor/WT	pRF	0.0680579	0.931942
				TCGA-86-8281-01A	Lung	Tumor/WT	pRF	0.0625542	0.937446
				TCGA-55-8513-01A	Lung	Tumor/WT	pN	0.939392	0.0606079
				TCGA-05-4390-01A	Lung	Tumor/WT	pRF	5.53e-08	1
				TCGA-J2-A4AE-01A	Lung	Tumor/WT	pN	0.911814	0.088186
				TCGA-73-4659-01A	Lung	Tumor/WT	pRF	0.022783	0.977217
				TCGA-44-6776-01A	Lung	Tumor/WT	pRF	0.0506675	0.949333
				TCGA-05-4403-01A	Lung	Tumor/WT	pRF	0.259116	0.740884
				TCGA-55-8512-01A	Lung	Tumor/WT	pN	0.964737	0.0352634
				TCGA-55-6986-01A	Lung	Tumor/WT	pRF	0.125262	0.874738
				TCGA-50-5932-01A	Lung	Tumor/WT	pRF	0.0120909	0.987909
				TCGA-44-7659-01A	Lung	Tumor/WT	pN	0.775166	0.224834
				TCGA-55-7728-01A	Lung	Tumor/WT	pRF	0.215205	0.784795
				TCGA-44-7672-01A	Lung	Tumor/WT	pRF	0.121994	0.878006
				TCGA-86-7714-01A	Lung	Tumor/WT	pN	0.638066	0.361934
				TCGA-78-7162-01A	Lung	Tumor/WT	pN	0.818041	0.181959
				TCGA-55-A492-01A	Lung	Tumor/WT	pRF	0.254035	0.745965
				TCGA-50-6597-01A	Lung	Tumor/WT	pN	0.79423	0.20577
				TCGA-MP-A5C7-01A	Lung	Tumor/WT	pRF	0.128233	0.871767
				TCGA-78-7160-01A	Lung	Tumor/WT	pRF	0.122227	0.877773
				TCGA-44-3398-01A	Lung	Tumor/WT	pRF	0.43691	0.56309
				TCGA-55-8090-01A	Lung	Tumor/WT	pRF	0.0490374	0.950963
				TCGA-55-7284-01B	Lung	Tumor/WT	pN	0.454019	0.545981
				TCGA-78-7148-01A	Lung	Tumor/WT	pRF	0.0369546	0.963045
				TCGA-MP-A4SY-01A	Lung	Tumor/WT	pRF	0.00389974	0.9961
				TCGA-86-8668-01A	Lung	Tumor/WT	pN	0.829454	0.170546
				TCGA-05-4389-01A	Lung	Tumor/WT	pRF	0.00338299	0.996617
				TCGA-95-A4VK-01A	Lung	Tumor/WT	pRF	0.211539	0.788461
				TCGA-86-8076-01A	Lung	Tumor/WT	pN	0.779169	0.220831
				TCGA-18-4086-01A	Lung	Tumor/WT	pRF	1.55e-05	0.999984
				TCGA-56-A5DR-01A	Lung	Tumor/WT	pRF	2.64e-10	1
				TCGA-33-4589-01A	Lung	Tumor/WT	pRF	1.27e-10	1
				TCGA-58-8392-01A	Lung	Tumor/WT	pRF	0.00351643	0.996484
				TCGA-90-A4ED-01A	Lung	Tumor/WT	pRF	0.00789464	0.992105
				TCGA-66-2789-01A	Lung	Tumor/WT	pRF	0.0131545	0.986845
				TCGA-56-8305-01A	Lung	Tumor/WT	pRF	1.44e-07	1
				TCGA-77-A5FZ-01A	Lung	Tumor/WT	pN	0.968361	0.031639
				TCGA-66-2753-01A	Lung	Tumor/WT	pRF	8.93e-06	0.999991
				TCGA-22-1005-01A	Lung	Tumor/WT	pN	0.555948	0.444052
				TCGA-56-A4ZJ-01A	Lung	Tumor/WT	pRF	0.105433	0.894567
				TCGA-90-7964-01A	Lung	Tumor/WT	pRF	1.23e-05	0.999988
				TCGA-85-A513-01A	Lung	Tumor/WT	pRF	0.363105	0.636895
				TCGA-98-8022-01A	Lung	Tumor/WT	pRF	0.0445227	0.955477
				TCGA-56-8626-01A	Lung	Tumor/WT	pRF	0.028747	0.971253
				TCGA-66-2769-01A	Lung	Tumor/WT	pRF	1.05e-06	0.999999
				TCGA-85-6175-01A	Lung	Tumor/WT	pN	0.912747	0.0872527
				TCGA-63-A5MM-01A	Lung	Tumor/WT	pRF	0.0275057	0.972494
				TCGA-66-2737-01A	Lung	Tumor/WT	pRF	0.0262699	0.97373
				TCGA-52-7811-01A	Lung	Tumor/WT	pRF	0.0129188	0.987081
				TCGA-60-2716-01A	Lung	Tumor/WT	pRF	0.29779	0.70221
				TCGA-43-7657-01A	Lung	Tumor/WT	pRF	8.77e-07	0.999999
				TCGA-NC-A5HE-01A	Lung	Tumor/WT	pRF	0.00391232	0.996088
				TCGA-34-5234-01A	Lung	Tumor/WT	pRF	0.180696	0.819304
				TCGA-52-7812-01A	Lung	Tumor/WT	pRF	1.08e-08	1
				TCGA-63-A5MN-01A	Lung	Tumor/WT	pRF	0.0587553	0.941245
				TCGA-O2-A52S-01A	Lung	Tumor/WT	pRF	1.09e-10	1
				TCGA-58-8390-01A	Lung	Tumor/WT	pRF	1.17e-06	0.999999
				TCGA-96-A4JL-01A	Lung	Tumor/WT	pRF	0.0143013	0.985699
				TCGA-77-8136-01A	Lung	Tumor/WT	pRF	0.0137693	0.986231
				TCGA-90-A59Q-01A	Lung	Tumor/WT	pRF	0.0129716	0.987028
				TCGA-O2-A5IB-01A	Lung	Tumor/WT	pRF	0.00360468	0.996395
				TCGA-56-8623-01A	Lung	Tumor/WT	pN	0.999384	0.00061637
				TCGA-18-3419-01A	Lung	Tumor/WT	pRF	1.89e-05	0.999981
				TCGA-85-8584-01A	Lung	Tumor/WT	pRF	0.0256202	0.97438
				TCGA-43-6771-01A	Lung	Tumor/WT	pRF	0.0457231	0.954277
				TCGA-66-2790-01A	Lung	Tumor/WT	pRF	0.0112522	0.988748
				TCGA-60-2706-01A	Lung	Tumor/WT	pRF	4.97e-06	0.999995
				TCGA-68-8251-01A	Lung	Tumor/WT	pRF	0.00779024	0.99221
				TCGA-LA-A7SW-01A	Lung	Tumor/WT	pRF	4.64e-10	1
				TCGA-21-1072-01A	Lung	Tumor/WT	pRF	5.16e-06	0.999995
				TCGA-43-2578-01A	Lung	Tumor/WT	pRF	1.2e-06	0.999999
				TCGA-56-7731-01A	Lung	Tumor/WT	pRF	0.3947	0.6053
				TCGA-94-8490-01A	Lung	Tumor/WT	pRF	1.42e-07	1
				TCGA-21-1081-01A	Lung	Tumor/WT	pRF	4.6e-07	1
				TCGA-O2-A52Q-01A	Lung	Tumor/WT	pRF	1.72e-09	1
				TCGA-63-7023-01A	Lung	Tumor/WT	pRF	7.88e-11	1
				TCGA-60-2697-01A	Lung	Tumor/WT	pN	0.772543	0.227457
				TCGA-98-A539-01A	Lung	Tumor/WT	pRF	5.11e-07	0.999999
				TCGA-98-A53C-01A	Lung	Tumor/WT	pN	0.988948	0.0110519
				TCGA-60-2726-01A	Lung	Tumor/WT	pRF	9.86e-09	1
				TCGA-66-2771-01A	Lung	Tumor/WT	pRF	0.00842659	0.991573
				TCGA-21-1071-01A	Lung	Tumor/WT	pRF	0.00369906	0.996301
				TCGA-22-1017-01A	Lung	Tumor/WT	pRF	0.00672488	0.993275
				TCGA-98-A53H-01A	Lung	Tumor/WT	pN	0.728594	0.271406
				TCGA-NC-A5HH-01A	Lung	Tumor/WT	pRF	3.32e-08	1
				TCGA-39-5030-01A	Lung	Tumor/WT	pRF	0.0619295	0.938071
				TCGA-37-4129-01A	Lung	Tumor/WT	pN	0.825105	0.174895
				TCGA-66-2783-01A	Lung	Tumor/WT	pRF	0.065915	0.934085
				TCGA-66-2780-01A	Lung	Tumor/WT	pRF	3.88e-07	1
				TCGA-98-A53D-01A	Lung	Tumor/WT	pN	0.992837	0.00716289
				TCGA-56-A4BX-01A	Lung	Tumor/WT	pRF	1.35e-08	1
				TCGA-77-8145-01A	Lung	Tumor/WT	pRF	3.3e-06	0.999997
				TCGA-68-7756-01A	Lung	Tumor/WT	pRF	0.00359128	0.996409
				TCGA-46-3766-01A	Lung	Tumor/WT	pN	0.785106	0.214894
				TCGA-77-7138-01A	Lung	Tumor/WT	pRF	2.64e-07	1
				TCGA-39-5027-01A	Lung	Tumor/WT	pRF	3.36e-07	1
				TCGA-43-A56U-01A	Lung	Tumor/WT	pRF	0.428139	0.571861
				TCGA-85-A4PA-01A	Lung	Tumor/WT	pRF	0.172955	0.827045
				TCGA-6A-AB49-01A	Lung	Tumor/WT	pRF	1.62e-13	1
				TCGA-85-8276-01A	Lung	Tumor/WT	pRF	0.00362523	0.996375
				TCGA-63-A5MG-01A	Lung	Tumor/WT	pRF	0.0479537	0.952046
				TCGA-90-6837-01A	Lung	Tumor/WT	pRF	0.0138887	0.986111
				TCGA-68-7755-01A	Lung	Tumor/WT	pRF	1.32e-05	0.999987
				TCGA-98-7454-01A	Lung	Tumor/WT	pRF	0.343411	0.656589
				TCGA-34-8456-01A	Lung	Tumor/WT	pRF	0.014087	0.985913
				TCGA-22-4591-01A	Lung	Tumor/WT	pRF	1.92e-07	1
				TCGA-66-2767-01A	Lung	Tumor/WT	pRF	0.0830565	0.916943
				TCGA-77-8009-01A	Lung	Tumor/WT	pRF	1.32e-06	0.999999
				TCGA-92-7341-01A	Lung	Tumor/WT	pRF	2.46e-07	1
				TCGA-68-A59I-01A	Lung	Tumor/WT	pRF	0.317658	0.682342
				TCGA-22-4596-01A	Lung	Tumor/WT	pRF	0.0389979	0.961002
				TCGA-D7-5577-01A	STAD	Tumor/WT	pRF	1.43e-05	0.999986
				TCGA-BR-7958-01A	STAD	Tumor/WT	pRF	0.0040058	0.995994
				TCGA-D7-8572-01A	STAD	Tumor/WT	pRF	0.112236	0.887764
				TCGA-D7-8573-01A	STAD	Tumor/WT	pRF	1.1e-07	1
				TCGA-BR-8380-01A	STAD	Tumor/WT	pN	0.992956	0.00704446
				TCGA-CG-5726-01A	STAD	Tumor/WT	pRF	7.41e-08	1
				TCGA-BR-6453-01A	STAD	Tumor/WT	pRF	0.291406	0.708594
				TCGA-BR-A4QL-01A	STAD	Tumor/WT	pRF	3.26e-07	1
				TCGA-R5-A7ZI-01A	STAD	Tumor/WT	pRF	1.07e-06	0.999999
				TCGA-R5-A7ZR-01A	STAD	Tumor/WT	pRF	6.32e-06	0.999994
				TCGA-BR-8680-01A	STAD	Tumor/WT	pRF	1.72e-08	1
				TCGA-CG-5722-01A	STAD	Tumor/WT	pRF	0.0105218	0.989478
				TCGA-RD-A8N2-01A	STAD	Tumor/WT	pN	0.999644	0.00035629
				TCGA-VQ-A92D-01A	STAD	Tumor/WT	pRF	0.00927955	0.99072
				TCGA-HU-A4GT-01A	STAD	Tumor/WT	pRF	1.88e-06	0.999998
				TCGA-KB-A6F7-01A	STAD	Tumor/WT	pRF	2.17e-07	1
				TCGA-D7-A74A-01A	STAD	Tumor/WT	pRF	0.00271787	0.997282
				TCGA-HU-8602-01A	STAD	Tumor/WT	pRF	4.73e-09	1
				TCGA-CG-4442-01A	STAD	Tumor/WT	pRF	0.00429485	0.995705
				TCGA-BR-8591-01A	STAD	Tumor/WT	pRF	7.89e-06	0.999992
				TCGA-VQ-A8PO-01A	STAD	Tumor/WT	pRF	3.11e-06	0.999997
				TCGA-BR-7717-01A	STAD	Tumor/WT	pRF	0.0110872	0.988913
				TCGA-CG-4475-01A	STAD	Tumor/WT	pRF	0.0696943	0.930306
				TCGA-BR-A4J9-01A	STAD	Tumor/WT	pN	0.997878	0.00212202
				TCGA-D7-A747-01A	STAD	Tumor/WT	pN	0.924863	0.0751367
				TCGA-RD-A8MV-01A	STAD	Tumor/WT	pRF	0.0271113	0.972889
				TCGA-HU-A4GJ-01A	STAD	Tumor/WT	pRF	0.255436	0.744564
				TCGA-D7-6519-01A	STAD	Tumor/WT	pRF	0.0227409	0.977259
				TCGA-BR-6454-01A	STAD	Tumor/WT	pRF	0.0336009	0.966399
				TCGA-HU-A4HB-01A	STAD	Tumor/WT	pRF	0.0588567	0.941143
				TCGA-BR-4280-01A	STAD	Tumor/WT	pRF	0.02385	0.97615
				TCGA-D7-8575-01A	STAD	Tumor/WT	pRF	0.369976	0.630024
				TCGA-BR-4369-01A	STAD	Tumor/WT	pRF	0.0111575	0.988842
				TCGA-BR-8372-01A	STAD	Tumor/WT	pRF	8.68e-06	0.999991
				TCGA-BR-8382-01A	STAD	Tumor/WT	pRF	0.00267027	0.99733
				TCGA-BR-A4IV-01A	STAD	Tumor/WT	pN	0.996957	0.00304319
				TCGA-BR-8588-01A	STAD	Tumor/WT	pRF	0.0400647	0.959935
				TCGA-CD-5801-01A	STAD	Tumor/WT	pRF	3.22e-06	0.999997
				TCGA-CG-4462-01A	STAD	Tumor/WT	pN	0.955604	0.044396
				TCGA-VQ-A8PB-01A	STAD	Tumor/WT	pRF	5.61e-07	0.999999
				TCGA-BR-8284-01A	STAD	Tumor/WT	pRF	0.0213108	0.978689
				TCGA-3M-AB47-01A	STAD	Tumor/WT	pRF	0.18571	0.81429
				TCGA-CD-A4MG-01A	STAD	Tumor/WT	pRF	4.39e-06	0.999996
				TCGA-BR-4191-01A	STAD	Tumor/WT	pRF	0.0219575	0.978042
				TCGA-BR-A44T-01A	STAD	Tumor/WT	pN	0.963797	0.0362027
				TCGA-HU-A4H6-01A	STAD	Tumor/WT	pRF	4.66e-06	0.999995
				TCGA-ZA-A8F6-01A	STAD	Tumor/WT	pN	0.761965	0.238035
				TCGA-RD-A7BW-01A	STAD	Tumor/WT	pN	0.977603	0.0223969
				TCGA-D7-8570-01A	STAD	Tumor/WT	pRF	0.0393948	0.960605
				TCGA-BR-4368-01A	STAD	Tumor/WT	pRF	0.130462	0.869538
				TCGA-VQ-A8P3-01A	STAD	Tumor/WT	pRF	0.00970943	0.990291
				TCGA-D7-8579-01A	STAD	Tumor/WT	pN	0.629823	0.370177
				TCGA-VQ-AA69-01A	STAD	Tumor/WT	pRF	1.17e-06	0.999999
				TCGA-BR-8371-01A	STAD	Tumor/WT	pN	0.995672	0.00432785
				TCGA-BR-6705-01A	STAD	Tumor/WT	pN	0.977798	0.0222016
				TCGA-HU-A4G9-01A	STAD	Tumor/WT	pRF	2.43e-08	1
				TCGA-BR-6564-01A	STAD	Tumor/WT	pN	0.994092	0.00590802
				TCGA-CG-4465-01A	STAD	Tumor/WT	pRF	0.0425065	0.957494
				TCGA-CG-4441-01A	STAD	Tumor/WT	pRF	0.0121139	0.987886
				TCGA-CG-5719-01A	STAD	Tumor/WT	pRF	0.11746	0.88254
				TCGA-FP-7998-01A	STAD	Tumor/WT	pRF	0.35129	0.64871
				TCGA-VQ-A8PQ-01A	STAD	Tumor/WT	pN	0.716361	0.283639
				TCGA-BR-8291-01A	STAD	Tumor/WT	pRF	0.444024	0.555976
				TCGA-VQ-A8PF-01A	STAD	Tumor/WT	pRF	0.0586834	0.941317
				TCGA-VQ-A91K-01A	STAD	Tumor/WT	pRF	0.0233251	0.976675
				TCGA-BR-4367-01A	STAD	Tumor/WT	pRF	0.00461325	0.995387
				TCGA-BR-8687-01A	STAD	Tumor/WT	pRF	0.0592619	0.940738
				TCGA-HU-A4G8-01A	STAD	Tumor/WT	pRF	6.27e-06	0.999994
				TCGA-CD-A48A-01A	STAD	Tumor/WT	pRF	0.0142705	0.98573
				TCGA-BR-4294-01A	STAD	Tumor/WT	pN	0.989826	0.0101741
				TCGA-BR-A4J4-01A	STAD	Tumor/WT	pRF	4.2e-06	0.999996
				TCGA-VQ-AA6F-01A	STAD	Tumor/WT	pRF	0.0095954	0.990405
				TCGA-BR-6707-01A	STAD	Tumor/WT	pRF	1.13e-06	0.999999
				TCGA-BR-8677-01A	STAD	Tumor/WT	pRF	0.0536316	0.946368
				TCGA-CG-4304-01A	STAD	Tumor/WT	pRF	0.416399	0.583601
				TCGA-D7-8574-01A	STAD	Tumor/WT	pN	0.915389	0.0846111
				TCGA-CD-8532-01A	STAD	Tumor/WT	pRF	0.14683	0.85317
				TCGA-VQ-A91A-01A	STAD	Tumor/WT	pRF	0.0341959	0.965804
				TCGA-D7-A4Z0-01A	STAD	Tumor/WT	pRF	0.267943	0.732057
				TCGA-HU-A4H5-01A	STAD	Tumor/WT	pRF	1.59e-06	0.999998
				TCGA-BR-7959-01A	STAD	Tumor/WT	pRF	0.0437414	0.956259
				TCGA-BR-A4J7-01A	STAD	Tumor/WT	pN	0.954354	0.0456456
				TCGA-VQ-A927-01A	STAD	Tumor/WT	pRF	0.0540301	0.94597
				TCGA-D7-A748-01A	STAD	Tumor/WT	pRF	0.0488754	0.951125
				TCGA-BR-7722-01A	STAD	Tumor/WT	pRF	0.0480432	0.951957
				TCGA-RD-A8N5-01A	STAD	Tumor/WT	pRF	0.0789428	0.921057
				TCGA-VQ-AA6D-01A	STAD	Tumor/WT	pRF	3.47e-07	1
				TCGA-D7-A6EZ-01A	STAD	Tumor/WT	pRF	7.57e-06	0.999992
				TCGA-VQ-A8PD-01A	STAD	Tumor/WT	pRF	0.11337	0.88663
				TCGA-VQ-A924-01A	STAD	Tumor/WT	pRF	0.00299829	0.997002
				TCGA-IN-A6RN-01A	STAD	Tumor/WT	pRF	0.34551	0.65449
				TCGA-HU-A4H8-01A	STAD	Tumor/WT	pRF	0.00397204	0.996028
				TCGA-BR-4370-01A	STAD	Tumor/WT	pRF	0.118198	0.881802
				TCGA-BR-6852-01A	STAD	Tumor/WT	pRF	0.00752287	0.992477
				TCGA-CG-4476-01A	STAD	Tumor/WT	pN	0.648672	0.351328
				TCGA-CG-4443-01A	STAD	Tumor/WT	pRF	0.0380771	0.961923
				TCGA-BR-4257-01A	STAD	Tumor/WT	pRF	1.22e-05	0.999988
				TCGA-BR-6452-01A	STAD	Tumor/WT	pRF	0.00650834	0.993492
				TCGA-VQ-A928-01A	STAD	Tumor/WT	pRF	0.0282792	0.971721
				TCGA-BR-8059-01A	STAD	Tumor/WT	pRF	0.0930326	0.906967
				TCGA-VQ-A8P8-01A	STAD	Tumor/WT	pRF	0.0654121	0.934588
				TCGA-VQ-A91D-01A	STAD	Tumor/WT	pRF	0.00346998	0.99653
				TCGA-BR-8364-01A	STAD	Tumor/WT	pN	0.98385	0.0161504
				TCGA-HU-A4G2-01A	STAD	Tumor/WT	pRF	2.08e-06	0.999998
				TCGA-CG-5732-01A	STAD	Tumor/WT	pRF	0.143406	0.856594
				TCGA-VQ-A8PU-01A	STAD	Tumor/WT	pRF	9.85e-08	1
				TCGA-HU-A4H0-01A	STAD	Tumor/WT	pRF	1.64e-08	1
				TCGA-CD-8534-01A	STAD	Tumor/WT	pRF	0.0347593	0.965241
				TCGA-BR-8381-01A	STAD	Tumor/WT	pRF	0.0294796	0.97052
				TCGA-D7-A6EY-01A	STAD	Tumor/WT	pRF	0.00742522	0.992575
				TCGA-BR-7704-01A	STAD	Tumor/WT	pRF	6.67e-06	0.999993
				TCGA-BR-6563-01A	STAD	Tumor/WT	pN	0.982946	0.0170537
				TCGA-CG-4306-01A	STAD	Tumor/WT	pRF	0.0525692	0.947431
				TCGA-BR-8676-01A	STAD	Tumor/WT	pRF	1.73e-11	1
				TCGA-HF-7133-01A	STAD	Tumor/WT	pRF	0.00986473	0.990135
				TCGA-BR-4279-01A	STAD	Tumor/WT	pN	0.983786	0.016214
				TCGA-CG-4437-01A	STAD	Tumor/WT	pRF	1.66e-06	0.999998
				TCGA-FP-7916-01A	STAD	Tumor/WT	pRF	0.0685189	0.931481
				TCGA-BR-4187-01A	STAD	Tumor/WT	pN	0.935499	0.0645011
				TCGA-BR-8592-01A	STAD	Tumor/WT	pN	0.990703	0.00929654
				TCGA-BR-7851-01A	STAD	Tumor/WT	pRF	0.0148674	0.985133
				TCGA-SW-A7EA-01A	STAD	Tumor/WT	pRF	1.46e-07	1
				TCGA-CD-5803-01A	STAD	Tumor/WT	pN	0.593687	0.406313
				TCGA-HU-A4G3-01A	STAD	Tumor/WT	pRF	0.0104761	0.989524
				TCGA-VQ-A94T-01A	STAD	Tumor/WT	pRF	2.72e-09	1
				TCGA-BR-8384-01A	STAD	Tumor/WT	pN	0.999265	0.00073472
				TCGA-BR-8368-01A	STAD	Tumor/WT	pRF	3.29e-06	0.999997
				TCGA-BR-4371-01A	STAD	Tumor/WT	pRF	0.0318087	0.968191
				TCGA-VQ-AA6J-01A	STAD	Tumor/WT	pRF	0.00451856	0.995481
				TCGA-CG-5724-01A	STAD	Tumor/WT	pRF	8.55e-09	1
				TCGA-FP-8211-01A	STAD	Tumor/WT	pRF	0.00319353	0.996806
				TCGA-VQ-AA64-01A	STAD	Tumor/WT	pRF	1.95e-06	0.999998
				TCGA-F1-A448-01A	STAD	Tumor/WT	pRF	0.0259026	0.974097
				TCGA-FP-A8CX-01A	STAD	Tumor/WT	pRF	0.0582633	0.941737
				TCGA-RD-A7BS-01A	STAD	Tumor/WT	pRF	0.321951	0.678049
				TCGA-BR-8366-01A	STAD	Tumor/WT	pRF	0.100099	0.899901
				TCGA-MX-A663-01A	STAD	Tumor/WT	pN	0.649614	0.350386
				TCGA-HF-A5NB-01A	STAD	Tumor/WT	pRF	1.62e-06	0.999998
				TCGA-BR-8365-01A	STAD	Tumor/WT	pN	0.997962	0.0020383
				TCGA-BR-6802-01A	STAD	Tumor/WT	pRF	1e-05	0.99999
				TCGA-BR-7957-01A	STAD	Tumor/WT	pN	0.455208	0.544792
				TCGA-IN-AB1X-01A	STAD	Tumor/WT	pRF	0.0562823	0.943718
				TCGA-BR-8367-01A	STAD	Tumor/WT	pN	0.5	0.5
				TCGA-BR-7196-01A	STAD	Tumor/WT	pRF	0.288998	0.711002
				TCGA-RD-A8N0-01A	STAD	Tumor/WT	pN	0.669352	0.330648
				TCGA-CG-5725-01A	STAD	Tumor/WT	pRF	2.74e-06	0.999997
				TCGA-CG-4305-01A	STAD	Tumor/WT	pRF	0.024541	0.975459
				TCGA-BR-6455-01A	STAD	Tumor/WT	pRF	0.00607504	0.993925
				TCGA-CD-8527-01A	STAD	Tumor/WT	pRF	3.28e-07	1
				TCGA-BR-6709-01A	STAD	Tumor/WT	pN	0.494792	0.505208
				TCGA-B7-A5TK-01A	STAD	Tumor/WT	pRF	0.0108383	0.989162
				TCGA-BR-6710-01A	STAD	Tumor/WT	pN	0.929133	0.0708665
				TCGA-D7-6522-01A	STAD	Tumor/WT	pN	0.923673	0.076327
				TCGA-F1-6177-01A	STAD	Tumor/WT	pRF	1.67e-06	0.999998
				TCGA-BR-4201-01A	STAD	Tumor/WT	pRF	0.0505266	0.949473
				TCGA-FP-8209-01A	STAD	Tumor/WT	pN	0.999642	0.00035794
				TCGA-FP-8210-01A	STAD	Tumor/WT	pN	0.899208	0.100792
				TCGA-IN-8663-01A	STAD	Tumor/WT	pRF	2.73e-09	1
				TCGA-MX-A5UJ-01A	STAD	Tumor/WT	pRF	0.0235438	0.976456
				TCGA-VQ-AA6K-01A	STAD	Tumor/WT	pRF	0.00953162	0.990468
				TCGA-BR-8485-01A	STAD	Tumor/WT	pRF	0.0164391	0.983561
				TCGA-BR-8686-01A	STAD	Tumor/WT	pRF	0.354977	0.645023
				TCGA-BR-8589-01A	STAD	Tumor/WT	pRF	0.00363525	0.996365
				TCGA-D7-6524-01A	STAD	Tumor/WT	pRF	0.181681	0.818319
				TCGA-RD-A7C1-01A	STAD	Tumor/WT	pRF	8.47e-06	0.999992
				TCGA-BR-A4J5-01A	STAD	Tumor/WT	pRF	0.406406	0.593594
				TCGA-CD-5798-01A	STAD	Tumor/WT	pRF	0.207246	0.792754
				TCGA-R5-A805-01A	STAD	Tumor/WT	pRF	0.0109473	0.989053
				TCGA-BR-4253-01A	STAD	Tumor/WT	pRF	0.0113668	0.988633
				TCGA-BR-8058-01A	STAD	Tumor/WT	pRF	0.0903121	0.909688
				TCGA-CG-5720-01A	STAD	Tumor/WT	pRF	0.102283	0.897717
				TCGA-BR-4267-01A	STAD	Tumor/WT	pRF	0.117641	0.882359
				TCGA-MX-A5UG-01A	STAD	Tumor/WT	pN	0.904851	0.0951487
				TCGA-RD-A8N4-01A	STAD	Tumor/WT	pN	0.999343	0.00065704
				TCGA-IN-A6RJ-01A	STAD	Tumor/WT	pN	0.919854	0.0801456
				TCGA-CG-4301-01A	STAD	Tumor/WT	pN	0.53852	0.46148
				TCGA-HU-8249-01A	STAD	Tumor/WT	pRF	1.79e-05	0.999982
				TCGA-RD-A7BT-01A	STAD	Tumor/WT	pRF	1.31e-08	1
				TCGA-VQ-A91Q-01A	STAD	Tumor/WT	pRF	0.0961884	0.903812
				TCGA-D7-A4YX-01A	STAD	Tumor/WT	pRF	2.23e-07	1
				TCGA-IN-AB1V-01A	STAD	Tumor/WT	pN	0.832096	0.167904
				TCGA-HF-7134-01A	STAD	Tumor/WT	pRF	0.0112804	0.98872
				TCGA-HU-8610-01A	STAD	Tumor/WT	pRF	0.00396853	0.996031
				TCGA-BR-8373-01A	STAD	Tumor/WT	pRF	0.192907	0.807093
				TCGA-BR-A4J6-01A	STAD	Tumor/WT	pRF	0.0276684	0.972332
				TCGA-HU-A4GY-01A	STAD	Tumor/WT	pRF	0.258354	0.741646
				TCGA-HU-8608-01A	STAD	Tumor/WT	pRF	0.00605562	0.993944
				TCGA-BR-6566-01A	STAD	Tumor/WT	pRF	0.00878802	0.991212
				TCGA-CD-8529-01A	STAD	Tumor/WT	pRF	0.113339	0.886661
				TCGA-AX-A06J-01A	UCES	Tumor/WT	pRF	0.20605	0.79395
				TCGA-AX-A05T-01A	UCES	Tumor/WT	pN	0.876914	0.123086
				TCGA-BG-A0LX-01A	UCES	Tumor/WT	pRF	0.0298141	0.970186
				TCGA-EY-A5W2-01A	UCES	Tumor/WT	pRF	6.12e-06	0.999994
				TCGA-D1-A2G0-01A	UCES	Tumor/WT	pRF	3.18e-12	1
				TCGA-A5-A0G1-01A	UCES	Tumor/WT	pRF	0.0279335	0.972067
				TCGA-BG-A0MI-01A	UCES	Tumor/WT	pRF	0.0438345	0.956166
				TCGA-AJ-A3NG-01A	UCES	Tumor/WT	pRF	0.00384476	0.996155
				TCGA-D1-A160-01A	UCES	Tumor/WT	pRF	0.0265577	0.973442
				TCGA-A5-A2K5-01A	UCES	Tumor/WT	pRF	1.93e-06	0.999998
				TCGA-AX-A1C7-01A	UCES	Tumor/WT	pRF	9.29e-06	0.999991
				TCGA-D1-A167-01A	UCES	Tumor/WT	pRF	0.00417314	0.995827
				TCGA-B5-A11X-01A	UCES	Tumor/WT	pRF	7.99e-07	0.999999
				TCGA-BS-A0V4-01A	UCES	Tumor/WT	pRF	0.0482803	0.95172
				TCGA-BK-A6W3-01A	UCES	Tumor/WT	pRF	0.0403843	0.959616
				TCGA-AX-A3FS-01A	UCES	Tumor/WT	pRF	6.43e-06	0.999994
				TCGA-D1-A17R-01A	UCES	Tumor/WT	pRF	0.00277254	0.997227
				TCGA-AJ-A5DW-01A	UCES	Tumor/WT	pRF	0.0144627	0.985537
				TCGA-EY-A1GH-01A	UCES	Tumor/WT	pRF	0.0171979	0.982802
				TCGA-B5-A0K1-01A	UCES	Tumor/WT	pRF	0.1057	0.8943
				TCGA-D1-A17M-01A	UCES	Tumor/WT	pRF	0.00860609	0.991394
				TCGA-AP-A0LG-01A	UCES	Tumor/WT	pRF	2.55e-06	0.999997
[truncated: 1,832 more rows]
