# Supplementary material for: Identify Non-mutational p53 Functional Deficiency in Human Cancers
Source: Genomics Proteomics Bioinformatics. 2024 Sep 26;22(5):qzae064. doi: 10.1093/gpbjnl/qzae064 (PMC11702981; doi:10.1093/gpbjnl/qzae064)
Supplement: qzae064_Supplementary_Data [file qzae064_supplementary_data.zip › SupplementaryTable5-done.xlsx]

## Sheet: Sheet1
Table S5 Genomic and clinical characteristics of TCGA LUNG, BRCA, COAD, HNSC, LIHC, STAD, UCEC, and pan-cancer cohorts
Note: OS, overall survival.
ID	Tissue type/TP53 original state	TP53 predicted state	Mutation count	Fraction genome altered	Aneuploidy score	Buffa hypoxia score	OS time (day)	OS status	Data set
TCGA-05-4244-01A	Tumor/WT	pRF	191	0.4565	17	11	NA	NA	LUNG
TCGA-05-4249-01A	Tumor/WT	pRF	299	0.2221	24	-27	1523	0	LUNG
TCGA-05-4250-01A	Tumor/WT	pRF	311	0.2362	17	29	121	1	LUNG
TCGA-05-4382-01A	Tumor/Missense	pRF	1547	0.0854	22	19	607	0	LUNG
TCGA-05-4384-01A	Tumor/Missense	pRF	117	0.0661	1	-37	426	0	LUNG
TCGA-05-4389-01A	Tumor/WT	pRF	210	0.4579	20	13	1369	0	LUNG
TCGA-05-4390-01A	Tumor/WT	pRF	518	0.3056	21	35	1126	0	LUNG
TCGA-05-4395-01A	Tumor/Missense	pRF	230	0.5598	25	43	NA	NA	LUNG
TCGA-05-4396-01A	Tumor/Truncating	--	1287	0.234	11	-19	303	1	LUNG
TCGA-05-4397-01A	Tumor/Truncating	--	749	0.2784	7	19	731	1	LUNG
TCGA-05-4398-01A	Tumor/Missense	pRF	665	0.3046	23	33	1431	0	LUNG
TCGA-05-4402-01A	Tumor/Truncating	--	121	0.2949	31	17	244	1	LUNG
TCGA-05-4403-01A	Tumor/WT	pRF	125	0.0272	1	-3	578	0	LUNG
TCGA-05-4405-01A	Tumor/Missense	pRF	364	0.3903	24	-31	610	0	LUNG
TCGA-05-4410-01A	Tumor/Missense	pRF	1009	0.3183	18	-17	NA	NA	LUNG
TCGA-05-4415-01A	Tumor/Truncating	--	187	0.1563	20	35	91	1	LUNG
TCGA-05-4417-01A	Tumor/WT	pRF	283	0.2699	19	-17	455	0	LUNG
TCGA-05-4418-01A	Tumor/WT	pRF	246	0.1433	6	33	274	1	LUNG
TCGA-05-4420-01A	Tumor/Missense	pRF	256	0.4499	22	29	912	0	LUNG
TCGA-05-4422-01A	Tumor/WT	pRF	39	0.2305	7	-15	365	0	LUNG
TCGA-05-4424-01A	Tumor/Missense	pRF	673	0.2161	19	-13	913	0	LUNG
TCGA-05-4425-01A	Tumor/WT	pRF	40	0.2352	10	-5	669	0	LUNG
TCGA-05-4426-01A	Tumor/Missense	pRF	44	0.1445	4	13	791	0	LUNG
TCGA-05-4427-01A	Tumor/Missense	pRF	949	0.395	20	-1	791	0	LUNG
TCGA-05-4430-01A	Tumor/Missense	pRF	260	0.0992	20	-1	761	0	LUNG
TCGA-05-4432-01A	Tumor/Truncating	--	534	0.4286	21	9	761	0	LUNG
TCGA-05-4433-01A	Tumor/Truncating	--	32	0.1589	6	-21	730	0	LUNG
TCGA-05-4434-01A	Tumor/WT	pRF	44	0.1237	2	29	457	1	LUNG
TCGA-05-5423-01A	Tumor/Missense	pRF	140	0.3749	15	-3	151	0	LUNG
TCGA-05-5425-01A	Tumor/Truncating	--	537	0.2551	2	7	882	0	LUNG
TCGA-05-5428-01A	Tumor/Missense	pRF	350	0.5655	20	23	670	0	LUNG
TCGA-05-5429-01A	Tumor/WT	pRF	34	0.2466	8	21	275	1	LUNG
TCGA-05-5715-01A	Tumor/WT	pRF	105	0.32	10	-19	62	0	LUNG
TCGA-18-3406-01A	Tumor/Missense	pRF	254	0.2702	8	39	371	1	LUNG
TCGA-18-3407-01A	Tumor/Truncating	--	297	0.2552	25	29	136	1	LUNG
TCGA-18-3408-01A	Tumor/Missense	pRF	98	0.2738	5	17	2304	1	LUNG
TCGA-18-3410-01A	Tumor/Missense	pRF	316	0.5446	20	25	146	1	LUNG
TCGA-18-3411-01A	Tumor/Truncating	--	379	0.5275	19	39	3576	0	LUNG
TCGA-18-3412-01A	Tumor/Missense	pRF	229	0.6524	17	41	345	1	LUNG
TCGA-18-3414-01A	Tumor/Missense	pRF	349	0.3907	11	39	716	1	LUNG
TCGA-18-3415-01A	Tumor/Missense	pRF	170	0.6074	17	43	2803	1	LUNG
TCGA-18-3416-01A	Tumor/Truncating	--	573	0.6754	19	37	973	1	LUNG
TCGA-18-3417-01A	Tumor/Truncating	--	255	0.4697	29	41	1097	1	LUNG
TCGA-18-3419-01A	Tumor/WT	pRF	0	0.3291	11	25	2811	0	LUNG
TCGA-18-3421-01A	Tumor/Missense	pRF	548	0.4823	13	45	2645	0	LUNG
TCGA-18-4083-01A	Tumor/Missense	pRF	335	0.6112	14	37	188	1	LUNG
TCGA-18-4086-01A	Tumor/WT	pRF	0	0.2173	4	43	85	1	LUNG
TCGA-18-4721-01A	Tumor/Missense	pRF	154	0.2381	9	21	4694	0	LUNG
TCGA-18-5592-01A	Tumor/Missense	pRF	270	0.5567	12	25	1519	0	LUNG
TCGA-21-1071-01A	Tumor/WT	pRF	162	0.2736	25	31	1426	1	LUNG
TCGA-21-1072-01A	Tumor/WT	pRF	0	0.719	19	37	3016	0	LUNG
TCGA-21-1075-01A	Tumor/Truncating	--	178	0.5746	19	41	2134	0	LUNG
TCGA-21-1076-01A	Tumor/Missense	pRF	292	0.0804	32	23	1852	0	LUNG
TCGA-21-1079-01A	Tumor/Missense	pRF	1412	0.3891	19	43	965	1	LUNG
TCGA-21-1080-01A	Tumor/Missense	pRF	913	0.3465	13	25	3724	0	LUNG
TCGA-21-1081-01A	Tumor/WT	pRF	184	0.6962	31	23	284	1	LUNG
TCGA-21-1082-01A	Tumor/Missense	pRF	336	0.5828	10	21	3644	0	LUNG
TCGA-21-5782-01A	Tumor/Missense	pRF	356	0.3733	9	43	962	1	LUNG
TCGA-21-5783-01A	Tumor/Missense	pRF	377	0.4331	17	43	2680	1	LUNG
TCGA-21-5784-01A	Tumor/Truncating	--	191	0.0395	12	17	1268	0	LUNG
TCGA-21-5786-01A	Tumor/Missense	pRF	358	0.7311	24	33	1032	0	LUNG
TCGA-21-5787-01A	Tumor/Missense	pRF	377	0.4027	23	29	329	1	LUNG
TCGA-22-0940-01A	Tumor/Truncating	--	197	0.295	11	31	669	1	LUNG
TCGA-22-0944-01A	Tumor/Missense	pRF	107	0.3465	10	47	223	1	LUNG
TCGA-22-1000-01A	Tumor/Missense	pRF	89	0.0001	11	11	454	1	LUNG
TCGA-22-1002-01A	Tumor/Truncating	--	213	0.194	9	17	131	1	LUNG
TCGA-22-1005-01A	Tumor/WT	pRF	245	0.0028	4	-5	1953	1	LUNG
TCGA-22-1011-01A	Tumor/Missense	pRF	97	0.0184	18	35	53	1	LUNG
TCGA-22-1012-01A	Tumor/Missense	pRF	237	0.4887	22	47	429	1	LUNG
TCGA-22-1016-01A	Tumor/Missense	pRF	315	0.2312	22	11	822	1	LUNG
TCGA-22-1017-01A	Tumor/WT	pRF	0	0.2962	10	39	1485	1	LUNG
TCGA-22-4591-01A	Tumor/WT	pRF	177	0.5458	19	37	623	1	LUNG
TCGA-22-4593-01A	Tumor/Truncating	--	165	0.52	17	37	1067	1	LUNG
TCGA-22-4594-01A	Tumor/Truncating	--	319	0.323	23	7	1470	1	LUNG
TCGA-22-4595-01A	Tumor/Missense	pRF	280	0.6031	11	35	734	1	LUNG
TCGA-22-4596-01A	Tumor/WT	pRF	127	0.0529	6	25	17	1	LUNG
TCGA-22-4599-01A	Tumor/Missense	pRF	317	0.6777	28	37	1161	1	LUNG
TCGA-22-4601-01A	Tumor/Missense	pRF	164	0.4094	8	23	1057	1	LUNG
TCGA-22-4604-01A	Tumor/Truncating	--	225	0.456	21	29	399	1	LUNG
TCGA-22-4605-01A	Tumor/Truncating	--	86	0.1805	22	23	974	1	LUNG
TCGA-22-4607-01A	Tumor/Missense	pRF	65	0.385	12	37	587	1	LUNG
TCGA-22-4609-01A	Tumor/Truncating	--	176	0.3661	14	11	291	1	LUNG
TCGA-22-4613-01A	Tumor/Missense	pRF	572	0.439	12	37	358	1	LUNG
TCGA-22-5471-01A	Tumor/Missense	pRF	216	0.4238	19	37	1845	0	LUNG
TCGA-22-5472-01A	Tumor/Truncating	--	333	0.2486	9	3	1975	1	LUNG
TCGA-22-5473-01A	Tumor/Truncating	--	683	0.617	19	43	1933	1	LUNG
TCGA-22-5474-01A	Tumor/Missense	pRF	83	0.3815	9	29	445	1	LUNG
TCGA-22-5477-01A	Tumor/Missense	pRF	145	0.704	16	17	1346	1	LUNG
TCGA-22-5478-01A	Tumor/Missense	pRF	165	0.4435	24	39	24	1	LUNG
TCGA-22-5479-01A	Tumor/Truncating	--	462	0.0808	32	35	2625	1	LUNG
TCGA-22-5480-01A	Tumor/Missense	pRF	143	0.3182	9	11	2170	1	LUNG
TCGA-22-5481-01A	Tumor/Missense	pRF	275	0.5919	15	23	2409	1	LUNG
TCGA-22-5482-01A	Tumor/Truncating	--	145	0.3978	14	47	357	1	LUNG
TCGA-22-5483-01A	Tumor/Truncating	--	211	0.749	26	39	573	1	LUNG
TCGA-22-5485-01A	Tumor/Missense	pRF	198	0.3931	13	33	916	1	LUNG
TCGA-22-5489-01A	Tumor/Truncating	--	227	0.2937	11	19	1912	1	LUNG
TCGA-22-5491-01A	Tumor/Missense	pRF	297	0.4358	16	31	1713	1	LUNG
TCGA-22-5492-01A	Tumor/Truncating	--	203	0.354	9	19	506	1	LUNG
TCGA-22-A5C4-01A	Tumor/Truncating	--	329	0.5068	17	35	671	0	LUNG
TCGA-33-4532-01A	Tumor/Missense	pRF	339	0.4665	24	45	3924	1	LUNG
TCGA-33-4533-01A	Tumor/Truncating	--	269	0.485	10	31	4068	0	LUNG
TCGA-33-4538-01A	Tumor/Missense	pRF	170	0.627	20	31	2979	1	LUNG
TCGA-33-4547-01A	Tumor/Missense	pRF	176	0.3885	13	29	2419	0	LUNG
TCGA-33-4566-01A	Tumor/Missense	pRF	1197	0.2164	19	25	5287	1	LUNG
TCGA-33-4582-01A	Tumor/Missense	pRF	169	0.2933	15	43	3149	1	LUNG
TCGA-33-4583-01A	Tumor/Missense	pRF	517	0.3031	26	37	4601	1	LUNG
TCGA-33-4586-01A	Tumor/Missense	pRF	311	0.4821	24	33	428	1	LUNG
TCGA-33-4587-01A	Tumor/Missense	pRF	206	0.6843	18	35	1656	1	LUNG
TCGA-33-4589-01A	Tumor/WT	pRF	101	0.139	26	39	47	1	LUNG
TCGA-33-6738-01A	Tumor/Truncating	--	305	0.4722	18	21	1927	0	LUNG
TCGA-33-A4WN-01A	Tumor/Missense	pRF	176	0.3613	6	27	143	1	LUNG
TCGA-33-A5GW-01A	Tumor/Truncating	--	167	0.7874	10	27	9	1	LUNG
TCGA-33-AAS8-01A	Tumor/Missense	pRF	212	0.5586	10	35	1114	1	LUNG
TCGA-33-AASB-01A	Tumor/Missense	pRF	350	0.5134	16	43	211	1	LUNG
TCGA-33-AASD-01A	Tumor/Truncating	--	322	0.709	26	41	2249	1	LUNG
TCGA-33-AASI-01A	Tumor/Missense	pRF	363	0.4873	12	11	1344	1	LUNG
TCGA-33-AASJ-01A	Tumor/Truncating	--	169	0.5762	19	35	3600	1	LUNG
TCGA-33-AASL-01A	Tumor/Missense	pRF	275	0.466	13	33	826	1	LUNG
TCGA-34-2596-01A	Tumor/Truncating	--	217	0.8344	16	21	80	1	LUNG
TCGA-34-2600-01A	Tumor/Missense	pRF	409	0.673	19	-5	1874	1	LUNG
TCGA-34-2608-01A	Tumor/Missense	pRF	130	0.0612	8	9	1000	1	LUNG
TCGA-34-5231-01A	Tumor/Truncating	--	591	0.691	27	25	1984	1	LUNG
TCGA-34-5232-01A	Tumor/Missense	pRF	169	0.1499	8	33	2471	0	LUNG
TCGA-34-5234-01A	Tumor/WT	pRF	161	0.0002	3	17	2271	0	LUNG
TCGA-34-5236-01A	Tumor/Missense	pRF	191	0.2159	17	39	276	1	LUNG
TCGA-34-5239-01A	Tumor/Truncating	--	219	0.2422	21	3	1834	0	LUNG
TCGA-34-5240-01A	Tumor/Missense	pRF	143	0.6309	28	37	1541	0	LUNG
TCGA-34-5241-01A	Tumor/Truncating	--	170	0.0986	13	41	515	1	LUNG
TCGA-34-5927-01A	Tumor/Truncating	--	240	0.4569	9	21	1361	0	LUNG
TCGA-34-5928-01A	Tumor/Missense	pRF	320	0.5559	27	39	1196	0	LUNG
TCGA-34-5929-01A	Tumor/Missense	pRF	197	0.4438	11	29	151	1	LUNG
TCGA-34-7107-01A	Tumor/Missense	pRF	237	0.5942	22	11	34	1	LUNG
TCGA-34-8454-01A	Tumor/Missense	pRF	483	0.2797	7	21	1180	0	LUNG
TCGA-34-8455-01A	Tumor/Missense	pRF	445	0.2952	24	27	123	1	LUNG
TCGA-34-8456-01A	Tumor/WT	pRF	35	0.6472	23	19	804	0	LUNG
TCGA-34-A5IX-01A	Tumor/Missense	pRF	252	0.6388	27	39	1031	0	LUNG
TCGA-35-3615-01A	Tumor/WT	pRF	104	0.1795	5	-9	14	0	LUNG
TCGA-35-4122-01A	Tumor/Truncating	--	296	0.0597	23	43	225	0	LUNG
TCGA-35-4123-01A	Tumor/Truncating	--	244	0.3119	14	39	182	0	LUNG
TCGA-35-5375-01A	Tumor/Missense	pRF	387	0.5996	26	35	264	0	LUNG
TCGA-37-3783-01A	Tumor/Missense	pRF	327	0.297	10	45	122	0	LUNG
TCGA-37-3789-01A	Tumor/Truncating	--	673	0.342	9	43	13	0	LUNG
TCGA-37-3792-01A	Tumor/Missense	pRF	887	0.1702	23	27	12	0	LUNG
TCGA-37-4129-01A	Tumor/WT	pRF	3	0.0985	4	-19	242	0	LUNG
TCGA-37-4130-01A	Tumor/Missense	pRF	1016	0.5035	23	19	247	0	LUNG
TCGA-37-4132-01A	Tumor/Missense	pRF	272	0.2391	7	37	227	0	LUNG
TCGA-37-4133-01A	Tumor/Missense	pRF	244	0.5885	17	35	238	0	LUNG
TCGA-37-4135-01A	Tumor/Truncating	--	267	0.6925	25	37	207	0	LUNG
TCGA-37-4141-01A	Tumor/Missense	pRF	314	0.7338	14	31	12	0	LUNG
TCGA-37-5819-01A	Tumor/Missense	pRF	684	0.6739	20	27	103	0	LUNG
TCGA-37-A5EL-01A	Tumor/Missense	pRF	373	0.5918	21	25	1143	1	LUNG
TCGA-37-A5EN-01A	Tumor/Missense	pRF	207	0.5422	18	9	660	0	LUNG
TCGA-38-4625-01A	Tumor/WT	pRF	540	0.5261	16	33	2973	0	LUNG
TCGA-38-4626-01A	Tumor/WT	pRF	239	0.019	2	-23	3674	0	LUNG
TCGA-38-4627-01A	Tumor/WT	pRF	30	0.0002	9	13	1147	1	LUNG
TCGA-38-4628-01A	Tumor/WT	pRF	112	0.4864	24	5	1492	1	LUNG
TCGA-38-4631-01A	Tumor/WT	pRF	687	0.4032	20	31	354	1	LUNG
TCGA-38-4632-01A	Tumor/Missense	pRF	497	0.4325	23	33	1357	1	LUNG
TCGA-38-6178-01A	Tumor/Missense	pRF	65	0.3904	22	-5	448	0	LUNG
TCGA-38-7271-01A	Tumor/WT	pRF	87	0.0439	2	-41	800	1	LUNG
TCGA-38-A44F-01A	Tumor/WT	pRF	11	0	1	-21	133	0	LUNG
TCGA-39-5011-01A	Tumor/Missense	pRF	582	0.0843	17	21	4053	0	LUNG
TCGA-39-5016-01A	Tumor/Missense	pRF	316	0.6401	23	9	3850	0	LUNG
TCGA-39-5019-01A	Tumor/Truncating	--	160	0.286	9	41	3387	0	LUNG
TCGA-39-5021-01A	Tumor/Missense	pRF	136	0.2476	12	35	2086	1	LUNG
TCGA-39-5022-01A	Tumor/Truncating	--	185	0.0215	7	37	1679	1	LUNG
TCGA-39-5024-01A	Tumor/Truncating	--	178	0.1328	4	43	2510	0	LUNG
TCGA-39-5027-01A	Tumor/WT	pRF	0	0.4995	15	39	3108	0	LUNG
TCGA-39-5028-01A	Tumor/Missense	pRF	159	0.0701	29	33	52	1	LUNG
TCGA-39-5029-01A	Tumor/Truncating	--	134	0.3887	16	43	740	1	LUNG
TCGA-39-5030-01A	Tumor/WT	pRF	211	0.0782	12	7	59	1	LUNG
TCGA-39-5031-01A	Tumor/Truncating	--	580	0.4247	19	39	1841	1	LUNG
TCGA-39-5034-01A	Tumor/Truncating	--	539	0.4569	14	19	1107	1	LUNG
TCGA-39-5035-01A	Tumor/Missense	pRF	137	0.394	17	39	2080	0	LUNG
TCGA-39-5036-01A	Tumor/Truncating	--	244	0.4163	18	39	2165	0	LUNG
TCGA-39-5037-01A	Tumor/Missense	pRF	208	0.4418	22	41	1690	0	LUNG
TCGA-39-5039-01A	Tumor/Truncating	--	153	0.0331	11	39	544	1	LUNG
TCGA-39-5040-01A	Tumor/Truncating	--	433	0.329	15	7	519	1	LUNG
TCGA-43-2576-01A	Tumor/Missense	pRF	476	0.2788	29	21	1223	0	LUNG
TCGA-43-2578-01A	Tumor/WT	pRF	294	0.4834	9	39	684	1	LUNG
TCGA-43-2581-01A	Tumor/Missense	pRF	825	0.2371	19	17	1176	0	LUNG
TCGA-43-3394-01A	Tumor/Truncating	--	186	0.6657	25	47	1190	1	LUNG
TCGA-43-3920-01A	Tumor/Missense	pRF	467	0.5638	20	33	1007	0	LUNG
TCGA-43-5668-01A	Tumor/Missense	pRF	602	0.3073	18	3	559	1	LUNG
TCGA-43-5670-01A	Tumor/Missense	pRF	126	0.5553	20	41	849	0	LUNG
TCGA-43-6143-01A	Tumor/Missense	pRF	299	0.6758	18	15	699	0	LUNG
TCGA-43-6647-01A	Tumor/Missense	pRF	145	0.0402	9	23	757	0	LUNG
TCGA-43-6770-01A	Tumor/Missense	pRF	202	0.4276	8	35	653	0	LUNG
TCGA-43-6771-01A	Tumor/WT	pRF	186	0.0423	6	41	166	1	LUNG
TCGA-43-6773-01A	Tumor/Missense	pRF	60	0.0008	4	5	116	1	LUNG
TCGA-43-7656-01A	Tumor/Missense	pRF	320	0.3366	13	19	596	0	LUNG
TCGA-43-7657-01A	Tumor/WT	pRF	121	0.5132	22	31	236	0	LUNG
TCGA-43-7658-01A	Tumor/Missense	pRF	184	0.5811	18	7	2378	1	LUNG
TCGA-43-8115-01A	Tumor/Missense	pRF	182	0.3226	10	21	407	0	LUNG
TCGA-43-8116-01A	Tumor/Missense	pRF	322	0.4389	12	13	358	0	LUNG
TCGA-43-8118-01A	Tumor/Missense	pRF	565	0.3368	14	25	89	1	LUNG
TCGA-43-A474-01A	Tumor/Truncating	--	325	0.5818	19	39	353	0	LUNG
TCGA-43-A475-01A	Tumor/Missense	pRF	229	0.1516	14	1	296	0	LUNG
TCGA-43-A56U-01A	Tumor/WT	pRF	221	0.0331	5	9	432	0	LUNG
TCGA-43-A56V-01A	Tumor/Truncating	--	181	0.5315	17	37	366	0	LUNG
TCGA-44-2655-01A	Tumor/WT	pRF	164	0.0648	4	-17	1324	0	LUNG
TCGA-44-2656-01A	Tumor/Truncating	--	766		19	15	1429	0	LUNG
TCGA-44-2656-01B	Tumor/Truncating	--	766		19	15	1429	0	LUNG
TCGA-44-2657-01A	Tumor/WT	pRF	366	0.0447	10	-17	1351	0	LUNG
TCGA-44-2659-01A	Tumor/Truncating	--	396	0.2823	25	-15	1367	0	LUNG
TCGA-44-2662-01A	Tumor/Missense	pRF	188		24	29	1280	0	LUNG
TCGA-44-2662-01B	Tumor/Missense	pRF	188		24	29	1280	0	LUNG
TCGA-44-2665-01A	Tumor/WT	pRF	43		7	1	1301	0	LUNG
TCGA-44-2666-01A	Tumor/WT	pRF	37		2	-19	97	1	LUNG
TCGA-44-2666-01B	Tumor/WT	pRF	37		2	-19	97	1	LUNG
TCGA-44-2668-01A	Tumor/Truncating	--	319		11	37	761	1	LUNG
TCGA-44-2668-01B	Tumor/Truncating	--	319		11	37	761	1	LUNG
TCGA-44-3396-01A	Tumor/Missense	pRF	184	0.0548	6	23	1130	0	LUNG
TCGA-44-3398-01A	Tumor/WT	pRF	173	0.0012	2	27	1163	0	LUNG
TCGA-44-3917-01A	Tumor/Missense	pRF	199		19		1183	0	LUNG
TCGA-44-3917-01B	Tumor/Missense	pRF	199		19		1183	0	LUNG
TCGA-44-3918-01A	Tumor/Truncating	--	884		12	13	1036	0	LUNG
TCGA-44-3918-01B	Tumor/Truncating	--	884		12	13	1036	0	LUNG
TCGA-44-3919-01A	Tumor/WT	pRF	51	0.1658	6	9	1026	1	LUNG
TCGA-44-4112-01A	Tumor/WT	pRF	434		6	27	808	1	LUNG
TCGA-44-4112-01B	Tumor/WT	pRF	434		6	27	808	1	LUNG
TCGA-44-5643-01A	Tumor/WT	pRF	114	0.5689	19	11	1013	0	LUNG
TCGA-44-5644-01A	Tumor/Missense	pRF	906	0.6632	16	5	863	0	LUNG
TCGA-44-5645-01A	Tumor/Truncating	--	36		10	-37	852	0	LUNG
TCGA-44-5645-01B	Tumor/Truncating	--	36		10	-37	852	0	LUNG
TCGA-44-6145-01A	Tumor/Truncating	--	298	0.027	16	-1	595	0	LUNG
TCGA-44-6146-01A	Tumor/WT	pRF	37		5	-29	728	0	LUNG
TCGA-44-6146-01B	Tumor/WT	pRF	37		5	-29	728	0	LUNG
TCGA-44-6148-01A	Tumor/WT	pNormal	7	0.0276	2	-41	704	0	LUNG
TCGA-44-6774-01A	Tumor/Missense	pRF	277	0.203	4	-23	658	0	LUNG
TCGA-44-6775-01A	Tumor/Missense	pRF	63		26	-7	705	0	LUNG
TCGA-44-6775-01C	Tumor/Missense	pRF	63		26	-7	705	0	LUNG
TCGA-44-6776-01A	Tumor/WT	pRF	188	0.1665	4	-35	2616	0	LUNG
TCGA-44-6777-01A	Tumor/Missense	pRF	352	0.1046	19	1	987	1	LUNG
TCGA-44-6778-01A	Tumor/Missense	pRF	357	0.3992	25	-19	1864	0	LUNG
TCGA-44-6779-01A	Tumor/Missense	pRF	91	0.5993	17	9	500	1	LUNG
TCGA-44-7659-01A	Tumor/WT	pRF	139	0.1598	4	-31	691	0	LUNG
TCGA-44-7660-01A	Tumor/Truncating	--	334	0.6653	25	23	592	0	LUNG
TCGA-44-7661-01A	Tumor/Truncating	--	276	0.0147	5	33	557	1	LUNG
TCGA-44-7662-01A	Tumor/Truncating	--	540	0.2739	25	27	218	0	LUNG
TCGA-44-7667-01A	Tumor/Truncating	--	431	0.3866	23	25	1097	0	LUNG
TCGA-44-7669-01A	Tumor/Truncating	--	421	0.4144	22	17	574	1	LUNG
TCGA-44-7670-01A	Tumor/Missense	pRF	1017	0.6345	27	11	882	0	LUNG
TCGA-44-7671-01A	Tumor/WT	pRF	200	0.3154	16	-17	889	0	LUNG
TCGA-44-7672-01A	Tumor/WT	pRF	156	0.0681	22	17	719	0	LUNG
TCGA-44-8117-01A	Tumor/Truncating	--	679	0.6349	20	-3	385	0	LUNG
TCGA-44-8119-01A	Tumor/WT	pRF	581	0.4008	25	19	285	0	LUNG
TCGA-44-8120-01A	Tumor/Truncating	--	544	0.3716	13	-7	260	0	LUNG
TCGA-44-A479-01A	Tumor/Missense	pRF	279	0.0803	8	-19	486	0	LUNG
TCGA-44-A47A-01A	Tumor/WT	pRF	211	0.1272	23	-11	466	0	LUNG
TCGA-44-A47B-01A	Tumor/WT	pRF	40	0.3063	18	-19	287	0	LUNG
TCGA-44-A47G-01A	Tumor/Missense	pRF	77	0.0003	3	7	351	0	LUNG
TCGA-44-A4SS-01A	Tumor/Missense	pRF	443	0.0109	16	-13	415	0	LUNG
TCGA-44-A4SU-01A	Tumor/Truncating	--	133	0.3113	12	-11	409	1	LUNG
TCGA-46-3765-01A	Tumor/Missense	pRF	446	0.3617	15	41	405	0	LUNG
TCGA-46-3766-01A	Tumor/WT	pRF	0	0.0588	11	3	370	0	LUNG
TCGA-46-3767-01A	Tumor/Missense	pRF	245	0.0805	10	21	396	0	LUNG
TCGA-46-3768-01A	Tumor/Missense	pRF	352	0.6107	27	23	299	1	LUNG
TCGA-46-3769-01A	Tumor/Truncating	--	812	0.4243	18	21	135	0	LUNG
TCGA-46-6025-01A	Tumor/Missense	pRF	179	0.5295	19	37	324	0	LUNG
TCGA-46-6026-01A	Tumor/Missense	pRF	193	0.4194	26	21	423	0	LUNG
TCGA-49-4486-01A	Tumor/WT	pRF	143	0.1116	2	-3	2318	1	LUNG
TCGA-49-4487-01A	Tumor/Truncating	--	346	0.1177	27	11	855	1	LUNG
TCGA-49-4488-01A	Tumor/Truncating	--	270	0.4138	25	19	869	1	LUNG
TCGA-49-4490-01A	Tumor/Truncating	--	47	0.2916	29	-1	385	1	LUNG
TCGA-49-4494-01A	Tumor/WT	pRF	171	0.1473	3	33	1081	1	LUNG
TCGA-49-4501-01A	Tumor/WT	pRF	47	0.3168	19	5	1421	1	LUNG
TCGA-49-4505-01A	Tumor/Missense	pRF	187	0.473	21	21	428	1	LUNG
TCGA-49-4506-01A	Tumor/WT	pRF	116	0.0386	20	27	999	1	LUNG
TCGA-49-4507-01A	Tumor/WT	pRF	183	0.2054	12	31	268	1	LUNG
TCGA-49-4510-01A	Tumor/WT	pRF	57	0.4297	23	-1	896	1	LUNG
TCGA-49-4512-01A	Tumor/WT	pRF	41	0.3116	31	-7	905	1	LUNG
TCGA-49-4514-01A	Tumor/Missense	pRF	293	0.2725	8	11	1700	0	LUNG
TCGA-49-6742-01A	Tumor/WT	pRF	237	0.1343	19	1	488	1	LUNG
TCGA-49-6743-01A	Tumor/WT	pRF	689	0.1102	23	3	1621	0	LUNG
TCGA-49-6744-01A	Tumor/WT	pRF	223	0.0901	5	-19	1683	0	LUNG
TCGA-49-6745-01A	Tumor/WT	pRF	128	0.0919	10	9	522	0	LUNG
TCGA-49-6761-01A	Tumor/WT	pRF	282	0.1291	16	29	354	0	LUNG
TCGA-49-6767-01A	Tumor/Truncating	--	423	0.335	23	33	677	0	LUNG
TCGA-49-AAQV-01A	Tumor/Missense	pRF	67	0.1747	10	31	677	1	LUNG
TCGA-49-AAR0-01A	Tumor/Truncating	--	122	0.1428	15	13	4765	0	LUNG
TCGA-49-AAR2-01A	Tumor/WT	pRF	364	0.2466	9	5	2224	0	LUNG
TCGA-49-AAR3-01A	Tumor/Truncating	--	127	0.0086	10	5	1893	0	LUNG
TCGA-49-AAR4-01A	Tumor/Missense	pRF	534	0.0166	8	3	879	1	LUNG
TCGA-49-AAR9-01A	Tumor/Missense	pRF	565	0.4853	11	29	260	1	LUNG
TCGA-49-AARE-01A	Tumor/Missense	pRF	1197	0.2988	19	21	1229	1	LUNG
TCGA-49-AARN-01A	Tumor/Missense	pRF	693	0.1842	7	-31	1135	1	LUNG
TCGA-49-AARO-01A	Tumor/WT	pRF	540	0.1686	21	11	3759	0	LUNG
TCGA-49-AARQ-01A	Tumor/Missense	pRF	640	0.3585	17	11	6732	0	LUNG
TCGA-49-AARR-01A	Tumor/WT	pNormal	2	0.0001	0	-45	4992	0	LUNG
TCGA-4B-A93V-01A	Tumor/Missense	pRF	123	0.4531	26	21	300	1	LUNG
TCGA-50-5044-01A	Tumor/WT	pRF	121	0.0003	1	35	624	1	LUNG
TCGA-50-5045-01A	Tumor/Truncating	--	296	0.085	3	25	2174	1	LUNG
TCGA-50-5049-01A	Tumor/Truncating	--	746	0.0468	15	11	3094	0	LUNG
TCGA-50-5051-01A	Tumor/WT	pRF	102	0.5353	22	9	478	1	LUNG
TCGA-50-5055-01A	Tumor/WT	pRF	21	0.0342	1	-7	1830	1	LUNG
TCGA-50-5066-01A	Tumor/Missense	pRF	264	0.0599	11	31	1442	0	LUNG
TCGA-50-5066-02A	Tumor/Missense	pRF	264	0.0599	11	31	1442	0	LUNG
TCGA-50-5068-01A	Tumor/Missense	pRF	85	0.0115	32	5	1499	1	LUNG
TCGA-50-5072-01A	Tumor/WT	pRF	156	0.1721	27	33	250	1	LUNG
TCGA-50-5930-01A	Tumor/Missense	pRF	1029	0.1503	2	-9	282	1	LUNG
TCGA-50-5931-01A	Tumor/Truncating	--	277	0.4539	12	37	434	1	LUNG
TCGA-50-5932-01A	Tumor/WT	pRF	70	0.3516	11	-27	1235	1	LUNG
TCGA-50-5933-01A	Tumor/Truncating	--	495	0.1504	24	27	2393	1	LUNG
TCGA-50-5935-01A	Tumor/WT	pRF	90	0.4163	21	-27	653	1	LUNG
TCGA-50-5936-01A	Tumor/WT	pRF	106	0.3737	14	19	257	1	LUNG
TCGA-50-5939-01A	Tumor/Missense	pRF	75	0.0732	7	19	460	1	LUNG
TCGA-50-5941-01A	Tumor/WT	pRF	366	0.1134	32	11	1474	0	LUNG
TCGA-50-5942-01A	Tumor/WT	pNormal	59	0.0483	2	-43	1847	0	LUNG
TCGA-50-5944-01A	Tumor/Truncating	--	55	0.406	17	-35	1750	0	LUNG
TCGA-50-5946-01A	Tumor/Truncating	--	585	0.5612	21	7	1617	0	LUNG
TCGA-50-5946-02A	Tumor/Truncating	--	585	0.5612	21	7	1617	0	LUNG
TCGA-50-6590-01A	Tumor/Truncating	--	831	0.1035	19	29	1288	1	LUNG
TCGA-50-6591-01A	Tumor/Truncating	--	55	0.5794	28	21	119	1	LUNG
TCGA-50-6592-01A	Tumor/Missense	pRF	267	0.0987	14	29	777	1	LUNG
TCGA-50-6593-01A	Tumor/Truncating	--	286	0.209	29	9	336	1	LUNG
TCGA-50-6594-01A	Tumor/Missense	pRF	489	0.4787	17	31	370	1	LUNG
TCGA-50-6595-01A	Tumor/Truncating	--	98	0.0248	12	37	189	1	LUNG
TCGA-50-6597-01A	Tumor/WT	pRF	50	0.267	15	-19	1268	1	LUNG
TCGA-50-6673-01A	Tumor/Missense	pRF	84	0.2202	18	-5	22	1	LUNG
TCGA-50-7109-01A	Tumor/WT	pRF	235	0.5497	21	-9	308	1	LUNG
TCGA-50-8457-01A	Tumor/WT	pRF	53	0.0581	3	-41	1125	0	LUNG
TCGA-50-8459-01A	Tumor/WT	pRF	76	0.0065	4	-13	1119	0	LUNG
TCGA-50-8460-01A	Tumor/Missense	pRF	30	0.2005	8	-23	829	0	LUNG
TCGA-51-4079-01A	Tumor/Truncating	--	364	0.3895	8	45	12	1	LUNG
TCGA-51-4080-01A	Tumor/Missense	pRF	264	0.3449	10	9	12	1	LUNG
TCGA-51-4081-01A	Tumor/Missense	pRF	185	0.5713	17	17	911	0	LUNG
TCGA-52-7622-01A	Tumor/Missense	pRF	239	0.3026	14	11	862	0	LUNG
TCGA-52-7809-01A	Tumor/Missense	pRF	230	0.4334	17	-1	166	1	LUNG
TCGA-52-7810-01A	Tumor/Truncating	--	379	0.5225	22	41	923	0	LUNG
TCGA-52-7811-01A	Tumor/WT	pRF	140	0.109	14	37	266	1	LUNG
TCGA-52-7812-01A	Tumor/WT	pRF	263	0.319	7	37	835	1	LUNG
TCGA-53-7624-01A	Tumor/Truncating	--	744	0.6673	18	23	1043	1	LUNG
TCGA-53-7626-01A	Tumor/Missense	pRF	1049	0.2535	10	-35	929	1	LUNG
TCGA-53-7813-01A	Tumor/WT	pRF	149	0.2515	20	11	424	0	LUNG
TCGA-53-A4EZ-01A	Tumor/Missense	pRF	451	0.6586	23	15	1071	0	LUNG
TCGA-55-1592-01A	Tumor/Missense	pRF	488	0.5835	22	-5	701	1	LUNG
TCGA-55-1594-01A	Tumor/Truncating	--	169	0.6566	23	9	1178	0	LUNG
TCGA-55-1596-01A	Tumor/Missense	pRF	178	0.7496	28	17	2065	0	LUNG
TCGA-55-5899-01A	Tumor/Truncating	--	387	0.6014	19	29	930	0	LUNG
TCGA-55-6543-01A	Tumor/WT	pRF	23	0.2923	10	-3	435	0	LUNG
TCGA-55-6642-01A	Tumor/WT	pRF	123	0.1444	15	-9	2449	0	LUNG
TCGA-55-6712-01A	Tumor/Truncating	--	128	0.3129	21	5	171	1	LUNG
TCGA-55-6968-01A	Tumor/Truncating	--	460	0.3815	12	15	1293	1	LUNG
TCGA-55-6970-01A	Tumor/WT	pRF	175	0.2406	13	-5	464	1	LUNG
TCGA-55-6971-01A	Tumor/WT	pRF	202	0.0622	22	-19	1400	0	LUNG
TCGA-55-6972-01A	Tumor/WT	pRF	264	0.4609	18	-9	1632	1	LUNG
TCGA-55-6975-01A	Tumor/Truncating	--	85	0.196	13	19	118	1	LUNG
TCGA-55-6978-01A	Tumor/WT	pRF	56	0.0102	4	19	176	1	LUNG
TCGA-55-6979-01A	Tumor/Missense	pRF	536	0.0568	13	11	237	1	LUNG
TCGA-55-6980-01A	Tumor/Truncating	--	30	0.1855	15	-1	2109	0	LUNG
TCGA-55-6981-01A	Tumor/WT	pRF	203	0.2902	24	11	1379	1	LUNG
TCGA-55-6982-01A	Tumor/WT	pRF	215	0.0799	22	29	995	1	LUNG
TCGA-55-6983-01A	Tumor/WT	pRF	106	0.0996	6	-27	2823	0	LUNG
TCGA-55-6984-01A	Tumor/WT	pRF	31	0.1609	6	11	760	1	LUNG
TCGA-55-6985-01A	Tumor/Missense	pRF	438	0.2	13	3	1233	0	LUNG
TCGA-55-6986-01A	Tumor/WT	pRF	23	0.041	0	-5	3261	0	LUNG
TCGA-55-6987-01A	Tumor/WT	pRF	214	0.0706	7	19	2137	0	LUNG
TCGA-55-7227-01A	Tumor/Missense	pRF	152			-9	952	1	LUNG
TCGA-55-7281-01A	Tumor/WT	pRF	435	0.4215	18	-15	872	0	LUNG
TCGA-55-7283-01A	Tumor/Truncating	--	211	0.2525	18	-29	609	0	LUNG
TCGA-55-7284-01B	Tumor/WT	pRF	40	0.0259	10	-29	243	1	LUNG
TCGA-55-7570-01A	Tumor/Missense	pRF	355	0.2514	10	23	824	0	LUNG
TCGA-55-7573-01A	Tumor/Missense	pRF	50	0.3445	16	-37	487	0	LUNG
TCGA-55-7574-01A	Tumor/Truncating	--	247	0.0385	11	-21	995	1	LUNG
TCGA-55-7576-01A	Tumor/Truncating	--	371	0.4404	19	-7	670	0	LUNG
TCGA-55-7724-01A	Tumor/WT	pRF	213	0.019	11	9	705	0	LUNG
TCGA-55-7725-01A	Tumor/WT	pRF	116	0.1388	6	-19	442	0	LUNG
TCGA-55-7726-01A	Tumor/Truncating	--	109	0.2587	23	23	652	0	LUNG
TCGA-55-7727-01A	Tumor/Truncating	--	220	0.2006	12	-1	119	0	LUNG
TCGA-55-7728-01A	Tumor/WT	pRF	87	0.059	1	-17	704	0	LUNG
TCGA-55-7815-01A	Tumor/WT	pRF	126	0.1318	25	-3	773	0	LUNG
TCGA-55-7816-01A	Tumor/WT	pNormal	2			-37	NA	NA	LUNG
TCGA-55-7903-01A	Tumor/Truncating	--	142	0.2587	7	19	567	0	LUNG
TCGA-55-7907-01A	Tumor/Missense	pRF	1067	0.3482	24	-23	343	1	LUNG
TCGA-55-7910-01A	Tumor/Missense	pRF	287	0.5284	20	3	1040	0	LUNG
TCGA-55-7911-01A	Tumor/Missense	pRF	211	0.0964	14	3	537	0	LUNG
TCGA-55-7913-01B	Tumor/Truncating	--	308	0.2153	19	21	561	1	LUNG
TCGA-55-7914-01A	Tumor/Truncating	--	161	0.255	9	-21	187	1	LUNG
TCGA-55-7994-01A	Tumor/Missense	pRF	1388	0.5861	16	17	603	0	LUNG
TCGA-55-7995-01A	Tumor/Missense	pRF	606	0.3208	23	7	889	0	LUNG
TCGA-55-8085-01A	Tumor/Truncating	--	226	0.2779	6	23	904	0	LUNG
TCGA-55-8087-01A	Tumor/WT	pRF	34	0.0996	5	-35	462	0	LUNG
TCGA-55-8089-01A	Tumor/Missense	pRF	1095	0.0325	11	11	702	1	LUNG
TCGA-55-8090-01A	Tumor/WT	pRF	76	0.0643	14	13	598	1	LUNG
TCGA-55-8091-01A	Tumor/WT	pRF	30	0.4845	13	-1	600	0	LUNG
TCGA-55-8092-01A	Tumor/Missense	pRF	491	0.3084	16	-9	154	1	LUNG
TCGA-55-8094-01A	Tumor/Truncating	--	395	0.6613	18	19	541	0	LUNG
TCGA-55-8096-01A	Tumor/Truncating	--	132	0.0908	24	5	719	1	LUNG
TCGA-55-8097-01A	Tumor/WT	pRF	100	0.2133	6	-33	476	0	LUNG
TCGA-55-8203-01A	Tumor/WT	pRF	387	0.2835	20	-7	547	0	LUNG
TCGA-55-8204-01A	Tumor/Truncating	--	192	0.2783	10	33	515	0	LUNG
TCGA-55-8205-01A	Tumor/Missense	pRF	473	0.1046	22	15	599	0	LUNG
TCGA-55-8206-01A	Tumor/WT	pNormal	27	0.1614	20	-39	888	0	LUNG
TCGA-55-8207-01A	Tumor/WT	pNormal	277	0.4614	15	-31	977	0	LUNG
TCGA-55-8208-01A	Tumor/Missense	pRF	319	0.0439	9	-7	674	0	LUNG
TCGA-55-8299-01A	Tumor/WT	pRF	194	0		3	469	1	LUNG
TCGA-55-8301-01A	Tumor/Missense	pRF	259	0.0758	8	25	534	0	LUNG
TCGA-55-8302-01A	Tumor/Truncating	--	615	0.1708	12	27	478	0	LUNG
TCGA-55-8505-01A	Tumor/WT	pRF	28	0.0096	6	31	440	0	LUNG
TCGA-55-8506-01A	Tumor/Missense	pRF	1583	0.3267	13	3	11	0	LUNG
TCGA-55-8507-01A	Tumor/Truncating	--	874	0.5642	22	-1	418	0	LUNG
TCGA-55-8508-01A	Tumor/WT	pRF	165	0.1802	13	3	617	0	LUNG
TCGA-55-8510-01A	Tumor/Truncating	--	275	0.1246	25	-19	539	0	LUNG
TCGA-55-8511-01A	Tumor/Truncating	--	512	0.1225	20	3	552	0	LUNG
TCGA-55-8512-01A	Tumor/WT	pNormal	35	0.1895	9	-41	607	1	LUNG
TCGA-55-8513-01A	Tumor/WT	pNormal	6	0	0	-35	791	0	LUNG
TCGA-55-8514-01A	Tumor/Missense	pRF	250	0.8013	26	-7	520	0	LUNG
TCGA-55-8614-01A	Tumor/Missense	pRF	203	0.332	23	3	536	0	LUNG
TCGA-55-8615-01A	Tumor/WT	pRF	99	0.6786	23	-21	446	0	LUNG
TCGA-55-8616-01A	Tumor/Truncating	--	432	0.3848	22	-5	48	0	LUNG
TCGA-55-8619-01A	Tumor/WT	pRF	20	0	1	-33	416	0	LUNG
TCGA-55-8620-01A	Tumor/Missense	pRF	434	0.3493	15	29	375	1	LUNG
TCGA-55-8621-01A	Tumor/WT	pRF	68	0	1	-19	515	0	LUNG
TCGA-55-A48X-01A	Tumor/Missense	pRF	363	0.0066	13	-37	689	0	LUNG
TCGA-55-A48Y-01A	Tumor/WT	pRF	313	0.1886	6	3	630	0	LUNG
TCGA-55-A48Z-01A	Tumor/Missense	pRF	44	0.3205	17	11	651	0	LUNG
TCGA-55-A490-01A	Tumor/WT	pRF	1192	0.5419	18	5	99	1	LUNG
TCGA-55-A491-01A	Tumor/Missense	pRF	334	0.477	26	9	626	0	LUNG
TCGA-55-A492-01A	Tumor/WT	pRF	262	0.2069	12	-15	596	0	LUNG
TCGA-55-A493-01A	Tumor/Missense	pRF	236	0.0981	16	39	28	0	LUNG
TCGA-55-A494-01A	Tumor/WT	pRF	213	0.3316	28	-1	481	0	LUNG
TCGA-55-A4DF-01A	Tumor/Truncating	--	678	0.3667	13	29	440	1	LUNG
TCGA-55-A4DG-01A	Tumor/Missense	pRF	626	0.4264	22	-35	608	0	LUNG
TCGA-55-A57B-01A	Tumor/Missense	pRF	39	0.215	21	-25	546	0	LUNG
TCGA-56-1622-01A	Tumor/Missense	pRF	190	0.6922	18	21	881	1	LUNG
TCGA-56-5897-01A	Tumor/Truncating	--	85	0.2066	12	31	378	0	LUNG
TCGA-56-5898-01A	Tumor/Missense	pRF	128	0.3753	28	21	555	0	LUNG
TCGA-56-6545-01A	Tumor/Missense	pRF	274	0.3498	20	29	666	0	LUNG
TCGA-56-6546-01A	Tumor/Missense	pRF	314	0.1258	11	29	NA	NA	LUNG
TCGA-56-7221-01A	Tumor/Truncating	--	246	0.3509	14	27	608	0	LUNG
TCGA-56-7222-01A	Tumor/Truncating	--	358	0.4857	25	43	562	1	LUNG
TCGA-56-7223-01A	Tumor/Missense	pRF	254	0.6992	20	27	442	1	LUNG
TCGA-56-7579-01A	Tumor/Missense	pRF	222	0.4024	12	15	951	1	LUNG
TCGA-56-7580-01A	Tumor/Truncating	--	126	0.3295	31	35	925	0	LUNG
TCGA-56-7582-01A	Tumor/Truncating	--	156	0.5676	23	23	601	0	LUNG
TCGA-56-7730-01A	Tumor/Missense	pRF	344	0.6394	20	15	198	1	LUNG
TCGA-56-7731-01A	Tumor/WT	pRF	325	0.0267	10	27	3	1	LUNG
TCGA-56-7822-01A	Tumor/Missense	pRF	331	0.2545	25	15	532	1	LUNG
TCGA-56-7823-01B	Tumor/Truncating	--	241	0.8098	8	23	1011	0	LUNG
TCGA-56-8082-01A	Tumor/Missense	pRF	190	0.5158	14	17	455	0	LUNG
TCGA-56-8083-01A	Tumor/Truncating	--	149	0.2736	8	-3	150	0	LUNG
TCGA-56-8201-01A	Tumor/Missense	pRF	149	0.0275	22	25	397	1	LUNG
TCGA-56-8304-01A	Tumor/Missense	pRF	230	0.4891	13	47	106	0	LUNG
TCGA-56-8305-01A	Tumor/WT	pRF	340	0.4151	18	43	105	0	LUNG
TCGA-56-8307-01A	Tumor/Truncating	--	384	0.3055	26	-5	818	0	LUNG
TCGA-56-8308-01A	Tumor/Missense	pRF	317	0.4169	17	15	517	0	LUNG
TCGA-56-8309-01A	Tumor/Missense	pRF	128	0.0591	12	9	428	0	LUNG
TCGA-56-8503-01A	Tumor/Missense	pRF	148	0.0386	17	25	41	0	LUNG
TCGA-56-8504-01A	Tumor/Missense	pRF	216	0.2713	27	39	510	0	LUNG
TCGA-56-8622-01A	Tumor/Truncating	--	193	0.2327	8	21	55	0	LUNG
TCGA-56-8623-01A	Tumor/WT	pNormal	0	0.0001	0	-31	692	1	LUNG
TCGA-56-8624-01A	Tumor/Truncating	--	108	0.196	18	-5	420	0	LUNG
TCGA-56-8625-01A	Tumor/Missense	pRF	409	0.3384	6	19	315	1	LUNG
TCGA-56-8626-01A	Tumor/WT	pRF	225	0.3335	14	19	302	1	LUNG
TCGA-56-8628-01A	Tumor/Truncating	--	383	0.3922	16	1	616	0	LUNG
TCGA-56-8629-01A	Tumor/Truncating	--	205	0.6729	22	21	481	0	LUNG
TCGA-56-A49D-01A	Tumor/Missense	pRF	261	0.8072	18	27	637	0	LUNG
TCGA-56-A4BW-01A	Tumor/Truncating	--	209	0.4422	16	17	585	0	LUNG
TCGA-56-A4BX-01A	Tumor/WT	pRF	0	0.5551	17	15	405	0	LUNG
TCGA-56-A4BY-01A	Tumor/Missense	pRF	128	0.316	15	23	543	1	LUNG
TCGA-56-A4ZJ-01A	Tumor/WT	pRF	98	0.0549	9	1	640	0	LUNG
TCGA-56-A4ZK-01A	Tumor/Truncating	--	206	0.366		25	570	0	LUNG
TCGA-56-A5DR-01A	Tumor/WT	pRF	0	0.3135		27	4	0	LUNG
TCGA-56-A5DS-01A	Tumor/Missense	pRF	187	0.1056	12	11	8	0	LUNG
TCGA-56-A62T-01A	Tumor/Truncating	--	454	0.3648	25	31	440	0	LUNG
TCGA-58-8386-01A	Tumor/Missense	pRF	229	0.4461	20	23	1	1	LUNG
TCGA-58-8387-01A	Tumor/Truncating	--	145	0.3576	10	43	403	1	LUNG
TCGA-58-8388-01A	Tumor/Truncating	--	159	0.2964	11	-1	412	1	LUNG
TCGA-58-8390-01A	Tumor/WT	pRF	0	0.4642	15	11	911	0	LUNG
TCGA-58-8391-01A	Tumor/Missense	pRF	307	0.586	14	31	2167	0	LUNG
TCGA-58-8392-01A	Tumor/WT	pRF	0	0.7199		23	501	1	LUNG
TCGA-58-8393-01A	Tumor/Missense	pRF	249	0.096	21	15	1058	0	LUNG
TCGA-58-A46J-01A	Tumor/Missense	pRF	162	0.1112	11	43	2589	0	LUNG
TCGA-58-A46K-01A	Tumor/Missense	pRF	126	0.4675	20	21	1045	1	LUNG
TCGA-58-A46L-01A	Tumor/Truncating	--	214	0.427	10	23	1723	0	LUNG
TCGA-58-A46M-01A	Tumor/Truncating	--	357	0.5811	19	13	1072	0	LUNG
TCGA-58-A46N-01A	Tumor/Truncating	--	179	0.9373	15	35	910	0	LUNG
TCGA-60-2695-01A	Tumor/Truncating	--	192	0.7377	22	23	642	0	LUNG
TCGA-60-2697-01A	Tumor/WT	pRF	16	0	1	7	372	1	LUNG
TCGA-60-2698-01A	Tumor/Truncating	--	977	0.3627	21	41	311	1	LUNG
TCGA-60-2703-01A	Tumor/Missense	pRF	280	0.126	23	29	2945	1	LUNG
TCGA-60-2704-01A	Tumor/Truncating	--	169	0.0602	27	9	1154	1	LUNG
TCGA-60-2706-01A	Tumor/WT	pRF	13	0.4521	22	23	2820	0	LUNG
TCGA-60-2707-01A	Tumor/Truncating	--	91	0.3205	6	29	667	1	LUNG
TCGA-60-2708-01A	Tumor/Truncating	--	188	0.6958	33	43	2447	0	LUNG
TCGA-60-2709-01A	Tumor/Missense	pRF	147	0.0427	31	13	1505	0	LUNG
TCGA-60-2710-01A	Tumor/Missense	pRF	194	0.368	12	23	2024	0	LUNG
TCGA-60-2711-01A	Tumor/Truncating	--	105	0.6256	21	35	1260	0	LUNG
TCGA-60-2713-01A	Tumor/Truncating	--	219	0.4712	13	39	1731	0	LUNG
TCGA-60-2714-01A	Tumor/Missense	pRF	798	0.4013	25	35	1531	0	LUNG
TCGA-60-2716-01A	Tumor/WT	pRF	15	0	0	3	1475	0	LUNG
TCGA-60-2719-01A	Tumor/Missense	pRF	180	0.8519	14	35	1297	0	LUNG
TCGA-60-2720-01A	Tumor/Missense	pRF	389	0.0634	13	39	97	0	LUNG
TCGA-60-2721-01A	Tumor/Truncating	--	184	0.334	10	3	983	0	LUNG
TCGA-60-2722-01A	Tumor/Missense	pRF	285	0.5892	17	37	908	0	LUNG
TCGA-60-2723-01A	Tumor/Truncating	--	262	0.5274	21	49	1092	0	LUNG
TCGA-60-2724-01A	Tumor/Missense	pRF	308	0.3257	11	45	717	0	LUNG
TCGA-60-2725-01A	Tumor/Truncating	--	134	0.0877	14	25	816	0	LUNG
TCGA-60-2726-01A	Tumor/WT	pRF	272	0.6693	21	23	358	1	LUNG
TCGA-62-8394-01A	Tumor/Missense	pRF	117	0.4188	17	19	139	1	LUNG
TCGA-62-8395-01A	Tumor/WT	pRF	72	0.2137	6	-25	1216	0	LUNG
TCGA-62-8397-01A	Tumor/WT	pRF	24	0.2308	23	-11	1289	0	LUNG
TCGA-62-8398-01A	Tumor/WT	pRF	74	0.3034	24	19	444	1	LUNG
TCGA-62-8399-01A	Tumor/Missense	pRF	467	0.4884	13	-9	2696	0	LUNG
TCGA-62-8402-01A	Tumor/Missense	pRF	41	0.3729	31	9	1498	1	LUNG
TCGA-62-A46O-01A	Tumor/Truncating	--	799	0.6086	14	11	1454	1	LUNG
TCGA-62-A46P-01A	Tumor/WT	pRF	250	0.225	6	-9	594	1	LUNG
TCGA-62-A46R-01A	Tumor/Truncating	--	170	0.3944	24	-15	1725	1	LUNG
TCGA-62-A46S-01A	Tumor/WT	pRF	107	0.2331	17	-31	1653	1	LUNG
TCGA-62-A46V-01A	Tumor/WT	pRF	54	0.292	6	-5	2199	0	LUNG
TCGA-62-A46Y-01A	Tumor/Missense	pRF	35	0.1431	6	1	414	1	LUNG
TCGA-62-A470-01A	Tumor/WT	pRF	105	0.5991	23	-9	1194	1	LUNG
TCGA-62-A471-01A	Tumor/Missense	pRF	91	0.4409	24	39	1246	0	LUNG
TCGA-62-A472-01A	Tumor/Truncating	--	52	0.2944	21	11	910	0	LUNG
TCGA-63-5128-01A	Tumor/Truncating	--	280	0.7388	24	33	NA	NA	LUNG
TCGA-63-5131-01A	Tumor/Missense	pRF	291	0.5194	16	33	NA	NA	LUNG
TCGA-63-6202-01A	Tumor/Missense	pRF	328	0.2614	15	37	1602	0	LUNG
TCGA-63-7020-01A	Tumor/Missense	pRF	185	0.5251	31	33	2133	0	LUNG
TCGA-63-7021-01A	Tumor/Missense	pRF	243	0.0299	6	31	2142	0	LUNG
TCGA-63-7022-01A	Tumor/Missense	pRF	165	0.0626	4	11	2073	0	LUNG
TCGA-63-7023-01A	Tumor/WT	pRF	130	0.4685	12	25	1682	0	LUNG
TCGA-63-A5M9-01A	Tumor/Missense	pRF	95	0.7724	19	23	NA	NA	LUNG
TCGA-63-A5MB-01A	Tumor/Missense	pRF	307	0.734	19	21	3123	0	LUNG
TCGA-63-A5MG-01A	Tumor/WT	pRF	97	0.0612	11	27	2148	0	LUNG
TCGA-63-A5MH-01A	Tumor/Missense	pRF	201	0.8513	19	31	2026	0	LUNG
TCGA-63-A5MI-01A	Tumor/Truncating	--	193	0.4486	19	35	1784	0	LUNG
TCGA-63-A5MJ-01A	Tumor/Missense	pRF	168	0.42	23	31	1824	0	LUNG
TCGA-63-A5ML-01A	Tumor/Truncating	--	224	0.5044	22	15	1386	0	LUNG
TCGA-63-A5MM-01A	Tumor/WT	pRF	1070	0.0856	5	43	456	1	LUNG
TCGA-63-A5MN-01A	Tumor/WT	pRF	35	0	6	17	345	1	LUNG
TCGA-63-A5MP-01A	Tumor/Truncating	--	168	0.2817	13	17	769	0	LUNG
TCGA-63-A5MR-01A	Tumor/Truncating	--	162	0.2253	21	39	2716	0	LUNG
TCGA-63-A5MS-01A	Tumor/Truncating	--	365	0.1492	24	9	2381	0	LUNG
TCGA-63-A5MT-01A	Tumor/Truncating	--	206	0.2901	9	23	498	0	LUNG
TCGA-63-A5MU-01A	Tumor/Missense	pRF	203	0.5201	16	31	NA	NA	LUNG
TCGA-63-A5MV-01A	Tumor/Truncating	--	109	0.2992	13	7	1100	0	LUNG
TCGA-63-A5MW-01A	Tumor/Missense	pRF	426	0.601	19	15	1639	0	LUNG
TCGA-63-A5MY-01A	Tumor/Missense	pRF	150	0.4794	10	37	1052	0	LUNG
TCGA-64-1676-01A	Tumor/Truncating	--	531	0.5188	16	27	1728	0	LUNG
TCGA-64-1677-01A	Tumor/Truncating	--	196	0.1277	21	35	628	1	LUNG
TCGA-64-1678-01A	Tumor/WT	pRF	0	0.5476	12	33	1189	0	LUNG
TCGA-64-1679-01A	Tumor/Missense	pRF	480	0.1979	25	29	2488	0	LUNG
TCGA-64-1680-01A	Tumor/WT	pRF	54	0.3404	18	-5	1126	0	LUNG
TCGA-64-1681-01A	Tumor/Missense	pRF	77	0.3458	26	-5	1167	1	LUNG
TCGA-64-5774-01A	Tumor/WT	pRF	123	0.6034	19	25	2676	0	LUNG
TCGA-64-5775-01A	Tumor/Missense	pRF	433	0.3238	14	25	62	1	LUNG
TCGA-64-5778-01A	Tumor/Missense	pRF	422	0.3264	10	9	1305	0	LUNG
TCGA-64-5779-01A	Tumor/WT	pRF	325	0.6682	19	5	864	0	LUNG
TCGA-64-5781-01A	Tumor/WT	pRF	1023	0.1808	11	25	1559	0	LUNG
TCGA-64-5815-01A	Tumor/WT	pRF	147	0.185	8	23	866	0	LUNG
TCGA-66-2727-01A	Tumor/Missense	pRF	294	0.3638	15	25	516	1	LUNG
TCGA-66-2734-01A	Tumor/Missense	pRF	509	0.0471	14	47	1311	0	LUNG
TCGA-66-2737-01A	Tumor/WT	pRF	0	0.231	6	41	61	0	LUNG
TCGA-66-2742-01A	Tumor/Truncating	--	214	0.403	21	35	641	0	LUNG
TCGA-66-2744-01A	Tumor/Missense	pRF	329	0.1361	9	39	30	0	LUNG
TCGA-66-2753-01A	Tumor/WT	pRF	0	0.3281	18	39	31	0	LUNG
TCGA-66-2754-01A	Tumor/Missense	pRF	321	0.5903	12	25	61	0	LUNG
TCGA-66-2755-01A	Tumor/Missense	pRF	186	0.3397	17	37	28	0	LUNG
TCGA-66-2756-01A	Tumor/Missense	pRF	474	0.5389	24	27	30	0	LUNG
TCGA-66-2757-01A	Tumor/Missense	pRF	224	0.4916	15	23	1338	1	LUNG
TCGA-66-2758-01A	Tumor/Missense	pRF	289	0.7396	16	35	639	0	LUNG
TCGA-66-2759-01A	Tumor/Missense	pRF	383	0.498	19	43	762	0	LUNG
TCGA-66-2763-01A	Tumor/Missense	pRF	354	0.7082	8	37	30	0	LUNG
TCGA-66-2765-01A	Tumor/Truncating	--	87	0.3137	10	49	61	0	LUNG
TCGA-66-2766-01A	Tumor/Missense	pRF	330	0.6367	13	39	31	0	LUNG
TCGA-66-2767-01A	Tumor/WT	pRF	295	0.3278	19	25	61	0	LUNG
TCGA-66-2768-01A	Tumor/Missense	pRF	229	0.2459	6	47	61	0	LUNG
TCGA-66-2769-01A	Tumor/WT	pRF	331	0.338	20	41	215	1	LUNG
TCGA-66-2770-01A	Tumor/Missense	pRF	205	0.3199	9	19	700	0	LUNG
TCGA-66-2771-01A	Tumor/WT	pRF	243	0.3567	11	37	578	0	LUNG
TCGA-66-2773-01A	Tumor/Truncating	--	507	0.4252	20	31	92	1	LUNG
TCGA-66-2777-01A	Tumor/Missense	pRF	150	0.3801	27	29	61	0	LUNG
TCGA-66-2778-01A	Tumor/Truncating	--	112	0.3033	10	45	578	0	LUNG
TCGA-66-2780-01A	Tumor/WT	pRF	124	0.3673	16	49	366	1	LUNG
TCGA-66-2781-01A	Tumor/Truncating	--	124	0.5878	22	41	121	0	LUNG
TCGA-66-2782-01A	Tumor/Truncating	--	316	0.3826	13	35	365	1	LUNG
TCGA-66-2783-01A	Tumor/WT	pRF	215	0.3125	11	33	759	0	LUNG
TCGA-66-2785-01A	Tumor/Truncating	--	1028	0.6464	17	35	60	0	LUNG
TCGA-66-2786-01A	Tumor/Missense	pRF	214	0.404	16	39	790	0	LUNG
TCGA-66-2787-01A	Tumor/Truncating	--	539	0.5107	24	15	1217	0	LUNG
TCGA-66-2788-01A	Tumor/Truncating	--	191	0.2566	12	43	699	0	LUNG
TCGA-66-2789-01A	Tumor/WT	pRF	345	0.4025	14	33	123	1	LUNG
TCGA-66-2790-01A	Tumor/WT	pRF	0	0.396	12	43	699	0	LUNG
TCGA-66-2791-01A	Tumor/Missense	pRF	311	0.4306	13	35	153	1	LUNG
TCGA-66-2792-01A	Tumor/Truncating	--	151	0.7393	23	35	913	0	LUNG
TCGA-66-2793-01A	Tumor/Missense	pRF	273	0.8301	26	17	306	1	LUNG
TCGA-66-2794-01A	Tumor/Missense	pRF	146	0.382	10	29	1645	0	LUNG
TCGA-66-2795-01A	Tumor/Missense	pRF	404	0.4341	8	35	122	0	LUNG
TCGA-66-2800-01A	Tumor/Missense	pRF	176	0.5956	24	45	1492	0	LUNG
TCGA-67-3770-01A	Tumor/Missense	pRF	187	0.3918	16	1	610	0	LUNG
TCGA-67-3771-01A	Tumor/Missense	pRF	951	0.6308	21	15	610	0	LUNG
TCGA-67-3772-01A	Tumor/WT	pRF	59	0.3283	10	9	573	0	LUNG
TCGA-67-3773-01A	Tumor/WT	pRF	95	0.1224	5	-9	427	0	LUNG
TCGA-67-3774-01A	Tumor/WT	pRF	95	0.2154	7	-27	385	0	LUNG
TCGA-67-4679-01B	Tumor/WT	pRF	263	0.1694	2	-37	448	0	LUNG
TCGA-67-6215-01A	Tumor/WT	pRF	103	0.2122	7	-17	174	0	LUNG
TCGA-67-6216-01A	Tumor/WT	pRF	40	0.0855	2	-7	141	0	LUNG
TCGA-67-6217-01A	Tumor/WT	pRF	177	0.4314	22	-23	422	0	LUNG
TCGA-68-7755-01A	Tumor/WT	pRF	248	0.5098	14	27	83	0	LUNG
TCGA-68-7756-01A	Tumor/WT	pRF	103	0.2772	8	41	202	0	LUNG
TCGA-68-7757-01B	Tumor/Missense	pRF	289	0.0169	12	-1	211	0	LUNG
TCGA-68-8250-01A	Tumor/Truncating	--	277	0.5704	19	31	244	0	LUNG
TCGA-68-8251-01A	Tumor/WT	pRF	273	0.0756	24	37	406	0	LUNG
TCGA-68-A59I-01A	Tumor/WT	pRF	0	0.0575	15	25	492	0	LUNG
TCGA-68-A59J-01A	Tumor/Missense	pRF	336	0.5287	19	39	448	0	LUNG
TCGA-69-7760-01A	Tumor/Missense	pRF	63	0.5582	20	13	202	0	LUNG
TCGA-69-7761-01A	Tumor/WT	pRF	29	0.0782	15	-13	186	0	LUNG
TCGA-69-7763-01A	Tumor/WT	pRF	65	0.1675	24	-33	690	0	LUNG
TCGA-69-7764-01A	Tumor/WT	pRF	81	0.4944	8	-31	414	0	LUNG
TCGA-69-7765-01A	Tumor/Truncating	--	548	0.1408	9	1	165	0	LUNG
TCGA-69-7973-01A	Tumor/WT	pRF	240	0.4716	23	-5	230	0	LUNG
TCGA-69-7974-01A	Tumor/Missense	pRF	482	0.1959	21	17	184	0	LUNG
TCGA-69-7978-01A	Tumor/Truncating	--	546	0.0369	16	3	134	0	LUNG
TCGA-69-7979-01A	Tumor/Missense	pRF	1322	0.6272	23	9	408	0	LUNG
TCGA-69-7980-01A	Tumor/Truncating	--	737	0.4262	22	-17	411	0	LUNG
TCGA-69-8253-01A	Tumor/WT	pRF	133	0.2314	16	-3	426	0	LUNG
TCGA-69-8254-01A	Tumor/WT	pNormal	75	0.0322	1	-31	409	0	LUNG
TCGA-69-8255-01A	Tumor/Truncating	--	270	0.4081	20	25	129	0	LUNG
TCGA-69-8453-01A	Tumor/WT	pRF	0	0.1046	6	-29	813	0	LUNG
TCGA-69-A59K-01A	Tumor/Missense	pRF	438	0.4943		21	591	0	LUNG
TCGA-6A-AB49-01A	Tumor/WT	pRF	378	0.5896	17	49	NA	NA	LUNG
TCGA-70-6722-01A	Tumor/Truncating	--	278	0.1633	22	27	367	0	LUNG
TCGA-70-6723-01A	Tumor/Truncating	--	105	0.7224	13	29	375	0	LUNG
TCGA-71-6725-01A	Tumor/WT	pRF	51	0.6934	21	-9	256	0	LUNG
TCGA-71-8520-01A	Tumor/Truncating	--	80			5	210	1	LUNG
TCGA-73-4658-01A	Tumor/WT	pRF	323	0.0648	8	17	1600	1	LUNG
TCGA-73-4659-01A	Tumor/WT	pRF	191	0.249	24	25	711	1	LUNG
TCGA-73-4662-01A	Tumor/WT	pRF	205	0.4929	14	-31	2515	0	LUNG
TCGA-73-4666-01A	Tumor/Missense	pRF	342	0.3709	22	23	800	0	LUNG
TCGA-73-4668-01A	Tumor/WT	pRF	487	0.499	24	23	467	0	LUNG
TCGA-73-4670-01A	Tumor/Truncating	--	331	0.6786	26	35	131	0	LUNG
TCGA-73-4675-01A	Tumor/WT	pRF	63	0.259	24	3	922	1	LUNG
TCGA-73-4676-01A	Tumor/Missense	pRF	85	0.2108	9	37	281	1	LUNG
TCGA-73-4677-01A	Tumor/WT	pRF	224	0.1813	14	-25	38	1	LUNG
TCGA-73-7498-01A	Tumor/WT	pRF	98	0.1769	7	-41	1189	0	LUNG
TCGA-73-7499-01A	Tumor/Truncating	--	65	0.5723	23	17	1531	1	LUNG
TCGA-73-A9RS-01A	Tumor/Truncating	--	847	0.6599	18	3	340	1	LUNG
TCGA-75-5122-01A	Tumor/WT	pRF	120	0.0707	9	5	NA	NA	LUNG
TCGA-75-5125-01A	Tumor/Missense	pRF	164	0.3035	20	33	2027	1	LUNG
TCGA-75-5126-01A	Tumor/WT	pRF	585	0.0549	7	35	NA	NA	LUNG
TCGA-75-5146-01A	Tumor/Missense	pRF	169	0.3219	9	-9	2368	0	LUNG
TCGA-75-5147-01A	Tumor/Missense	pRF	39	0.414	15	25	1333	0	LUNG
TCGA-75-6203-01A	Tumor/WT	pNormal	11	0.0169	10	-33	NA	NA	LUNG
TCGA-75-6205-01A	Tumor/WT	pRF	47	0.1084	24	11	NA	NA	LUNG
TCGA-75-6206-01A	Tumor/WT	pRF	81	0.4203	16	-33	2590	0	LUNG
TCGA-75-6207-01A	Tumor/Truncating	--	60	0.3714	11	15	NA	NA	LUNG
TCGA-75-6211-01A	Tumor/Truncating	--	340	0.5311	17	11	NA	NA	LUNG
TCGA-75-6212-01A	Tumor/WT	pRF	20	0.2365	19	-1	1516	1	LUNG
TCGA-75-6214-01A	Tumor/Missense	pRF	639	0.519	21	17	1115	1	LUNG
TCGA-75-7025-01A	Tumor/WT	pRF	31	0.2153	19	-33	3305	0	LUNG
TCGA-75-7027-01A	Tumor/WT	pRF	212	0.657	23	23	3059	0	LUNG
TCGA-75-7030-01A	Tumor/WT	pRF	15	0		-19	NA	NA	LUNG
TCGA-75-7031-01A	Tumor/Missense	pRF	186	0.3691	18	11	NA	NA	LUNG
TCGA-77-6842-01A	Tumor/Missense	pRF	359	0.545	22	23	899	1	LUNG
TCGA-77-6843-01A	Tumor/Missense	pRF	161	0.2905	8	1	2224	1	LUNG
TCGA-77-6844-01A	Tumor/Truncating	--	174	0.3654	11	21	2284	1	LUNG
TCGA-77-6845-01A	Tumor/Truncating	--	229	0.7205	16	29	708	1	LUNG
TCGA-77-7138-01A	Tumor/WT	pRF	0	0.277		31	340	1	LUNG
TCGA-77-7139-01A	Tumor/Truncating	--	161	0.5599	19	21	4261	0	LUNG
TCGA-77-7140-01A	Tumor/Missense	pRF	171	0.7311	16	45	632	1	LUNG
TCGA-77-7141-01A	Tumor/Missense	pRF	622	0.6297	22	15	15	0	LUNG
TCGA-77-7142-01A	Tumor/Missense	pRF	235	0.5016	20	15	2227	0	LUNG
TCGA-77-7335-01A	Tumor/Missense	pRF	205	0.2682	12	15	2133	1	LUNG
TCGA-77-7337-01A	Tumor/Missense	pRF	305	0.44	14	31	3253	1	LUNG
TCGA-77-7338-01A	Tumor/Missense	pRF	118	0.2526	9	15	5	1	LUNG
TCGA-77-7463-01A	Tumor/Truncating	--	359	0.5082	26	47	1423	1	LUNG
TCGA-77-7465-01A	Tumor/Missense	pRF	347	0.8216	17	21	990	0	LUNG
TCGA-77-8007-01A	Tumor/Missense	pRF	85	0.0936	22	37	198	1	LUNG
TCGA-77-8008-01A	Tumor/Truncating	--	153	0.1001	14	19	2639	1	LUNG
TCGA-77-8009-01A	Tumor/WT	pRF	156	0.6693	24	31	1695	1	LUNG
TCGA-77-8128-01A	Tumor/Missense	pRF	266	0.4808	16	27	1150	1	LUNG
TCGA-77-8130-01A	Tumor/Truncating	--	161	0.3908	27	37	4765	0	LUNG
TCGA-77-8131-01A	Tumor/Missense	pRF	60	0.0317	10	45	383	1	LUNG
TCGA-77-8133-01A	Tumor/Missense	pRF	342	0.2672	21	5	1640	1	LUNG
TCGA-77-8136-01A	Tumor/WT	pRF	392	0.0318	14	35	1189	1	LUNG
TCGA-77-8138-01A	Tumor/Missense	pRF	95	0.1155	25	35	539	1	LUNG
TCGA-77-8139-01A	Tumor/Missense	pRF	201	0.3389	25	19	3166	0	LUNG
TCGA-77-8140-01A	Tumor/Missense	pRF	340	0.3965	14	9	351	1	LUNG
TCGA-77-8143-01A	Tumor/Truncating	--	137	0.529	20	37	803	1	LUNG
TCGA-77-8144-01A	Tumor/Truncating	--	363	0.2843	13	43	833	0	LUNG
TCGA-77-8145-01A	Tumor/WT	pRF	125	0.3076	13	33	212	1	LUNG
TCGA-77-8148-01A	Tumor/Missense	pRF	228	0.6161	20	41	2023	0	LUNG
TCGA-77-8150-01A	Tumor/Missense	pRF	121	0.5395	21	15	1655	1	LUNG
TCGA-77-8153-01A	Tumor/Truncating	--	151	0.6489	13	39	1992	0	LUNG
TCGA-77-8154-01A	Tumor/Missense	pRF	186	0.3853	11	37	1841	0	LUNG
TCGA-77-8156-01A	Tumor/Missense	pRF	185	0.1974	23	29	1106	0	LUNG
TCGA-77-A5FZ-01A	Tumor/WT	pRF	1	0.0001	0	-23	3838	1	LUNG
TCGA-77-A5G1-01A	Tumor/Missense	pRF	143	0.0317	12	39	4026	0	LUNG
TCGA-77-A5G3-01A	Tumor/Missense	pRF	549	0.5166	17	27	4570	0	LUNG
TCGA-77-A5G6-01A	Tumor/Missense	pRF	435	0.596	18	27	678	1	LUNG
TCGA-77-A5G7-01B	Tumor/Missense	pRF	85	0.3195	13	37	180	1	LUNG
TCGA-77-A5G8-01B	Tumor/Missense	pRF	197	0.5742	23	35	1884	0	LUNG
TCGA-77-A5GB-01B	Tumor/Truncating	--	112	0.0578	9	43	NA	NA	LUNG
TCGA-77-A5GF-01A	Tumor/Missense	pRF	111	0.6215	26	25	840	1	LUNG
TCGA-77-A5GH-01A	Tumor/Missense	pRF	249	0.3308	15	11	1182	0	LUNG
TCGA-78-7143-01A	Tumor/WT	pRF	0	0.1974	26	-5	4961	1	LUNG
TCGA-78-7145-01A	Tumor/Missense	pRF	185	0.5585	20	23	826	1	LUNG
TCGA-78-7146-01A	Tumor/Missense	pRF	348	0.5733	17	31	173	1	LUNG
TCGA-78-7147-01A	Tumor/Truncating	--	306	0.5989	21	9	586	1	LUNG
TCGA-78-7148-01A	Tumor/WT	pRF	214	0.2875	6	13	626	1	LUNG
TCGA-78-7149-01A	Tumor/Missense	pRF	137	0.2501	21	-31	3940	0	LUNG
TCGA-78-7150-01A	Tumor/Missense	pRF	364	0.4589	15	23	666	1	LUNG
TCGA-78-7152-01A	Tumor/WT	pRF	179	0.1601	6	-25	1215	1	LUNG
TCGA-78-7153-01A	Tumor/WT	pRF	115	0.2107	16	-15	3635	0	LUNG
TCGA-78-7154-01A	Tumor/Missense	pRF	210	0.3566	22	25	593	1	LUNG
TCGA-78-7155-01A	Tumor/Missense	pRF	1406	0.4353	18	9	1171	1	LUNG
TCGA-78-7156-01A	Tumor/WT	pRF	310	0.1115	4	-35	976	1	LUNG
TCGA-78-7158-01A	Tumor/WT	pRF	249	0.1432	4	-21	179	1	LUNG
TCGA-78-7159-01A	Tumor/WT	pRF	304	0.244	22	11	1974	0	LUNG
TCGA-78-7160-01A	Tumor/WT	pRF	49	0.0345	16	-19	697	1	LUNG
TCGA-78-7161-01A	Tumor/WT	pRF	173	0.4864	9	-21	291	1	LUNG
TCGA-78-7162-01A	Tumor/WT	pRF	73	0.0574	5	-37	3169	1	LUNG
TCGA-78-7163-01A	Tumor/WT	pRF	49	0.3872	27	-5	NA	NA	LUNG
TCGA-78-7166-01A	Tumor/WT	pRF	194	0.0935	3	25	258	1	LUNG
TCGA-78-7167-01A	Tumor/WT	pRF	103	0.4895	17	-31	2681	1	LUNG
TCGA-78-7220-01A	Tumor/Missense	pRF	742	0.5333	28	-1	807	1	LUNG
TCGA-78-7535-01A	Tumor/Truncating	--	146	0.7843	30	-3	949	1	LUNG
TCGA-78-7536-01A	Tumor/Missense	pRF	594	0.7212	16	19	244	1	LUNG
TCGA-78-7537-01A	Tumor/WT	pRF	133	0.1285	2	-35	1622	1	LUNG
TCGA-78-7539-01A	Tumor/WT	pRF	430	0.3206	13	-35	791	0	LUNG
TCGA-78-7540-01A	Tumor/Missense	pRF	227	0.1948	6	-17	1197	1	LUNG
TCGA-78-7542-01A	Tumor/Truncating	--	327	0.4019	28	39	321	1	LUNG
TCGA-78-7633-01A	Tumor/WT	pRF	144	0.3107	9	-41	1528	1	LUNG
TCGA-78-8640-01A	Tumor/Missense	pRF	653	0.1728	15	31	7062	0	LUNG
TCGA-78-8648-01A	Tumor/WT	pRF	15	0		-25	1209	1	LUNG
TCGA-78-8655-01A	Tumor/WT	pRF	96	0.2619	10	-35	2360	0	LUNG
TCGA-78-8660-01A	Tumor/Truncating	--	221	0.0071	8	25	321	1	LUNG
TCGA-78-8662-01A	Tumor/Truncating	--	1014	0.7394	19	19	3361	1	LUNG
TCGA-79-5596-01A	Tumor/Truncating	--	178	0.311	9	27	NA	NA	LUNG
TCGA-80-5607-01A	Tumor/WT	pRF	112	0.099	3	13	NA	NA	LUNG
TCGA-80-5608-01A	Tumor/WT	pRF	342	0.4499	15	21	2832	0	LUNG
TCGA-80-5611-01A	Tumor/WT	pRF	192	0.5728	14	31	2595	0	LUNG
TCGA-83-5908-01A	Tumor/Missense	pRF	215	0.0276	15	15	824	0	LUNG
TCGA-85-6175-01A	Tumor/WT	pRF	34	0.1427	23	1	294	1	LUNG
TCGA-85-6560-01A	Tumor/Missense	pRF	394	0.3285	25	29	1259	0	LUNG
TCGA-85-6561-01A	Tumor/Missense	pRF	1128	0.4219	12	23	1224	0	LUNG
TCGA-85-6798-01A	Tumor/Missense	pRF	249	0.5015	19	41	195	1	LUNG
TCGA-85-7696-01A	Tumor/Missense	pRF	189	0.5156	9	17	1111	0	LUNG
TCGA-85-7697-01A	Tumor/Truncating	--	251	0.2238	12	31	1063	0	LUNG
TCGA-85-7698-01A	Tumor/Missense	pRF	122	0.4093	8	31	952	0	LUNG
TCGA-85-7699-01A	Tumor/Truncating	--	166	0.5963	14	19	1001	1	LUNG
TCGA-85-7710-01A	Tumor/Missense	pRF	184	0.3495	8	29	42	0	LUNG
TCGA-85-7843-01A	Tumor/Truncating	--	221	0.5569	23	35	35	0	LUNG
TCGA-85-7844-01A	Tumor/Missense	pRF	157	0.3659	20	33	911	0	LUNG
TCGA-85-7950-01A	Tumor/Missense	pRF	248	0.665	26	25	576	0	LUNG
TCGA-85-8048-01A	Tumor/Truncating	--	115	0.0431	9	7	765	0	LUNG
TCGA-85-8049-01A	Tumor/Missense	pRF	196	0.0748	28	3	579	0	LUNG
TCGA-85-8052-01A	Tumor/Missense	pRF	115	0.4015	22	33	734	0	LUNG
TCGA-85-8070-01A	Tumor/Truncating	--	221	0.5889	8	15	960	0	LUNG
TCGA-85-8071-01A	Tumor/Truncating	--	331	0.3896	11	17	815	0	LUNG
TCGA-85-8072-01A	Tumor/Missense	pRF	167	0.3652	19	15	932	0	LUNG
TCGA-85-8276-01A	Tumor/WT	pRF	239	0.2521	24	35	1050	0	LUNG
TCGA-85-8277-01A	Tumor/Missense	pRF	207	0.3491	18	27	307	1	LUNG
TCGA-85-8287-01A	Tumor/Missense	pRF	239	0.2729	20	13	23	1	LUNG
TCGA-85-8288-01A	Tumor/Truncating	--	213	0.3602	12	21	402	1	LUNG
TCGA-85-8350-01A	Tumor/Truncating	--	266	0.3406	21	29	683	0	LUNG
TCGA-85-8351-01A	Tumor/Missense	pRF	125	0.3811	15	29	510	0	LUNG
TCGA-85-8352-01A	Tumor/Truncating	--	251	0.7038	17	29	161	1	LUNG
TCGA-85-8353-01A	Tumor/Truncating	--	159	0.1369	14	27	94	1	LUNG
TCGA-85-8354-01A	Tumor/Truncating	--	184	0.6402	14	41	995	0	LUNG
TCGA-85-8355-01A	Tumor/Truncating	--	195	0.0158	9	-5	61	0	LUNG
TCGA-85-8479-01A	Tumor/Truncating	--	98	0.4985	10	39	468	0	LUNG
TCGA-85-8481-01A	Tumor/Truncating	--	269	0.1349	13	41	236	1	LUNG
TCGA-85-8580-01A	Tumor/Missense	pRF	243	0.1382	11	35	1113	0	LUNG
TCGA-85-8582-01A	Tumor/Missense	pRF	298	0.0923	25	35	1160	0	LUNG
TCGA-85-8584-01A	Tumor/WT	pRF	218	0.2428	7	29	383	1	LUNG
TCGA-85-8664-01A	Tumor/Missense	pRF	192	0.5906	25	29	550	1	LUNG
TCGA-85-8666-01A	Tumor/Truncating	--	209	0.1398	26	45	687	1	LUNG
TCGA-85-A4CL-01A	Tumor/Missense	pRF	682	0.3486	10	9	921	1	LUNG
TCGA-85-A4CN-01A	Tumor/Missense	pRF	159	0.6507	15	37	1038	0	LUNG
TCGA-85-A4JB-01A	Tumor/Truncating	--	426	0.4265	22	45	942	0	LUNG
TCGA-85-A4JC-01A	Tumor/Missense	pRF	221	0.0681	22	41	604	1	LUNG
TCGA-85-A4PA-01A	Tumor/WT	pRF	7	0.0002	0	-23	741	0	LUNG
TCGA-85-A4QQ-01A	Tumor/Missense	pRF	277	0.3055	12	43	927	1	LUNG
TCGA-85-A4QR-01A	Tumor/Missense	pRF	212	0.7127	23	39	600	0	LUNG
TCGA-85-A50M-01A	Tumor/Truncating	--	71	0.2041	21	15	826	1	LUNG
TCGA-85-A50Z-01A	Tumor/Missense	pRF	397	0.3291	8	35	493	0	LUNG
TCGA-85-A510-01A	Tumor/Missense	pRF	128	0.5965	23	23	482	0	LUNG
TCGA-85-A511-01A	Tumor/Missense	pRF	166	0.0769	19	31	455	1	LUNG
TCGA-85-A512-01A	Tumor/Truncating	--	149	0.9264	11	29	465	0	LUNG
TCGA-85-A513-01A	Tumor/WT	pRF	22	0.1081	4	-5	910	0	LUNG
TCGA-85-A53L-01A	Tumor/Truncating	--	182	0.4421	14	43	377	0	LUNG
TCGA-85-A5B5-01A	Tumor/Missense	pRF	347	0.7277	26	13	111	0	LUNG
TCGA-86-6562-01A	Tumor/WT	pRF	52	0.3789	17	-1	376	1	LUNG
TCGA-86-6851-01A	Tumor/Missense	pRF	839	0.1787	18	-21	179	0	LUNG
TCGA-86-7701-01A	Tumor/Truncating	--	380	0.1685	19	9	947	0	LUNG
TCGA-86-7711-01A	Tumor/Missense	pRF	208	0.4361	16	19	1046	1	LUNG
TCGA-86-7713-01A	Tumor/WT	pRF	151	0.3677	14	-7	1157	0	LUNG
TCGA-86-7714-01A	Tumor/WT	pRF	67	0.0639	3	-27	625	1	LUNG
TCGA-86-7953-01A	Tumor/WT	pRF	49	0.3506	24	-1	997	0	LUNG
TCGA-86-7954-01A	Tumor/Missense	pRF	186	0.2595	27	-11	605	0	LUNG
TCGA-86-7955-01A	Tumor/WT	pRF	274	0.6063	22	23	1072	0	LUNG
TCGA-86-8054-01A	Tumor/WT	pRF	200	0.6	19	29	1148	0	LUNG
TCGA-86-8055-01A	Tumor/Missense	pRF	40	0.1831	20	17	124	1	LUNG
TCGA-86-8056-01A	Tumor/Missense	pRF	257	0.1241	3	-35	139	0	LUNG
TCGA-86-8073-01A	Tumor/Truncating	--	1337	0.2307	9	-13	740	0	LUNG
TCGA-86-8074-01A	Tumor/Missense	pRF	63	0.4639	18	19	24	0	LUNG
TCGA-86-8075-01A	Tumor/Truncating	--	50	0.2397	27	15	694	1	LUNG
TCGA-86-8076-01A	Tumor/WT	pRF	64	0.0339	1	-25	993	0	LUNG
TCGA-86-8278-01A	Tumor/WT	pRF	92	0.2129	8	-11	944	0	LUNG
TCGA-86-8279-01A	Tumor/Missense	pRF	458	0.5986	28	7	949	0	LUNG
TCGA-86-8280-01A	Tumor/Missense	pRF	43	0.2915	23	-11	701	0	LUNG
TCGA-86-8281-01A	Tumor/WT	pRF	226	0.1486	3	-33	NA	NA	LUNG
TCGA-86-8358-01A	Tumor/Missense	pRF	952	0.5293	21	21	653	0	LUNG
TCGA-86-8359-01A	Tumor/WT	pRF	146	0.3875	16	-5	444	1	LUNG
TCGA-86-8585-01A	Tumor/Truncating	--	532	0.082	21	27	353	0	LUNG
TCGA-86-8668-01A	Tumor/WT	pRF	33	0.189	10	-31	423	0	LUNG
TCGA-86-8669-01A	Tumor/WT	pRF	118	0.2898	20	-15	938	0	LUNG
TCGA-86-8671-01A	Tumor/WT	pRF	34	0.0023	0	-33	839	0	LUNG
TCGA-86-8672-01A	Tumor/Truncating	--	263	0.0475	21	25	19	1	LUNG
TCGA-86-8673-01A	Tumor/Missense	pRF	437	0.2147	30	31	862	0	LUNG
TCGA-86-8674-01A	Tumor/WT	pRF	268	0.1477	5	-15	806	0	LUNG
TCGA-86-A456-01A	Tumor/WT	pRF	328	0.03	8	-27	896	0	LUNG
TCGA-86-A4D0-01A	Tumor/WT	pRF	0	0.3059	10	19	116	1	LUNG
TCGA-86-A4JF-01A	Tumor/Truncating	--	1228	0.1097	18	23	737	1	LUNG
TCGA-86-A4P7-01A	Tumor/Missense	pRF	66	0.0145	6	-31	415	0	LUNG
TCGA-86-A4P8-01A	Tumor/WT	pNormal	0	0.0001	0	-37	805	0	LUNG
TCGA-90-6837-01A	Tumor/WT	pRF	0	0		29	758	0	LUNG
TCGA-90-7766-01A	Tumor/Missense	pRF	108	0.3529	12	13	289	0	LUNG
TCGA-90-7767-01A	Tumor/Missense	pRF	101	0.5976	21	19	89	0	LUNG
TCGA-90-7769-01A	Tumor/Missense	pRF	489	0.5379	17	35	358	0	LUNG
TCGA-90-7964-01A	Tumor/WT	pRF	424	0.3762	11	21	428	0	LUNG
TCGA-90-A4ED-01A	Tumor/WT	pRF	1591	0.2732	17	-15	615	0	LUNG
TCGA-90-A4EE-01A	Tumor/Missense	pRF	322	0.4792	19	19	688	0	LUNG
TCGA-90-A59Q-01A	Tumor/WT	pRF	253	0.243	26	7	322	1	LUNG
TCGA-91-6828-01A	Tumor/WT	pRF	275	0.2487	30	-21	323	0	LUNG
TCGA-91-6829-01A	Tumor/WT	pRF	589	0.402	17	-11	1258	1	LUNG
TCGA-91-6830-01A	Tumor/WT	pRF	243	0.0451	11	-1	60	0	LUNG
TCGA-91-6831-01A	Tumor/Missense	pRF	258	0.459	16	25	310	0	LUNG
TCGA-91-6835-01A	Tumor/WT	pRF	79	0.0486	13	-33	79	0	LUNG
TCGA-91-6836-01A	Tumor/Truncating	--	457	0.5486	20	21	417	0	LUNG
TCGA-91-6840-01A	Tumor/Missense	pRF	127	0.6193	21	-13	372	0	LUNG
TCGA-91-6847-01A	Tumor/Missense	pRF	67	0.5998	25	21	842	0	LUNG
TCGA-91-6848-01A	Tumor/Missense	pRF	562	0.2565	15	15	224	0	LUNG
TCGA-91-6849-01A	Tumor/WT	pRF	109	0.1555	4	-37	35	0	LUNG
TCGA-91-7771-01A	Tumor/WT	pRF	186	0.2558	20	-19	492	0	LUNG
TCGA-91-8496-01A	Tumor/WT	pRF	31	0.2102	4	-5	505	0	LUNG
TCGA-91-8497-01A	Tumor/WT	pRF	40	0.0872	1	-45	434	1	LUNG
TCGA-91-8499-01A	Tumor/Missense	pRF	284	0.6447	16	23	36	0	LUNG
TCGA-91-A4BC-01A	Tumor/Truncating	--	401	0.0734	24	-3	44	0	LUNG
TCGA-91-A4BD-01A	Tumor/WT	pRF	17	0.137	6	-9	603	0	LUNG
TCGA-92-7340-01A	Tumor/Truncating	--	375	0.0764	6	27	82	0	LUNG
TCGA-92-7341-01A	Tumor/WT	pRF	154	0.5248	23	33	106	0	LUNG
TCGA-92-8063-01A	Tumor/Missense	pRF	351	0.4013	14	39	122	0	LUNG
TCGA-92-8064-01A	Tumor/Missense	pRF	202	0.0984	23	21	160	0	LUNG
TCGA-92-8065-01A	Tumor/Truncating	--	235	0.3877	10	9	70	0	LUNG
TCGA-93-7347-01A	Tumor/WT	pRF	105	0.016	6	-27	683	0	LUNG
TCGA-93-7348-01A	Tumor/WT	pRF	103	0.0547	12	-31	531	0	LUNG
TCGA-93-8067-01A	Tumor/Missense	pRF	451	0.3251	19	23	186	0	LUNG
TCGA-93-A4JN-01A	Tumor/Missense	pRF	73	0.2203	25	-19	718	0	LUNG
TCGA-93-A4JO-01A	Tumor/Missense	pRF	53	0.0324	16	-15	33	1	LUNG
TCGA-93-A4JP-01A	Tumor/Truncating	--	54	0.0381	10	-29	578	0	LUNG
TCGA-93-A4JQ-01A	Tumor/WT	pRF	104	0.0418	21	1	526	0	LUNG
TCGA-94-7033-01A	Tumor/Missense	pRF	126	0.3461	7	41	640	0	LUNG
TCGA-94-7557-01A	Tumor/Truncating	--	82	0.4163	28	39	5	1	LUNG
TCGA-94-7943-01A	Tumor/Missense	pRF	178	0.6404	26	13	559	0	LUNG
TCGA-94-8035-01A	Tumor/Missense	pRF	185	0.3302	11	35	122	0	LUNG
TCGA-94-8490-01A	Tumor/WT	pRF	829	0.3444	8	13	153	0	LUNG
TCGA-94-8491-01A	Tumor/Missense	pRF	490	0.3968	7	15	810	0	LUNG
TCGA-94-A4VJ-01A	Tumor/Missense	pRF	370	0.4113	19	23	430	0	LUNG
TCGA-94-A5I4-01A	Tumor/Truncating	--	218	0.7777	25	33	491	0	LUNG
TCGA-94-A5I6-01A	Tumor/Truncating	--	149	0.3309	26	41	538	0	LUNG
TCGA-95-7039-01A	Tumor/Missense	pRF	1209	0.4482	19	11	1272	0	LUNG
TCGA-95-7043-01A	Tumor/Missense	pRF	1018	0.5315	15	-3	503	1	LUNG
TCGA-95-7562-01A	Tumor/Truncating	--	392	0.4101	27	35	87	1	LUNG
TCGA-95-7567-01A	Tumor/Missense	pRF	844	0.3249	15	1	568	0	LUNG
TCGA-95-7944-01A	Tumor/Missense	pRF	207	0.0624	13	17	377	0	LUNG
TCGA-95-7947-01A	Tumor/Missense	pRF	476	0.4074	11	-7	477	0	LUNG
TCGA-95-7948-01A	Tumor/WT	pRF	142	0.3733	17	-21	476	0	LUNG
TCGA-95-8039-01A	Tumor/Missense	pRF	86	0.1139	9	-19	830	0	LUNG
TCGA-95-8494-01A	Tumor/Missense	pRF	90	0.4034	21	35	84	0	LUNG
TCGA-95-A4VK-01A	Tumor/WT	pRF	222	0.1907	7	-23	651	0	LUNG
TCGA-95-A4VN-01A	Tumor/WT	pRF	424	0.1669	27	27	553	0	LUNG
TCGA-95-A4VP-01A	Tumor/WT	pRF	114	0.143	21	-3	605	0	LUNG
TCGA-96-7544-01A	Tumor/Missense	pRF	367	0.4232	12	19	2160	1	LUNG
TCGA-96-7545-01A	Tumor/Missense	pRF	111	0.1263	11	25	1736	1	LUNG
TCGA-96-8169-01A	Tumor/Truncating	--	149	0.3719	14	19	557	0	LUNG
TCGA-96-8170-01A	Tumor/Truncating	--	233	0.2691	12	19	531	0	LUNG
TCGA-96-A4JL-01A	Tumor/WT	pRF	56	0.2198	7	-13	842	0	LUNG
TCGA-97-7546-01A	Tumor/WT	pNormal	252	0.0936	6	-37	1285	0	LUNG
TCGA-97-7547-01A	Tumor/WT	pRF	158	0.348	17	-39	1965	0	LUNG
TCGA-97-7552-01A	Tumor/WT	pRF	35	0.0037	3	-37	1932	0	LUNG
TCGA-97-7553-01A	Tumor/Missense	pRF	42	0.0369	15	-33	1870	0	LUNG
TCGA-97-7554-01A	Tumor/Missense	pRF	416	0.3163	27	-17	775	0	LUNG
TCGA-97-7937-01A	Tumor/Missense	pRF	442	0.4496	26	5	564	0	LUNG
TCGA-97-7938-01A	Tumor/Truncating	--	363	0.2176	7	-37	18	1	LUNG
TCGA-97-7941-01A	Tumor/WT	pRF	87	0.0268	2	-39	484	0	LUNG
TCGA-97-8171-01A	Tumor/WT	pRF	54	0.2181	6	-11	568	0	LUNG
TCGA-97-8172-01A	Tumor/Truncating	--	247	0.1214	13	-43	545	0	LUNG
TCGA-97-8174-01A	Tumor/WT	pRF	158	0.2982	20	-39	164	1	LUNG
TCGA-97-8175-01A	Tumor/Missense	pRF	28	0.1336	8	27	551	0	LUNG
TCGA-97-8176-01A	Tumor/WT	pRF	138	0.1748	8	21	468	1	LUNG
TCGA-97-8177-01A	Tumor/WT	pRF	32	0.1677	19	15	499	0	LUNG
TCGA-97-8179-01A	Tumor/Missense	pRF	151	0.4389	30	-15	435	0	LUNG
TCGA-97-8547-01A	Tumor/Truncating	--	53	0.3273	10	3	657	0	LUNG
TCGA-97-8552-01A	Tumor/WT	pNormal	23	0.3121	21	-35	626	0	LUNG
TCGA-97-A4LX-01A	Tumor/Missense	pRF	150	0.0346	14	-3	614	0	LUNG
TCGA-97-A4M0-01A	Tumor/WT	pRF	345	0.2992	16	-25	652	0	LUNG
TCGA-97-A4M1-01A	Tumor/Missense	pRF	39	0.2459	20	-37	601	0	LUNG
TCGA-97-A4M2-01A	Tumor/WT	pNormal	26	0.0002	1	-35	624	0	LUNG
TCGA-97-A4M3-01A	Tumor/WT	pRF	192	0.237	5	-23	540	0	LUNG
TCGA-97-A4M5-01A	Tumor/WT	pRF	144	0.0418	6	-41	634	0	LUNG
TCGA-97-A4M6-01A	Tumor/WT	pRF	28	0.3427	9	-29	568	0	LUNG
TCGA-97-A4M7-01A	Tumor/WT	pRF	278	0.2386	9	-33	629	0	LUNG
TCGA-98-7454-01A	Tumor/WT	pRF	189	0.0206	16	9	652	0	LUNG
TCGA-98-8020-01A	Tumor/Missense	pRF	88	0.4784	20	33	84	1	LUNG
TCGA-98-8021-01A	Tumor/Truncating	--	930	0.3745	13	11	937	0	LUNG
TCGA-98-8022-01A	Tumor/WT	pRF	223	0.4052	20	-5	933	1	LUNG
TCGA-98-8023-01A	Tumor/Missense	pRF	173	0.111	19	11	649	0	LUNG
TCGA-98-A538-01A	Tumor/Missense	pRF	601	0.4545	22	31	826	0	LUNG
TCGA-98-A539-01A	Tumor/WT	pRF	166	0.2549	20	37	173	0	LUNG
TCGA-98-A53A-01A	Tumor/Truncating	--	309	0.4246	14	23	552	1	LUNG
TCGA-98-A53B-01A	Tumor/Truncating	--	147	0.5032	28	11	61	1	LUNG
TCGA-98-A53C-01A	Tumor/WT	pNormal	2	0.0004	0	-27	822	0	LUNG
TCGA-98-A53D-01A	Tumor/WT	pNormal	0	0	0	-13	645	1	LUNG
TCGA-98-A53H-01A	Tumor/WT	pRF	28	0	0	-27	618	0	LUNG
TCGA-98-A53I-01A	Tumor/Missense	pRF	334	0.4183	11	1	565	0	LUNG
TCGA-98-A53J-01A	Tumor/Missense	pRF	94	0.4672	28	29	630	0	LUNG
TCGA-99-7458-01A	Tumor/Truncating	--	437	0.0061	13	-25	747	0	LUNG
TCGA-99-8025-01A	Tumor/Missense	pRF	435	0.5108	20	1	1060	0	LUNG
TCGA-99-8028-01A	Tumor/Missense	pRF	394	0.0181	3	7	1118	0	LUNG
TCGA-99-8032-01A	Tumor/WT	pRF	371	0.1856	18	17	44	0	LUNG
TCGA-99-8033-01A	Tumor/Truncating	--	168	0.093	21	31	656	1	LUNG
TCGA-99-AA5R-01A	Tumor/WT	pNormal	54	0.0007	0	-35	658	0	LUNG
TCGA-J1-A4AH-01A	Tumor/Missense	pRF	173	0.4415	23	23	581	0	LUNG
TCGA-J2-8192-01A	Tumor/WT	pRF	67	0.0667	16	-7	739	0	LUNG
TCGA-J2-8194-01A	Tumor/WT	pRF	141	0.274	15	-15	724	0	LUNG
TCGA-J2-A4AD-01A	Tumor/Missense	pRF	294	0.3196	8	9	550	1	LUNG
TCGA-J2-A4AE-01A	Tumor/WT	pRF	41	0.1859	7	-19	1079	0	LUNG
TCGA-J2-A4AG-01A	Tumor/WT	pRF	83	0.0236	4	-29	988	0	LUNG
TCGA-L3-A4E7-01A	Tumor/Missense	pRF	87	0.2592	9	33	392	0	LUNG
TCGA-L3-A524-01A	Tumor/Missense	pRF	299	0.5644	22	33	490	1	LUNG
TCGA-L4-A4E5-01A	Tumor/Missense	pRF	298	0.5246	17	17	578	0	LUNG
TCGA-L4-A4E6-01A	Tumor/WT	pNormal	10	0		-37	435	0	LUNG
TCGA-L9-A443-01A	Tumor/WT	pRF	233	0.3508	22	-19	193	1	LUNG
TCGA-L9-A444-01A	Tumor/Missense	pRF	493	0.3499	30	-17	307	0	LUNG
TCGA-L9-A50W-01A	Tumor/WT	pRF	31	0.2589	10	-21	442	1	LUNG
TCGA-L9-A5IP-01A	Tumor/Missense	pRF	260	0.2286	26	27	58	1	LUNG
TCGA-L9-A743-01A	Tumor/Missense	pRF	117	0.0135	16	1	664	0	LUNG
TCGA-L9-A7SV-01A	Tumor/Missense	pRF	1392	0.6218	19	-15	565	0	LUNG
TCGA-L9-A8F4-01A	Tumor/Missense	pRF	694	0.1304	23	9	476	0	LUNG
TCGA-LA-A446-01A	Tumor/Truncating	--	303	0.5557	16	27	401	0	LUNG
TCGA-LA-A7SW-01A	Tumor/WT	pRF	83	0.4446	9	29	408	1	LUNG
TCGA-MF-A522-01A	Tumor/Truncating	--	471	0.5655	30	37	360	1	LUNG
TCGA-MN-A4N1-01A	Tumor/Missense	pRF	408	0.4939	23	15	827	0	LUNG
TCGA-MN-A4N4-01A	Tumor/Missense	pRF	1344	0.3552	19	9	1175	0	LUNG
TCGA-MN-A4N5-01A	Tumor/Truncating	--	402	0.4335	19	3	84	0	LUNG
TCGA-MP-A4SV-01A	Tumor/Missense	pRF	298	0.1932	21	13	2620	1	LUNG
TCGA-MP-A4SW-01A	Tumor/WT	pRF	60	0.2806	7	1	1778	1	LUNG
TCGA-MP-A4SY-01A	Tumor/WT	pRF	159	0.0944	9	29	1501	1	LUNG
TCGA-MP-A4T4-01A	Tumor/Missense	pRF	352	0.0677		1	2617	1	LUNG
TCGA-MP-A4T6-01A	Tumor/WT	pRF	58	0.7107		-25	1790	1	LUNG
TCGA-MP-A4T7-01A	Tumor/WT	pRF	123	0.2738	19	-1	167	1	LUNG
TCGA-MP-A4T8-01A	Tumor/WT	pRF	108	0.3599	13	19	161	1	LUNG
TCGA-MP-A4T9-01A	Tumor/Truncating	--	31	0.0198	10	3	1265	1	LUNG
TCGA-MP-A4TA-01A	Tumor/Missense	pRF	316	0.0176	11	21	950	1	LUNG
TCGA-MP-A4TC-01A	Tumor/Missense	pRF	228	0.1356	12	27	74	1	LUNG
TCGA-MP-A4TD-01A	Tumor/WT	pRF	70	0.2191		-21	307	1	LUNG
TCGA-MP-A4TE-01A	Tumor/WT	pRF	124	0.4476	18	1	896	1	LUNG
TCGA-MP-A4TF-01A	Tumor/Missense	pRF	379	0.4141	28	29	336	1	LUNG
TCGA-MP-A4TH-01A	Tumor/WT	pRF	108	0.1862	6	-37	741	0	LUNG
TCGA-MP-A4TI-01A	Tumor/Missense	pRF	207	0.0114	8	29	429	1	LUNG
TCGA-MP-A4TJ-01A	Tumor/WT	pRF	84	0.0474		-29	339	1	LUNG
TCGA-MP-A4TK-01A	Tumor/Missense	pRF	314	0.1971	18	17	582	1	LUNG
TCGA-MP-A5C7-01A	Tumor/WT	pRF	58	0.2166	6	-37	2248	0	LUNG
TCGA-NC-A5HD-01A	Tumor/Missense	pRF	428	0.6868	22	39	2	1	LUNG
TCGA-NC-A5HE-01A	Tumor/WT	pRF	182	0.1975	12	27	2336	0	LUNG
TCGA-NC-A5HF-01A	Tumor/Missense	pRF	227	0.3843	12	45	138	1	LUNG
TCGA-NC-A5HG-01A	Tumor/Missense	pRF	523	0.7151	19	43	1963	0	LUNG
TCGA-NC-A5HH-01A	Tumor/WT	pRF	314	0.4311	8	35	37	0	LUNG
TCGA-NC-A5HI-01A	Tumor/Missense	pRF	385	0.3649	12	31	1743	0	LUNG
TCGA-NC-A5HJ-01A	Tumor/Truncating	--	370	0.0431	17	17	418	1	LUNG
TCGA-NC-A5HK-01A	Tumor/Missense	pRF	253	0.6674	15	33	128	0	LUNG
TCGA-NC-A5HL-01A	Tumor/Truncating	--	178	0.491	16	33	88	1	LUNG
TCGA-NC-A5HM-01A	Tumor/Missense	pRF	267	0.5954	15	47	1212	0	LUNG
TCGA-NC-A5HN-01A	Tumor/Missense	pRF	506	0.6277	14	45	1499	0	LUNG
TCGA-NC-A5HO-01A	Tumor/Missense	pRF	233	0.4192	13	15	1336	0	LUNG
TCGA-NC-A5HP-01A	Tumor/Missense	pRF	342	0.4623	18	23	770	1	LUNG
TCGA-NC-A5HQ-01A	Tumor/Missense	pRF	308	0.6606	22	29	448	1	LUNG
TCGA-NC-A5HR-01A	Tumor/Truncating	--	301	0.6558	17	25	1244	0	LUNG
TCGA-NC-A5HT-01A	Tumor/Truncating	--	303	0.4029	12	27	804	0	LUNG
TCGA-NJ-A4YF-01A	Tumor/Truncating	--	547	0.6545	18	21	2161	0	LUNG
TCGA-NJ-A4YI-01A	Tumor/WT	pRF	394	0.2579	18	-33	4	1	LUNG
TCGA-NJ-A4YP-01A	Tumor/WT	pRF	468	0.1272	8	-3	50	0	LUNG
TCGA-NJ-A4YQ-01A	Tumor/WT	pRF	998	0.1044	15	-7	1432	0	LUNG
TCGA-NJ-A55A-01A	Tumor/WT	pRF	99	0.0004	1	-45	15	0	LUNG
TCGA-NJ-A55O-01A	Tumor/WT	pRF	124	0.0194		-27	13	0	LUNG
TCGA-NJ-A55R-01A	Tumor/WT	pRF	232	0.076	21	-11	603	0	LUNG
TCGA-NJ-A7XG-01A	Tumor/WT	pRF	27	0.4205	16	-21	617	0	LUNG
TCGA-NK-A5CR-01A	Tumor/Missense	pRF	279	0.4836	15	31	2542	0	LUNG
TCGA-NK-A5CT-01A	Tumor/Missense	pRF	296	0.3805	18	43	1997	0	LUNG
TCGA-NK-A5CX-01A	Tumor/Missense	pRF	157	0.1545	22	41	111	0	LUNG
TCGA-NK-A7XE-01A	Tumor/Truncating	--	94	0.3365	13	31	13	0	LUNG
TCGA-O1-A52J-01A	Tumor/Truncating	--	153	0.5443	29	-23	1798	1	LUNG
TCGA-O2-A52N-01A	Tumor/Missense	pRF	451	0.3492	21	41	1006	1	LUNG
TCGA-O2-A52Q-01A	Tumor/WT	pRF	887	0.449	17	45	113	1	LUNG
TCGA-O2-A52S-01A	Tumor/WT	pRF	333	0.5598	14	19	387	1	LUNG
TCGA-O2-A52V-01A	Tumor/Missense	pRF	220	0.2382	12	43	1335	1	LUNG
TCGA-O2-A52W-01A	Tumor/Missense	pRF	110	0.542	28	37	261	1	LUNG
TCGA-O2-A5IB-01A	Tumor/WT	pRF	227	0.4405	9	19	340	1	LUNG
TCGA-S2-AA1A-01A	Tumor/WT	pNormal	103	0.0598	16	-31	NA	NA	LUNG
TCGA-XC-AA0X-01A	Tumor/Missense	pRF	161	0.0357	19	5	6	1	LUNG
TCGA-3C-AAAU-01A	Tumor/WT	pRF	24	0.7787	19	-21	4047	0	BRCA
TCGA-3C-AALI-01A	Tumor/Truncating	--	458	0.7164	22	5	4005	0	BRCA
TCGA-3C-AALJ-01A	Tumor/WT	pRF	28	0.534	13	-5	1474	0	BRCA
TCGA-3C-AALK-01A	Tumor/WT	pRF	45	0.0764	4	-27	1448	0	BRCA
TCGA-4H-AAAK-01A	Tumor/WT	pRF	21	0.2364	7	-27	348	0	BRCA
TCGA-5L-AAT0-01A	Tumor/WT	pRF	139	0.0702	3	-25	1477	0	BRCA
TCGA-5T-A9QA-01A	Tumor/WT	pRF	55	0.4133	14	-13	303	0	BRCA
TCGA-A1-A0SB-01A	Tumor/WT	pRF	15	0.0008	0	-35	259	0	BRCA
TCGA-A1-A0SD-01A	Tumor/WT	pRF	33	0.2474	11	-35	437	0	BRCA
TCGA-A1-A0SE-01A	Tumor/WT	pRF	26	0.2134	10	-29	1321	0	BRCA
TCGA-A1-A0SF-01A	Tumor/WT	pRF	50	0.2015	14	-21	1463	0	BRCA
TCGA-A1-A0SG-01A	Tumor/WT	pRF	27	0.0969	4	-17	434	0	BRCA
TCGA-A1-A0SH-01A	Tumor/WT	pRF	94	0.1789	2	-29	1437	0	BRCA
TCGA-A1-A0SI-01A	Tumor/Missense	pRF	179	0.3313	15	-9	635	0	BRCA
TCGA-A1-A0SJ-01A	Tumor/WT	pRF	30	0.46	24	-9	416	0	BRCA
TCGA-A1-A0SK-01A	Tumor/Missense	pRF	62	0.4163	16	27	967	1	BRCA
TCGA-A1-A0SM-01A	Tumor/WT	pRF	19	0.1807	3	-7	242	0	BRCA
TCGA-A1-A0SN-01A	Tumor/WT	pRF	50	0.5518	18	-11	1196	0	BRCA
TCGA-A1-A0SO-01A	Tumor/Missense	pRF	271	0.77	NA	-5	852	0	BRCA
TCGA-A1-A0SP-01A	Tumor/Truncating	--	51	0.3918	13	17	584	0	BRCA
TCGA-A1-A0SQ-01A	Tumor/WT	pRF	23	0.1094	3	-33	554	0	BRCA
TCGA-A2-A04N-01A	Tumor/WT	pRF	41	0.0862	3	-27	4354	0	BRCA
TCGA-A2-A04P-01A	Tumor/Truncating	--	128	0.6407	9	17	548	1	BRCA
TCGA-A2-A04Q-01A	Tumor/WT	pRF	46	0.0853	11	-3	2385	0	BRCA
TCGA-A2-A04R-01A	Tumor/WT	pRF	73	0.2643	5	-9	3709	0	BRCA
TCGA-A2-A04T-01A	Tumor/Missense	pRF	89	0.6936	14	19	2246	0	BRCA
TCGA-A2-A04U-01A	Tumor/Truncating	--	49	0.6677	21	15	2654	0	BRCA
TCGA-A2-A04V-01A	Tumor/WT	pRF	27	0.1132	6	-31	1920	1	BRCA
TCGA-A2-A04W-01A	Tumor/Missense	pRF	126	0.1065	17	31	3102	0	BRCA
TCGA-A2-A04X-01A	Tumor/WT	pRF	28	0.2434	8	-5	1686	0	BRCA
TCGA-A2-A04Y-01A	Tumor/WT	pRF	48	0.147	4	5	1099	0	BRCA
TCGA-A2-A0CK-01A	Tumor/WT	pRF	13	0.1005	4	-27	4159	0	BRCA
TCGA-A2-A0CL-01A	Tumor/Missense	pRF	133	0.0591	25	-27	3015	0	BRCA
TCGA-A2-A0CM-01A	Tumor/Truncating	--	52	0.3928	24	17	754	1	BRCA
TCGA-A2-A0CP-01A	Tumor/WT	pRF	35	0.087	5	-21	2813	0	BRCA
TCGA-A2-A0CQ-01A	Tumor/WT	pRF	29	0.1198	5	-23	2695	0	BRCA
TCGA-A2-A0CR-01A	Tumor/WT	pRF	134	0	6	-17	3283	0	BRCA
TCGA-A2-A0CS-01A	Tumor/WT	pRF	31	0.1967	17	-21	2348	1	BRCA
TCGA-A2-A0CT-01A	Tumor/WT	pRF	80	0.7056	25	-13	2289	0	BRCA
TCGA-A2-A0CV-01A	Tumor/WT	pNormal	22	0.6142	24	-23	3011	0	BRCA
TCGA-A2-A0CW-01A	Tumor/Truncating	--	65	0.3083	15	-1	3283	0	BRCA
TCGA-A2-A0CX-01A	Tumor/Missense	pRF	250	0.3591	19	17	1728	0	BRCA
TCGA-A2-A0D0-01A	Tumor/Truncating	--	73	0.7061	17	29	2048	0	BRCA
TCGA-A2-A0D1-01A	Tumor/Truncating	--	44	0.2609	10	9	1051	0	BRCA
TCGA-A2-A0D2-01A	Tumor/Truncating	--	81	0.5025	13	17	1027	0	BRCA
TCGA-A2-A0D3-01A	Tumor/WT	pRF	25	0.1108	5	-33	1873	0	BRCA
TCGA-A2-A0D4-01A	Tumor/WT	pRF	36	0.3856	19	-7	767	0	BRCA
TCGA-A2-A0EM-01A	Tumor/WT	pRF	31	0.1025	5	-37	3094	0	BRCA
TCGA-A2-A0EN-01A	Tumor/WT	pRF	33	0.2206	9	-33	4088	0	BRCA
TCGA-A2-A0EO-01A	Tumor/WT	pRF	28	0.2512	22	-31	2442	0	BRCA
TCGA-A2-A0EP-01A	Tumor/WT	pNormal	9	0	NA	-29	3603	0	BRCA
TCGA-A2-A0EQ-01A	Tumor/Missense	pRF	212	0.2545	21	-1	2426	0	BRCA
TCGA-A2-A0ER-01A	Tumor/WT	pRF	27	0.0756	4	-15	2263	0	BRCA
TCGA-A2-A0ES-01A	Tumor/WT	pNormal	13	0.0056	0	-43	2190	0	BRCA
TCGA-A2-A0ET-01A	Tumor/WT	pRF	43	0.5078	22	-43	1066	0	BRCA
TCGA-A2-A0EU-01A	Tumor/WT	pRF	44	0.5175	26	-7	1043	0	BRCA
TCGA-A2-A0EV-01A	Tumor/WT	pRF	63	0.2086	15	-31	968	0	BRCA
TCGA-A2-A0EW-01A	Tumor/WT	pNormal	15	0.0724	2	-39	1884	1	BRCA
TCGA-A2-A0EX-01A	Tumor/WT	pRF	27	0.1003	5	-27	752	0	BRCA
TCGA-A2-A0EY-01A	Tumor/Missense	pRF	182	0.6388	23	-21	1925	0	BRCA
TCGA-A2-A0ST-01A	Tumor/Missense	pRF	15	0.0109	NA	-7	3017	0	BRCA
TCGA-A2-A0SU-01A	Tumor/WT	pRF	31	0.1178	4	-25	1662	0	BRCA
TCGA-A2-A0SV-01A	Tumor/WT	pRF	33	0.3799	13	21	825	1	BRCA
TCGA-A2-A0SW-01A	Tumor/Missense	pRF	51	0.4298	13	9	1365	1	BRCA
TCGA-A2-A0SX-01A	Tumor/Missense	pRF	23	0.3822	11	-3	1534	0	BRCA
TCGA-A2-A0SY-01A	Tumor/WT	pRF	115	0.1043	2	-33	1347	0	BRCA
TCGA-A2-A0T0-01A	Tumor/WT	pRF	169	0.4533	4	39	533	0	BRCA
TCGA-A2-A0T1-01A	Tumor/Missense	pRF	24	0.1868	17	3	521	0	BRCA
TCGA-A2-A0T2-01A	Tumor/Missense	pRF	28	0.9463	34	39	255	1	BRCA
TCGA-A2-A0T3-01A	Tumor/Truncating	--	29	0.5528	31	-9	1516	0	BRCA
TCGA-A2-A0T4-01A	Tumor/WT	pRF	31	0.2209	7	-11	624	0	BRCA
TCGA-A2-A0T5-01A	Tumor/WT	pRF	15	0.1153	5	-23	531	0	BRCA
TCGA-A2-A0T6-01A	Tumor/WT	pNormal	17	0.1161	6	-39	575	0	BRCA
TCGA-A2-A0T7-01A	Tumor/WT	pRF	22	0.3425	12	-25	631	0	BRCA
TCGA-A2-A0YC-01A	Tumor/WT	pRF	24	0.111	4	-37	990	0	BRCA
TCGA-A2-A0YD-01A	Tumor/WT	pNormal	55	0.0935	6	-39	769	0	BRCA
TCGA-A2-A0YE-01A	Tumor/Truncating	--	27	0.781	24	-1	554	0	BRCA
TCGA-A2-A0YF-01A	Tumor/WT	pRF	26	0.1229	4	-23	1535	0	BRCA
TCGA-A2-A0YG-01A	Tumor/Truncating	--	52	0.3672	29	-11	666	0	BRCA
TCGA-A2-A0YH-01A	Tumor/Missense	pRF	68	0.3154	17	11	659	0	BRCA
TCGA-A2-A0YI-01A	Tumor/WT	pRF	11	0.1891	4	-31	1505	0	BRCA
TCGA-A2-A0YJ-01A	Tumor/Truncating	--	75	0.5313	25	21	566	0	BRCA
TCGA-A2-A0YK-01A	Tumor/WT	pNormal	317	0.1055	6	-49	588	0	BRCA
TCGA-A2-A0YL-01A	Tumor/WT	pNormal	27	0.1036	4	-39	1474	0	BRCA
TCGA-A2-A0YM-01A	Tumor/Truncating	--	75	0.434	27	27	965	0	BRCA
TCGA-A2-A0YT-01A	Tumor/Missense	pRF	58	0.5755	25	-1	723	1	BRCA
TCGA-A2-A1FV-01A	Tumor/WT	pRF	39	0.3999	12	-23	714	0	BRCA
TCGA-A2-A1FW-01A	Tumor/WT	pRF	61	0.6055	21	-9	528	0	BRCA
TCGA-A2-A1FX-01A	Tumor/WT	pRF	24	0.4239	14	-19	1847	0	BRCA
TCGA-A2-A1FZ-01A	Tumor/WT	pRF	26	0.1009	2	-43	683	0	BRCA
TCGA-A2-A1G0-01A	Tumor/WT	pNormal	20	0.1485	16	-33	616	0	BRCA
TCGA-A2-A1G1-01A	Tumor/Truncating	--	28	0.1756	20	17	584	0	BRCA
TCGA-A2-A1G4-01A	Tumor/WT	pRF	28	0.1531	4	-11	595	0	BRCA
TCGA-A2-A1G6-01A	Tumor/WT	pNormal	8	0.0001	NA	-33	501	0	BRCA
TCGA-A2-A259-01A	Tumor/WT	pNormal	22	0.1071	4	-19	1596	0	BRCA
TCGA-A2-A25A-01A	Tumor/WT	pNormal	301	0.1189	5	-39	3276	0	BRCA
TCGA-A2-A25B-01A	Tumor/WT	pRF	98	0.4302	NA	-7	1291	0	BRCA
TCGA-A2-A25C-01A	Tumor/WT	pRF	34	0.3264	10	-25	523	0	BRCA
TCGA-A2-A25D-01A	Tumor/WT	pRF	50	0.2363	7	-9	NA	NA	BRCA
TCGA-A2-A25E-01A	Tumor/WT	pRF	48	0.3373	5	-11	3204	0	BRCA
TCGA-A2-A25F-01A	Tumor/WT	pRF	6	0.0021	NA	1	322	0	BRCA
TCGA-A2-A3KD-01A	Tumor/WT	pRF	8	0.2021	5	-33	1206	0	BRCA
TCGA-A2-A3XT-01A	Tumor/Missense	pRF	69	0.4752	14	27	2770	0	BRCA
TCGA-A2-A3XU-01A	Tumor/WT	pRF	21	0.3244	10	29	912	1	BRCA
TCGA-A2-A3XV-01A	Tumor/Missense	pRF	38	0.1244	6	13	996	0	BRCA
TCGA-A2-A3XW-01A	Tumor/WT	pRF	8	0.0011	NA	-5	1712	0	BRCA
TCGA-A2-A3XX-01A	Tumor/Missense	pRF	32	0.555	23	25	1439	1	BRCA
TCGA-A2-A3XZ-01A	Tumor/WT	pRF	32	0.1157	9	-5	1532	0	BRCA
TCGA-A2-A3Y0-01A	Tumor/Truncating	--	147	0.4308	6	45	1546	0	BRCA
TCGA-A2-A4S1-01A	Tumor/Missense	pRF	70	0.3185	26	1	820	0	BRCA
TCGA-A2-A4S2-01A	Tumor/WT	pRF	27	0.328	13	-41	643	0	BRCA
TCGA-A2-A4S3-01A	Tumor/Missense	pRF	55	0.4494	11	3	666	0	BRCA
TCGA-A7-A0CD-01A	Tumor/WT	pRF	22	0.5843	27	-29	1165	0	BRCA
TCGA-A7-A0CE-01A	Tumor/Missense	pRF	93	0.4998	10	41	1074	0	BRCA
TCGA-A7-A0CG-01A	Tumor/WT	pRF	47	0.1221	7	-31	1043	0	BRCA
TCGA-A7-A0CH-01A	Tumor/WT	pRF	30	0.0627	3	-31	1079	0	BRCA
TCGA-A7-A0CJ-01A	Tumor/Missense	pRF	55	0.5648	22	21	931	0	BRCA
TCGA-A7-A0D9-01A	Tumor/WT	pRF	20	0.1867	7	-23	1139	0	BRCA
TCGA-A7-A0DA-01A	Tumor/Missense	pRF	148	0.7563	16	11	1085	0	BRCA
TCGA-A7-A0DB-01A	Tumor/WT	pRF	31	0.3296	17	-23	1007	0	BRCA
TCGA-A7-A0DB-01C	Tumor/WT	pNormal	31	0.3296	17	-23	1007	0	BRCA
TCGA-A7-A13D-01A	Tumor/Truncating	--	89	0.7824	28	47	965	0	BRCA
TCGA-A7-A13D-01B	Tumor/Truncating	--	89	0.7824	28	47	965	0	BRCA
TCGA-A7-A13E-01A	Tumor/Truncating	--	52	0.6513	22	11	614	1	BRCA
TCGA-A7-A13E-01B	Tumor/Truncating	--	52	0.6513	22	11	614	1	BRCA
TCGA-A7-A13F-01A	Tumor/WT	pRF	37	0.2607	25	-9	765	0	BRCA
TCGA-A7-A13G-01B	Tumor/WT	pNormal	20	0.115	4	-29	718	0	BRCA
TCGA-A7-A26E-01A	Tumor/WT	pRF	38	NA	5	-37	954	0	BRCA
TCGA-A7-A26E-01B	Tumor/WT	pNormal	38	NA	5	-37	954	0	BRCA
TCGA-A7-A26F-01B	Tumor/Missense	pRF	39	0.3177	9	17	738	0	BRCA
TCGA-A7-A26G-01A	Tumor/Missense	pRF	45	0.249	10	-17	722	0	BRCA
TCGA-A7-A26H-01A	Tumor/WT	pRF	108	0.2219	8	-23	724	0	BRCA
TCGA-A7-A26I-01B	Tumor/Missense	pRF	34	0.6589	26	19	661	0	BRCA
TCGA-A7-A26J-01A	Tumor/WT	pRF	23	NA	18	-31	627	0	BRCA
TCGA-A7-A26J-01B	Tumor/WT	pNormal	23	NA	18	-31	627	0	BRCA
TCGA-A7-A2KD-01A	Tumor/Truncating	--	31	0.376	17	-17	679	0	BRCA
TCGA-A7-A3RF-01A	Tumor/WT	pRF	32	0.0023	0	-9	408	0	BRCA
TCGA-A7-A425-01A	Tumor/WT	pRF	26	0.1447	25	-21	447	0	BRCA
TCGA-A7-A4SD-01A	Tumor/Missense	pRF	44	0.3712	20	27	441	0	BRCA
TCGA-A7-A4SE-01A	Tumor/Truncating	--	92	0.7743	15	21	644	0	BRCA
TCGA-A7-A56D-01A	Tumor/Truncating	--	125	0.4656	14	21	448	0	BRCA
TCGA-A7-A5ZV-01A	Tumor/Truncating	--	161	0.5955	19	29	368	0	BRCA
TCGA-A7-A5ZW-01A	Tumor/WT	pRF	28	0.0489	2	-31	326	0	BRCA
TCGA-A7-A5ZX-01A	Tumor/WT	pNormal	31	0.0684	3	-35	336	0	BRCA
TCGA-A7-A6VV-01A	Tumor/Truncating	--	42	0.6645	23	33	313	0	BRCA
TCGA-A7-A6VW-01A	Tumor/Missense	pRF	56	0.5937	13	35	285	0	BRCA
TCGA-A7-A6VX-01A	Tumor/Missense	pRF	117	0.6347	17	-11	317	0	BRCA
TCGA-A7-A6VY-01A	Tumor/Truncating	--	92	0.4614	7	43	266	0	BRCA
TCGA-A8-A06N-01A	Tumor/WT	pRF	34	0.5584	21	-23	NA	NA	BRCA
TCGA-A8-A06O-01A	Tumor/Missense	pRF	69	0.3914	22	-5	396	0	BRCA
TCGA-A8-A06P-01A	Tumor/WT	pRF	32	0.0945	5	-19	396	0	BRCA
TCGA-A8-A06Q-01A	Tumor/Missense	pRF	214	0.6549	20	11	31	0	BRCA
TCGA-A8-A06T-01A	Tumor/WT	pRF	26	0.7708	27	-17	1614	0	BRCA
TCGA-A8-A06U-01A	Tumor/Truncating	--	63	0.6192	19	-13	883	1	BRCA
TCGA-A8-A06X-01A	Tumor/WT	pRF	186	0.6033	11	-3	943	1	BRCA
TCGA-A8-A06Y-01A	Tumor/WT	pRF	29	0.3042	12	-25	791	0	BRCA
TCGA-A8-A06Z-01A	Tumor/Truncating	--	70	0.7074	24	9	31	0	BRCA
TCGA-A8-A075-01A	Tumor/Truncating	--	77	0.5033	19	13	518	0	BRCA
TCGA-A8-A076-01A	Tumor/WT	pRF	70	0.5527	20	3	1642	0	BRCA
TCGA-A8-A079-01A	Tumor/Missense	pRF	64	0.3639	14	1	274	0	BRCA
TCGA-A8-A07B-01A	Tumor/Truncating	--	64	0.3844	16	-5	1308	0	BRCA
TCGA-A8-A07E-01A	Tumor/WT	pRF	57	0.2136	6	-9	608	0	BRCA
TCGA-A8-A07F-01A	Tumor/WT	pRF	28	0.6103	22	-29	577	0	BRCA
TCGA-A8-A07G-01A	Tumor/WT	pRF	59	0.2875	5	-11	577	0	BRCA
TCGA-A8-A07I-01A	Tumor/WT	pRF	40	0.2446	5	-23	426	0	BRCA
TCGA-A8-A07J-01A	Tumor/WT	pNormal	37	0.1612	6	-43	365	0	BRCA
TCGA-A8-A07L-01A	Tumor/WT	pRF	81	0.4588	5	1	975	0	BRCA
TCGA-A8-A07O-01A	Tumor/Truncating	--	38	0.3136	11	27	304	0	BRCA
TCGA-A8-A07P-01A	Tumor/WT	pRF	46	0.283	5	-5	334	0	BRCA
TCGA-A8-A07U-01A	Tumor/Truncating	--	62	0.0901	26	11	760	0	BRCA
TCGA-A8-A07W-01A	Tumor/Missense	pRF	129	0.4787	26	5	304	0	BRCA
TCGA-A8-A07Z-01A	Tumor/WT	pRF	15	0.8203	11	-11	1371	0	BRCA
TCGA-A8-A081-01A	Tumor/Missense	pRF	109	0.645	22	-9	NA	NA	BRCA
TCGA-A8-A082-01A	Tumor/WT	pRF	20	0.1231	5	-7	549	0	BRCA
TCGA-A8-A083-01A	Tumor/WT	pRF	29	0.1819	8	-35	NA	NA	BRCA
TCGA-A8-A085-01A	Tumor/WT	pRF	61	0.2398	4	-15	1124	0	BRCA
TCGA-A8-A086-01A	Tumor/WT	pRF	18	0.2758	13	-9	396	0	BRCA
TCGA-A8-A08A-01A	Tumor/WT	pRF	24	0.0864	3	-41	30	0	BRCA
TCGA-A8-A08B-01A	Tumor/WT	pRF	47	0.3997	19	5	1156	0	BRCA
TCGA-A8-A08H-01A	Tumor/WT	pRF	107	0	0	-3	NA	NA	BRCA
TCGA-A8-A08I-01A	Tumor/Missense	pRF	33	0.6372	19	-7	365	0	BRCA
TCGA-A8-A08J-01A	Tumor/WT	pRF	35	0.4491	16	11	1127	1	BRCA
TCGA-A8-A08L-01A	Tumor/WT	pRF	196	0.5383	9	5	30	1	BRCA
TCGA-A8-A08O-01A	Tumor/WT	pRF	21	0.6432	7	-27	943	0	BRCA
TCGA-A8-A08P-01A	Tumor/Truncating	--	66	0.5434	NA	3	943	0	BRCA
TCGA-A8-A08R-01A	Tumor/Truncating	--	227	0.5152	17	5	30	0	BRCA
TCGA-A8-A08T-01A	Tumor/WT	pRF	39	0.2105	8	-17	3409	1	BRCA
TCGA-A8-A08X-01A	Tumor/Missense	pRF	33	0.3454	23	9	1308	0	BRCA
TCGA-A8-A08Z-01A	Tumor/WT	pRF	29	0.1054	6	-23	1217	0	BRCA
TCGA-A8-A090-01A	Tumor/WT	pRF	34	0.2863	17	-27	NA	NA	BRCA
TCGA-A8-A091-01A	Tumor/WT	pRF	19	0.3068	17	-27	1004	0	BRCA
TCGA-A8-A092-01A	Tumor/Missense	pRF	71	0.5728	24	-5	942	0	BRCA
TCGA-A8-A093-01A	Tumor/WT	pRF	91	0.4219	22	-35	546	0	BRCA
TCGA-A8-A094-01A	Tumor/Truncating	--	170	0.4871	11	13	NA	NA	BRCA
TCGA-A8-A095-01A	Tumor/WT	pRF	127	0.0741	9	-21	1277	0	BRCA
TCGA-A8-A096-01A	Tumor/WT	pRF	29	0.0683	2	-33	NA	NA	BRCA
TCGA-A8-A097-01A	Tumor/Truncating	--	89	0.3867	17	-17	365	0	BRCA
TCGA-A8-A099-01A	Tumor/WT	pRF	27	0.1923	5	-35	304	0	BRCA
TCGA-A8-A09A-01A	Tumor/WT	pRF	204	0.426	13	-27	304	0	BRCA
TCGA-A8-A09B-01A	Tumor/WT	pRF	40	0.5104	26	-37	365	0	BRCA
TCGA-A8-A09D-01A	Tumor/WT	pRF	34	0.2338	4	-13	1522	0	BRCA
TCGA-A8-A09G-01A	Tumor/WT	pRF	238	0.2213	9	-11	NA	NA	BRCA
TCGA-A8-A09I-01A	Tumor/WT	pRF	128	0.3571	16	-3	1371	0	BRCA
TCGA-A8-A09M-01A	Tumor/WT	pRF	131	0.4565	2	-11	1006	0	BRCA
TCGA-A8-A09N-01A	Tumor/Missense	pRF	58	0.6977	14	-1	31	0	BRCA
TCGA-A8-A09Q-01A	Tumor/Truncating	--	129	0.5959	24	-7	761	0	BRCA
TCGA-A8-A09R-01A	Tumor/WT	pRF	66	0.4749	20	-31	273	0	BRCA
TCGA-A8-A09T-01A	Tumor/WT	pRF	22	0.093	13	-21	579	0	BRCA
TCGA-A8-A09V-01A	Tumor/WT	pRF	30	0.0703	3	-33	457	0	BRCA
TCGA-A8-A09W-01A	Tumor/WT	pRF	80	0.3816	7	5	30	0	BRCA
TCGA-A8-A09X-01A	Tumor/Missense	pRF	47	0.1791	21	5	426	1	BRCA
TCGA-A8-A09Z-01A	Tumor/WT	pRF	1097	0.1205	4	-29	NA	NA	BRCA
TCGA-A8-A0A1-01A	Tumor/WT	pRF	45	0.117	3	-35	365	0	BRCA
TCGA-A8-A0A2-01A	Tumor/WT	pRF	28	0.3321	17	-33	579	0	BRCA
TCGA-A8-A0A4-01A	Tumor/WT	pRF	24	0.2609	7	-27	396	0	BRCA
TCGA-A8-A0A6-01A	Tumor/WT	pRF	25	0.1429	17	-39	640	0	BRCA
TCGA-A8-A0A7-01A	Tumor/WT	pRF	194	0.0491	15	-3	30	0	BRCA
TCGA-A8-A0A9-01A	Tumor/WT	pRF	51	0.4832	33	-27	822	0	BRCA
TCGA-A8-A0AB-01A	Tumor/WT	pRF	30	0.2947	17	-27	518	0	BRCA
TCGA-A8-A0AD-01A	Tumor/WT	pRF	24	0.1633	8	-29	1157	0	BRCA
TCGA-AC-A23C-01A	Tumor/Truncating	--	111	0.1676	4	-25	585	0	BRCA
TCGA-AC-A23E-01A	Tumor/WT	pRF	19	0.1121	19	9	698	0	BRCA
TCGA-AC-A23H-01A	Tumor/WT	pRF	4260	0.2724	16	7	NA	NA	BRCA
TCGA-AC-A2B8-01A	Tumor/WT	pNormal	83	0.1088	3	-29	677	0	BRCA
TCGA-AC-A2BK-01A	Tumor/Missense	pRF	78	0.5065	14	9	2222	0	BRCA
TCGA-AC-A2BM-01A	Tumor/WT	pRF	20	0.3919	18	-23	3022	0	BRCA
TCGA-AC-A2FB-01A	Tumor/WT	pNormal	10	0.0024	4	-45	1234	0	BRCA
TCGA-AC-A2FF-01A	Tumor/WT	pNormal	16	0.0011	0	-37	2759	0	BRCA
TCGA-AC-A2FG-01A	Tumor/WT	pNormal	27	0.0788	3	-35	1853	0	BRCA
TCGA-AC-A2FK-01A	Tumor/WT	pNormal	1	0	0	-41	2650	0	BRCA
TCGA-AC-A2FO-01A	Tumor/WT	pNormal	24	0.1185	2	-35	2255	0	BRCA
TCGA-AC-A2QH-01B	Tumor/Missense	pRF	26	0.4092	18	19	1005	0	BRCA
TCGA-AC-A3HN-01A	Tumor/WT	pRF	13	0.1499	5	-43	496	0	BRCA
TCGA-AC-A3OD-01B	Tumor/Truncating	--	28	0.267	6	-27	451	0	BRCA
TCGA-AC-A3QP-01A	Tumor/WT	pRF	22	0.0716	2	-11	675	0	BRCA
TCGA-AC-A3QQ-01B	Tumor/WT	pRF	26	0.1273	6	3	734	0	BRCA
TCGA-AC-A3YI-01A	Tumor/WT	pNormal	14	0.0325	0	-13	707	0	BRCA
TCGA-AC-A3YJ-01A	Tumor/WT	pRF	17	0.0443	1	-17	754	0	BRCA
TCGA-AC-A4ZE-01A	Tumor/WT	pRF	45	0.182	7	-31	890	0	BRCA
TCGA-AC-A5EH-01A	Tumor/Missense	pRF	130	0.2183	25	21	511	0	BRCA
TCGA-AC-A5XS-01A	Tumor/WT	pRF	401	0.2478	9	-9	588	0	BRCA
TCGA-AC-A5XU-01A	Tumor/Missense	pRF	57	0.5906	4	-7	455	0	BRCA
TCGA-AC-A62V-01A	Tumor/WT	pRF	68	0.4895	18	9	348	1	BRCA
TCGA-AC-A62X-01A	Tumor/Missense	pRF	53	0.5697	29	29	417	0	BRCA
TCGA-AC-A62Y-01A	Tumor/WT	pRF	56	0.4145	22	-11	530	0	BRCA
TCGA-AC-A6IV-01A	Tumor/WT	pNormal	18	0.0215	6	-33	568	0	BRCA
TCGA-AC-A6IW-01A	Tumor/Missense	pRF	131	0.1742	13	23	413	0	BRCA
TCGA-AC-A6IX-01A	Tumor/WT	pNormal	48	0.1912	5	-41	373	0	BRCA
TCGA-AC-A6IX-06A	Tumor/WT	pNormal	48	0.1912	5	-41	373	0	BRCA
TCGA-AC-A6NO-01A	Tumor/WT	pRF	26	0.1481	8	-29	51	0	BRCA
TCGA-AC-A7VB-01A	Tumor/WT	pRF	21	0.2511	8	-1	250	0	BRCA
TCGA-AC-A7VC-01A	Tumor/Missense	pRF	16	0.2899	1	31	1	0	BRCA
TCGA-AC-A8OP-01A	Tumor/WT	pRF	137	0.2658	20	-31	614	0	BRCA
TCGA-AC-A8OQ-01A	Tumor/Truncating	--	78	0.2666	23	5	34	0	BRCA
TCGA-AC-A8OR-01A	Tumor/WT	pRF	58	0.0328	1	-23	40	0	BRCA
TCGA-AC-A8OS-01A	Tumor/WT	pNormal	40	0.1344	8	-35	70	0	BRCA
TCGA-AN-A03X-01A	Tumor/WT	pRF	36	0.3072	14	-19	10	0	BRCA
TCGA-AN-A03Y-01A	Tumor/WT	pRF	28	0.3773	24	-5	10	0	BRCA
TCGA-AN-A041-01A	Tumor/WT	pRF	28	0.3265	14	-37	7	0	BRCA
TCGA-AN-A046-01A	Tumor/Missense	pRF	5392	0.0264	7	-21	10	0	BRCA
TCGA-AN-A049-01A	Tumor/WT	pRF	28	0.3796	10	-11	19	0	BRCA
TCGA-AN-A04A-01A	Tumor/WT	pRF	41	0.5374	14	1	90	0	BRCA
TCGA-AN-A04C-01A	Tumor/Missense	pRF	67	0.339	19	9	54	0	BRCA
TCGA-AN-A04D-01A	Tumor/WT	pRF	81	0.3686	4	5	52	0	BRCA
TCGA-AN-A0AJ-01A	Tumor/Truncating	--	77	0.6855	16	21	303	0	BRCA
TCGA-AN-A0AK-01A	Tumor/WT	pRF	1122	0.2818	12	9	224	0	BRCA
TCGA-AN-A0AL-01A	Tumor/Missense	pRF	80	0.4407	6	21	227	0	BRCA
TCGA-AN-A0AM-01A	Tumor/WT	pRF	88	0.2787	21	19	5	0	BRCA
TCGA-AN-A0AR-01A	Tumor/Truncating	--	111	0.5378	10	9	10	0	BRCA
TCGA-AN-A0AS-01A	Tumor/Missense	pRF	42	0.2493	24	19	10	0	BRCA
TCGA-AN-A0AT-01A	Tumor/WT	pRF	117	0.4552	8	33	10	0	BRCA
TCGA-AN-A0FD-01A	Tumor/WT	pRF	32	0.171	6	-7	196	0	BRCA
TCGA-AN-A0FF-01A	Tumor/WT	pRF	20	0.1509	4	-29	172	0	BRCA
TCGA-AN-A0FJ-01A	Tumor/Truncating	--	79	0.6191	12	29	242	0	BRCA
TCGA-AN-A0FK-01A	Tumor/WT	pRF	34	0.5521	23	-15	213	0	BRCA
TCGA-AN-A0FL-01A	Tumor/Truncating	--	152	0.5381	7	5	231	0	BRCA
TCGA-AN-A0FN-01A	Tumor/WT	pRF	39	0.0004	3	-29	218	0	BRCA
TCGA-AN-A0FS-01A	Tumor/WT	pNormal	61	0.1049	3	-35	210	0	BRCA
TCGA-AN-A0FT-01A	Tumor/Missense	pRF	83	0.5805	19	-11	214	0	BRCA
TCGA-AN-A0FV-01A	Tumor/Missense	pRF	81	0.5399	19	19	10	0	BRCA
TCGA-AN-A0FW-01A	Tumor/WT	pRF	107	0.1949	20	-13	11	0	BRCA
TCGA-AN-A0FX-01A	Tumor/Missense	pRF	119	0.5402	14	17	10	0	BRCA
TCGA-AN-A0FY-01A	Tumor/Missense	pRF	48	0.35	19	19	10	0	BRCA
TCGA-AN-A0FZ-01A	Tumor/WT	pRF	67	0.4504	16	-9	10	0	BRCA
TCGA-AN-A0XL-01A	Tumor/WT	pRF	33	0.3332	13	-31	163	0	BRCA
TCGA-AN-A0XN-01A	Tumor/Truncating	--	146	0.5133	12	19	10	0	BRCA
TCGA-AN-A0XO-01A	Tumor/WT	pRF	34	0.2092	4	-11	375	0	BRCA
TCGA-AN-A0XP-01A	Tumor/WT	pRF	26	0.1617	14	-39	9	0	BRCA
TCGA-AN-A0XR-01A	Tumor/WT	pRF	30	0.1201	6	-7	10	0	BRCA
TCGA-AN-A0XS-01A	Tumor/WT	pRF	26	0.0804	19	-33	10	0	BRCA
TCGA-AN-A0XT-01A	Tumor/Truncating	--	11	0.3076	9	-35	10	0	BRCA
TCGA-AN-A0XU-01A	Tumor/Truncating	--	115	0.4834	10	35	10	0	BRCA
TCGA-AN-A0XV-01A	Tumor/WT	pRF	32	0.0851	2	-17	162	0	BRCA
TCGA-AN-A0XW-01A	Tumor/WT	pRF	289	0.2488	6	-3	170	0	BRCA
TCGA-AO-A03L-01A	Tumor/Truncating	--	28	0.6527	23	-7	2442	0	BRCA
TCGA-AO-A03M-01B	Tumor/WT	pRF	752	0.163	14	9	1866	0	BRCA
TCGA-AO-A03N-01B	Tumor/Missense	pRF	91	0.4975	23	9	2031	0	BRCA
TCGA-AO-A03O-01A	Tumor/Missense	pRF	73	0.3537	24	-5	2483	1	BRCA
TCGA-AO-A03P-01A	Tumor/WT	pRF	41	0.4219	11	-15	2911	1	BRCA
TCGA-AO-A03R-01A	Tumor/Missense	pRF	36	0.2442	8	9	2091	0	BRCA
TCGA-AO-A03T-01A	Tumor/WT	pRF	89	0.2679	6	13	2124	0	BRCA
TCGA-AO-A03U-01B	Tumor/WT	pRF	5	0.001	1	-21	1793	1	BRCA
TCGA-AO-A03V-01A	Tumor/Missense	pRF	51	0.3132	7	-21	1351	0	BRCA
TCGA-AO-A0J2-01A	Tumor/Missense	pRF	53	0.7158	9	31	997	0	BRCA
TCGA-AO-A0J3-01A	Tumor/WT	pRF	76	0.5363	12	-19	651	0	BRCA
TCGA-AO-A0J4-01A	Tumor/Missense	pRF	101	0.4434	19	23	1587	0	BRCA
TCGA-AO-A0J5-01A	Tumor/WT	pRF	54	0.1273	3	-33	792	1	BRCA
TCGA-AO-A0J6-01A	Tumor/Truncating	--	101	0.4668	5	31	1140	0	BRCA
TCGA-AO-A0J7-01A	Tumor/WT	pRF	18	0.7671	15	-17	618	0	BRCA
TCGA-AO-A0J8-01A	Tumor/WT	pRF	22	0.1308	6	-29	680	0	BRCA
TCGA-AO-A0J9-01A	Tumor/WT	pRF	107	0.3623	17	-23	1613	0	BRCA
TCGA-AO-A0JA-01A	Tumor/WT	pRF	20	0.3029	10	-33	655	0	BRCA
TCGA-AO-A0JB-01A	Tumor/Truncating	--	92	0.4249	7	-7	1542	0	BRCA
TCGA-AO-A0JC-01A	Tumor/WT	pRF	136	0.0001	NA	-41	1547	0	BRCA
TCGA-AO-A0JD-01A	Tumor/Missense	pRF	101	0.3929	7	7	2190	0	BRCA
TCGA-AO-A0JE-01A	Tumor/Missense	pRF	45	0.3619	12	-5	2335	0	BRCA
TCGA-AO-A0JF-01A	Tumor/WT	pNormal	26	0.0531	2	-35	1980	0	BRCA
TCGA-AO-A0JG-01A	Tumor/WT	pNormal	16	0.2284	6	-39	798	0	BRCA
TCGA-AO-A0JI-01A	Tumor/WT	pRF	15	0.2489	7	-27	1528	0	BRCA
TCGA-AO-A0JJ-01A	Tumor/WT	pRF	16	0.1567	4	-35	1887	0	BRCA
TCGA-AO-A0JM-01A	Tumor/WT	pRF	35	0.3307	15	-9	2184	0	BRCA
TCGA-AO-A124-01A	Tumor/Truncating	--	135	0.7327	15	23	3506	0	BRCA
TCGA-AO-A125-01A	Tumor/WT	pRF	31	0.1154	5	-17	3456	0	BRCA
TCGA-AO-A126-01A	Tumor/WT	pRF	20	0.1535	4	-9	3307	0	BRCA
TCGA-AO-A128-01A	Tumor/Truncating	--	828	0.1548	25	-3	3248	0	BRCA
TCGA-AO-A129-01A	Tumor/Missense	pRF	110	0.3991	9	33	3286	0	BRCA
TCGA-AO-A12A-01A	Tumor/WT	pRF	14	0.1372	25	-39	3112	0	BRCA
TCGA-AO-A12B-01A	Tumor/WT	pRF	18	0.1121	19	-29	2989	0	BRCA
TCGA-AO-A12D-01A	Tumor/Truncating	--	53	0.325	16	-15	2515	0	BRCA
TCGA-AO-A12E-01A	Tumor/WT	pRF	27	0.4013	18	-13	2142	0	BRCA
TCGA-AO-A12F-01A	Tumor/WT	pRF	35	0.6214	21	11	1842	0	BRCA
TCGA-AO-A12G-01A	Tumor/Missense	pRF	34	0.2741	6	-21	1639	0	BRCA
TCGA-AO-A12H-01A	Tumor/WT	pRF	21	0	0	-27	1234	0	BRCA
TCGA-AO-A1KO-01A	Tumor/WT	pNormal	5	0	NA	-37	622	0	BRCA
TCGA-AO-A1KP-01A	Tumor/WT	pRF	16	0.1817	7	-23	2953	0	BRCA
TCGA-AO-A1KR-01A	Tumor/WT	pRF	63	0.4509	13	23	2513	0	BRCA
TCGA-AO-A1KT-01A	Tumor/WT	pRF	35	0.3513	11	23	541	0	BRCA
TCGA-AQ-A04H-01B	Tumor/Missense	pRF	60	0.4203	15	-9	754	0	BRCA
TCGA-AQ-A04J-01A	Tumor/Missense	pRF	69	0.3431	5	15	819	0	BRCA
TCGA-AQ-A0Y5-01A	Tumor/WT	pNormal	56	0.4961	20	7	172	1	BRCA
TCGA-AQ-A1H2-01A	Tumor/WT	pRF	24	0.3295	10	-19	475	0	BRCA
TCGA-AQ-A1H3-01A	Tumor/WT	pRF	19	0.2038	9	-33	989	0	BRCA
TCGA-AQ-A54O-01A	Tumor/WT	pRF	18	0.4149	20	-17	1001	0	BRCA
TCGA-AQ-A7U7-01A	Tumor/WT	pNormal	58	0.2481	10	-43	584	1	BRCA
TCGA-AR-A0TP-01A	Tumor/Missense	pRF	54	0.5144	5	21	4275	0	BRCA
TCGA-AR-A0TQ-01A	Tumor/WT	pRF	31	0.1275	11	-3	2991	0	BRCA
TCGA-AR-A0TR-01A	Tumor/WT	pRF	31	0.6024	19	-35	160	1	BRCA
TCGA-AR-A0TS-01A	Tumor/Truncating	--	69	0.0895	14	-19	2558	0	BRCA
TCGA-AR-A0TT-01A	Tumor/WT	pRF	55	0.3875	12	-19	3316	0	BRCA
TCGA-AR-A0TV-01A	Tumor/Missense	pRF	58	0.3859	15	-1	2288	0	BRCA
TCGA-AR-A0TW-01A	Tumor/WT	pRF	48	0.4849	16	-3	3009	0	BRCA
TCGA-AR-A0TX-01A	Tumor/Missense	pRF	276	0.2237	7	-9	1972	0	BRCA
TCGA-AR-A0TY-01A	Tumor/WT	pRF	78	0.3607	8	3	1699	1	BRCA
TCGA-AR-A0TZ-01A	Tumor/WT	pRF	56	0.8185	9	-29	3262	1	BRCA
TCGA-AR-A0U0-01A	Tumor/Missense	pRF	37	0.4875	20	17	1988	0	BRCA
TCGA-AR-A0U2-01A	Tumor/Missense	pRF	43	0.6621	22	-7	2551	1	BRCA
TCGA-AR-A0U3-01A	Tumor/WT	pRF	31	0.5081	14	-5	4080	0	BRCA
TCGA-AR-A0U4-01A	Tumor/Missense	pRF	145	0.4452	11	27	3261	0	BRCA
TCGA-AR-A1AH-01A	Tumor/Truncating	--	79	0.9025	12	13	3807	0	BRCA
TCGA-AR-A1AI-01A	Tumor/Missense	pRF	70	0.4681	22	21	3296	0	BRCA
TCGA-AR-A1AJ-01A	Tumor/Missense	pRF	42	0.0657	33	11	2383	0	BRCA
TCGA-AR-A1AK-01A	Tumor/WT	pNormal	56	0.2941	14	-27	3159	0	BRCA
TCGA-AR-A1AL-01A	Tumor/WT	pNormal	24	0.0817	3	-41	2971	0	BRCA
TCGA-AR-A1AN-01A	Tumor/Truncating	--	26	0.3367	9	-27	2920	0	BRCA
TCGA-AR-A1AO-01A	Tumor/WT	pNormal	89	0.0002	0	-7	2618	0	BRCA
TCGA-AR-A1AP-01A	Tumor/Truncating	--	32	0.2882	12	-9	2856	0	BRCA
TCGA-AR-A1AQ-01A	Tumor/Truncating	--	39	0.4982	18	19	3021	0	BRCA
TCGA-AR-A1AR-01A	Tumor/Truncating	--	47	0.4696	17	7	524	1	BRCA
TCGA-AR-A1AS-01A	Tumor/Missense	pRF	29	0.1378	6	11	1150	0	BRCA
TCGA-AR-A1AU-01A	Tumor/WT	pRF	19	0.2156	6	-17	2868	0	BRCA
TCGA-AR-A1AV-01A	Tumor/WT	pRF	41	0.189	23	-41	1864	0	BRCA
TCGA-AR-A1AW-01A	Tumor/Missense	pRF	29	0.1214	12	-31	2632	0	BRCA
TCGA-AR-A1AX-01A	Tumor/Missense	pRF	26	0.0366	7	-27	2629	0	BRCA
TCGA-AR-A1AY-01A	Tumor/Truncating	--	57	0.5101	13	23	1026	0	BRCA
TCGA-AR-A24H-01A	Tumor/WT	pRF	124	0.4579	15	-13	4894	0	BRCA
TCGA-AR-A24K-01A	Tumor/Truncating	--	29	0.2005	18	-17	1548	0	BRCA
TCGA-AR-A24L-01A	Tumor/WT	pRF	40	0.3426	8	-27	2866	1	BRCA
TCGA-AR-A24M-01A	Tumor/WT	pRF	14	0.1579	4	-37	3660	0	BRCA
TCGA-AR-A24N-01A	Tumor/WT	pRF	32	0.1106	3	-19	3035	0	BRCA
TCGA-AR-A24O-01A	Tumor/WT	pRF	20	0.0332	5	-35	3607	0	BRCA
TCGA-AR-A24P-01A	Tumor/Missense	pRF	21	0.1587	8	-27	84	0	BRCA
TCGA-AR-A24Q-01A	Tumor/Missense	pRF	162	0.664	16	21	3172	0	BRCA
TCGA-AR-A24R-01A	Tumor/WT	pRF	21	0.3412	17	-13	3430	0	BRCA
TCGA-AR-A24S-01A	Tumor/Missense	pRF	44	0.3411	16	-13	2976	0	BRCA
TCGA-AR-A24T-01A	Tumor/Missense	pRF	23	0.2168	NA	-37	3202	0	BRCA
TCGA-AR-A24U-01A	Tumor/Truncating	--	34	0.1646	8	-7	3128	0	BRCA
TCGA-AR-A24V-01A	Tumor/WT	pRF	20	0.2671	23	-17	3203	0	BRCA
TCGA-AR-A24W-01A	Tumor/WT	pNormal	15	0.1024	28	-27	1550	0	BRCA
TCGA-AR-A24X-01A	Tumor/WT	pRF	27	0.0713	4	-35	3004	0	BRCA
TCGA-AR-A24Z-01A	Tumor/WT	pRF	42	0.5036	18	-13	3001	0	BRCA
TCGA-AR-A250-01A	Tumor/WT	pRF	116	0.3845	19	-15	2707	0	BRCA
TCGA-AR-A251-01A	Tumor/Missense	pRF	159	0.6718	13	9	3030	0	BRCA
TCGA-AR-A252-01A	Tumor/WT	pNormal	14	0.0162	16	-35	2838	0	BRCA
TCGA-AR-A254-01A	Tumor/Truncating	--	33	0.2369	11	-5	2605	0	BRCA
TCGA-AR-A255-01A	Tumor/WT	pRF	67	0.6568	25	-31	2161	0	BRCA
TCGA-AR-A256-01A	Tumor/Truncating	--	171	0.6832	17	11	2854	1	BRCA
TCGA-AR-A2LE-01A	Tumor/WT	pRF	256	0.0725	4	-37	5062	0	BRCA
TCGA-AR-A2LH-01A	Tumor/Missense	pRF	59	0	3	-3	616	1	BRCA
TCGA-AR-A2LK-01A	Tumor/WT	pRF	31	0.6563	26	-17	1649	1	BRCA
TCGA-AR-A2LM-01A	Tumor/WT	pNormal	11	0.1	4	-43	1935	0	BRCA
TCGA-AR-A2LN-01A	Tumor/WT	pNormal	38	0.0982	2	-45	1161	0	BRCA
TCGA-AR-A2LO-01A	Tumor/WT	pRF	16	0.2232	11	-35	1198	0	BRCA
TCGA-AR-A2LQ-01A	Tumor/WT	pNormal	10	0	1	-37	1233	0	BRCA
TCGA-AR-A5QM-01A	Tumor/WT	pNormal	27	0.3151	19	-29	2231	0	BRCA
TCGA-AR-A5QN-01A	Tumor/WT	pRF	30	0.2012	6	-29	1013	0	BRCA
TCGA-AR-A5QP-01A	Tumor/WT	pRF	27	0.1282	8	-13	1185	0	BRCA
TCGA-AR-A5QQ-01A	Tumor/Truncating	--	66	0.0004	7	47	322	1	BRCA
TCGA-B6-A0I1-01A	Tumor/Missense	pRF	52	0.3742	9	37	2361	1	BRCA
TCGA-B6-A0I2-01A	Tumor/Truncating	--	53	0.8535	23	15	4361	0	BRCA
TCGA-B6-A0I5-01A	Tumor/WT	pRF	25	0.2451	11	9	8556	0	BRCA
TCGA-B6-A0I9-01A	Tumor/Missense	pRF	72	0.495	12	1	362	1	BRCA
TCGA-B6-A0IA-01A	Tumor/WT	pRF	26	0.2386	6	3	8391	0	BRCA
TCGA-B6-A0IB-01A	Tumor/WT	pRF	66	0.5461	21	-5	3941	1	BRCA
TCGA-B6-A0IC-01A	Tumor/WT	pRF	29	0.0787	4	-35	NA	NA	BRCA
TCGA-B6-A0IE-01A	Tumor/Truncating	--	29	0.349	12	-5	1993	1	BRCA
TCGA-B6-A0IG-01A	Tumor/WT	pRF	37	0.3174	11	15	4456	1	BRCA
TCGA-B6-A0IH-01A	Tumor/WT	pNormal	37	0.1988	27	-39	2965	1	BRCA
TCGA-B6-A0IJ-01A	Tumor/Missense	pRF	129	0.5979	14	21	7106	0	BRCA
TCGA-B6-A0IK-01A	Tumor/Missense	pRF	115	0.3518	13	19	571	1	BRCA
TCGA-B6-A0IM-01A	Tumor/WT	pRF	28	0.2215	9	-19	3873	1	BRCA
TCGA-B6-A0IN-01A	Tumor/WT	pRF	29	0.2325	7	7	2573	1	BRCA
TCGA-B6-A0IO-01A	Tumor/WT	pRF	58	0.327	21	-13	5042	0	BRCA
TCGA-B6-A0IP-01A	Tumor/WT	pRF	35	0.0661	2	-31	3926	1	BRCA
TCGA-B6-A0IQ-01A	Tumor/Truncating	--	64	0.5981	14	31	4285	0	BRCA
TCGA-B6-A0RE-01A	Tumor/Truncating	--	141	0.5386	20	27	7777	0	BRCA
TCGA-B6-A0RG-01A	Tumor/WT	pRF	68	0.3585	7	-21	2082	0	BRCA
TCGA-B6-A0RH-01A	Tumor/Missense	pRF	36	0.2783	10	17	6456	1	BRCA
TCGA-B6-A0RI-01A	Tumor/WT	pRF	20	0.0928	3	-15	7126	0	BRCA
TCGA-B6-A0RL-01A	Tumor/WT	pRF	53	0.3215	9	-1	2469	1	BRCA
TCGA-B6-A0RM-01A	Tumor/WT	pRF	28	0.0804	4	-13	2373	1	BRCA
TCGA-B6-A0RN-01A	Tumor/WT	pRF	25	0.0741	4	-37	8008	0	BRCA
TCGA-B6-A0RO-01A	Tumor/WT	pRF	35	0.4705	19	-17	4929	0	BRCA
TCGA-B6-A0RP-01A	Tumor/WT	pRF	20	0.4882	20	-41	3126	1	BRCA
TCGA-B6-A0RQ-01A	Tumor/WT	pNormal	41	0.0134	NA	-39	4267	1	BRCA
TCGA-B6-A0RS-01A	Tumor/Missense	pRF	138	0.4276	13	17	3063	1	BRCA
TCGA-B6-A0RU-01A	Tumor/Truncating	--	46	0.3834	13	23	8605	0	BRCA
TCGA-B6-A0RV-01A	Tumor/WT	pRF	38	0.1644	7	-23	5156	0	BRCA
TCGA-B6-A0WS-01A	Tumor/WT	pRF	14	0.2277	9	-21	2965	1	BRCA
TCGA-B6-A0WT-01A	Tumor/WT	pRF	15	0.152	3	-33	5739	0	BRCA
TCGA-B6-A0WV-01A	Tumor/WT	pRF	29	0.4345	24	3	2417	1	BRCA
TCGA-B6-A0WW-01A	Tumor/WT	pRF	34	0.3127	9	-23	558	1	BRCA
TCGA-B6-A0WX-01A	Tumor/Truncating	--	26	0.4622	16	-9	639	1	BRCA
TCGA-B6-A0WY-01A	Tumor/WT	pRF	31	0.0836	25	-29	3461	1	BRCA
TCGA-B6-A0WZ-01A	Tumor/WT	pRF	55	0.2496	11	3	6292	0	BRCA
TCGA-B6-A0X0-01A	Tumor/WT	pRF	19	0.1143	5	-33	3945	1	BRCA
TCGA-B6-A0X1-01A	Tumor/Truncating	--	66	0.8331	13	17	7455	1	BRCA
TCGA-B6-A0X4-01A	Tumor/WT	pNormal	18	0.0305	0	-9	860	1	BRCA
TCGA-B6-A0X5-01A	Tumor/WT	pRF	36	0.0827	3	-11	2097	1	BRCA
TCGA-B6-A0X7-01A	Tumor/WT	pRF	15	0.1698	5	-35	1781	1	BRCA
TCGA-B6-A1KC-01B	Tumor/WT	pRF	26	0.5293	27	-23	1326	0	BRCA
TCGA-B6-A1KF-01A	Tumor/Truncating	--	46	0.5575	22	13	3088	0	BRCA
TCGA-B6-A1KI-01A	Tumor/WT	pRF	21	0.1086	29	-35	2236	0	BRCA
TCGA-B6-A1KN-01A	Tumor/Missense	pRF	59	0.2858	17	-17	4233	0	BRCA
TCGA-B6-A2IU-01A	Tumor/WT	pRF	38	0.2248	9	-31	5176	0	BRCA
TCGA-B6-A401-01A	Tumor/Missense	pRF	19	0.3026	24	-9	2596	0	BRCA
TCGA-B6-A409-01A	Tumor/Truncating	--	28	0.5715	30	17	573	1	BRCA
TCGA-B6-A40B-01A	Tumor/WT	pRF	41	0.2049	7	-11	3152	0	BRCA
TCGA-B6-A40C-01A	Tumor/WT	pRF	34	0.2042	8	-15	2164	0	BRCA
TCGA-BH-A0AU-01A	Tumor/WT	pRF	17	0.4255	25	-21	1914	0	BRCA
TCGA-BH-A0AV-01A	Tumor/Missense	pRF	58	0.6161	12	27	1820	0	BRCA
TCGA-BH-A0AW-01A	Tumor/Missense	pRF	137	0.2907	16	3	622	0	BRCA
TCGA-BH-A0AY-01A	Tumor/WT	pRF	52	0.2207	25	-7	777	0	BRCA
TCGA-BH-A0AZ-01A	Tumor/WT	pRF	58	0.2853	3	-39	1919	0	BRCA
TCGA-BH-A0B0-01A	Tumor/Missense	pRF	66	0.2342	9	-17	2477	0	BRCA
TCGA-BH-A0B3-01A	Tumor/Missense	pRF	37	0.2146	8	37	1203	0	BRCA
TCGA-BH-A0B4-01A	Tumor/WT	pRF	65	0.3681	4	-7	1191	0	BRCA
TCGA-BH-A0B5-01A	Tumor/WT	pRF	61	0.2328	21	-31	2136	0	BRCA
TCGA-BH-A0B7-01A	Tumor/Truncating	--	37	0.1253	10	-9	2559	0	BRCA
TCGA-BH-A0B9-01A	Tumor/Missense	pRF	30	0.307	8	33	1572	0	BRCA
TCGA-BH-A0BA-01A	Tumor/WT	pRF	37	0.8633	34	-23	1132	0	BRCA
TCGA-BH-A0BC-01A	Tumor/Missense	pRF	29	0.1967	3	-3	974	0	BRCA
TCGA-BH-A0BD-01A	Tumor/WT	pRF	30	0.1794	5	-11	554	0	BRCA
TCGA-BH-A0BF-01A	Tumor/Missense	pRF	21	0.2904	12	-27	1324	1	BRCA
TCGA-BH-A0BG-01A	Tumor/Truncating	--	34	0.4262	19	-9	1871	0	BRCA
TCGA-BH-A0BJ-01A	Tumor/WT	pRF	27	0.4003	16	-27	660	0	BRCA
TCGA-BH-A0BL-01A	Tumor/Missense	pRF	56	0.3435	17	13	2278	0	BRCA
TCGA-BH-A0BM-01A	Tumor/WT	pRF	26	0.0936	4	-21	1876	0	BRCA
TCGA-BH-A0BO-01A	Tumor/WT	pNormal	27	0.018	3	-23	2197	0	BRCA
TCGA-BH-A0BP-01A	Tumor/Missense	pRF	138	0.6741	15	-17	2296	1	BRCA
TCGA-BH-A0BQ-01A	Tumor/WT	pRF	23	0.1009	5	-27	2255	0	BRCA
TCGA-BH-A0BR-01A	Tumor/Missense	pRF	50	0.4653	12	15	2330	0	BRCA
TCGA-BH-A0BT-01A	Tumor/Missense	pRF	37	0.3749	21	-17	2365	0	BRCA
TCGA-BH-A0BV-01A	Tumor/WT	pRF	26	0.1734	14	-43	1519	0	BRCA
TCGA-BH-A0BW-01A	Tumor/Truncating	--	85	0.3953	10	-13	2371	0	BRCA
TCGA-BH-A0BZ-01A	Tumor/WT	pRF	243	0.15	20	5	2255	0	BRCA
TCGA-BH-A0C0-01A	Tumor/Truncating	--	92	0.3023	16	7	1270	0	BRCA
TCGA-BH-A0C1-01B	Tumor/WT	pRF	32	0.1678	19	-33	1411	1	BRCA
TCGA-BH-A0C3-01A	Tumor/Missense	pRF	11	0.1667	11	-23	2709	0	BRCA
TCGA-BH-A0C7-01B	Tumor/WT	pRF	43	0.3045	19	-25	2767	0	BRCA
TCGA-BH-A0DD-01A	Tumor/WT	pRF	21	0.3503	15	-23	2486	0	BRCA
TCGA-BH-A0DE-01A	Tumor/WT	pNormal	30	0.1869	7	-39	2372	0	BRCA
TCGA-BH-A0DG-01A	Tumor/WT	pRF	33	0.1591	2	-27	2041	0	BRCA
TCGA-BH-A0DH-01A	Tumor/WT	pRF	39	0.2305	9	-21	1156	0	BRCA
TCGA-BH-A0DI-01A	Tumor/Missense	pRF	40	0.2622	8	-35	912	0	BRCA
TCGA-BH-A0DK-01A	Tumor/WT	pRF	86	0.2171	7	-13	423	0	BRCA
TCGA-BH-A0DL-01A	Tumor/Missense	pRF	52	0.2605	10	29	2381	0	BRCA
TCGA-BH-A0DO-01B	Tumor/WT	pRF	21	0.1608	9	-33	1644	0	BRCA
TCGA-BH-A0DP-01A	Tumor/WT	pRF	27	0.2568	19	-27	476	0	BRCA
TCGA-BH-A0DQ-01A	Tumor/WT	pRF	31	0.2833	7	-23	98	0	BRCA
TCGA-BH-A0DS-01A	Tumor/WT	pRF	35	0.3395	26	-17	78	0	BRCA
TCGA-BH-A0DT-01A	Tumor/WT	pRF	16	0.1927	11	-39	2403	0	BRCA
TCGA-BH-A0DV-01A	Tumor/WT	pNormal	17	0.0082	4	-37	2064	0	BRCA
TCGA-BH-A0DX-01A	Tumor/WT	pRF	59	0.1997	4	-13	2156	0	BRCA
TCGA-BH-A0DZ-01A	Tumor/Missense	pRF	221	0.213	4	31	495	0	BRCA
TCGA-BH-A0E0-01A	Tumor/Missense	pRF	31	0.6731	22	25	134	0	BRCA
TCGA-BH-A0E1-01A	Tumor/WT	pRF	22	0.0595	3	-23	477	0	BRCA
TCGA-BH-A0E2-01A	Tumor/WT	pRF	43	0.2837	6	-3	435	0	BRCA
TCGA-BH-A0E6-01A	Tumor/Truncating	--	68	0.617	20	11	293	0	BRCA
TCGA-BH-A0E7-01A	Tumor/WT	pRF	40	0.079	4	-23	1363	0	BRCA
TCGA-BH-A0E9-01B	Tumor/WT	pNormal	33	0.2195	24	-41	2489	0	BRCA
TCGA-BH-A0EA-01A	Tumor/WT	pNormal	25	0.0603	3	-41	991	1	BRCA
TCGA-BH-A0EB-01A	Tumor/WT	pRF	46	0.1316	19	-37	745	0	BRCA
TCGA-BH-A0EE-01A	Tumor/Truncating	--	124	0.4417	22	31	943	0	BRCA
TCGA-BH-A0EI-01A	Tumor/WT	pRF	16	0.1622	6	-31	1926	0	BRCA
TCGA-BH-A0GY-01A	Tumor/Missense	pRF	34	0.2656	29	13	923	0	BRCA
TCGA-BH-A0GZ-01A	Tumor/WT	pRF	34	0.2724	6	-11	328	0	BRCA
TCGA-BH-A0H0-01A	Tumor/WT	pRF	18	0.2534	10	-15	461	0	BRCA
TCGA-BH-A0H3-01A	Tumor/WT	pNormal	13	0.0606	3	-39	1928	0	BRCA
TCGA-BH-A0H5-01A	Tumor/WT	pRF	115	0	0	-45	1620	0	BRCA
TCGA-BH-A0H6-01A	Tumor/WT	pRF	17	0.0982	3	-11	747	0	BRCA
TCGA-BH-A0H7-01A	Tumor/Missense	pRF	53	0.4407	21	7	702	0	BRCA
TCGA-BH-A0H9-01A	Tumor/WT	pRF	33	0.3068	12	-5	1247	0	BRCA
TCGA-BH-A0HA-01A	Tumor/WT	pRF	331	0.0838	4	-25	1611	0	BRCA
TCGA-BH-A0HB-01A	Tumor/WT	pRF	30	0.2922	8	21	806	0	BRCA
TCGA-BH-A0HI-01A	Tumor/WT	pRF	30	0.0729	2	-35	620	0	BRCA
TCGA-BH-A0HK-01A	Tumor/WT	pRF	88	0.0924	5	-13	178	0	BRCA
TCGA-BH-A0HO-01A	Tumor/WT	pRF	14	0.0493	2	-31	76	0	BRCA
TCGA-BH-A0HP-01A	Tumor/WT	pRF	240	0.1767	6	-17	414	0	BRCA
TCGA-BH-A0HQ-01A	Tumor/WT	pRF	27	0.1281	23	-41	1121	0	BRCA
TCGA-BH-A0HU-01A	Tumor/WT	pRF	32	0.3924	9	3	392	0	BRCA
TCGA-BH-A0HW-01A	Tumor/WT	pRF	34	0.23	10	-13	1561	0	BRCA
TCGA-BH-A0HX-01A	Tumor/Missense	pRF	57	0.5678	18	-1	829	0	BRCA
TCGA-BH-A0HY-01A	Tumor/Missense	pRF	53	0.6304	18	-13	1545	0	BRCA
TCGA-BH-A0RX-01A	Tumor/Truncating	--	38	0.095	NA	27	170	0	BRCA
TCGA-BH-A0W3-01A	Tumor/WT	pRF	14	0.1333	17	-39	728	0	BRCA
TCGA-BH-A0W4-01A	Tumor/WT	pRF	33	0.0207	2	-37	759	0	BRCA
TCGA-BH-A0W5-01A	Tumor/WT	pRF	26	0.0719	6	-35	1288	0	BRCA
TCGA-BH-A0W7-01A	Tumor/WT	pRF	166	0.3048	12	1	1363	0	BRCA
TCGA-BH-A0WA-01A	Tumor/Missense	pRF	90	0.606	13	31	701	0	BRCA
TCGA-BH-A18F-01A	Tumor/WT	pRF	47	0.2284	21	-21	1001	0	BRCA
TCGA-BH-A18G-01A	Tumor/WT	pRF	1249	0.071	1	25	149	0	BRCA
TCGA-BH-A18H-01A	Tumor/Truncating	--	41	0.263	20	-19	652	0	BRCA
TCGA-BH-A18I-01A	Tumor/WT	pRF	25	0.146	5	-31	1093	0	BRCA
TCGA-BH-A18J-01A	Tumor/WT	pRF	72	0.2358	5	-5	612	1	BRCA
TCGA-BH-A18K-01A	Tumor/WT	pRF	51	0.4274	18	-9	2763	1	BRCA
TCGA-BH-A18L-01A	Tumor/WT	pRF	45	0.5814	27	-3	811	1	BRCA
TCGA-BH-A18M-01A	Tumor/WT	pNormal	17	0.1771	4	-33	2207	1	BRCA
TCGA-BH-A18N-01A	Tumor/WT	pRF	31	0.1399	23	-35	468	1	BRCA
TCGA-BH-A18P-01A	Tumor/WT	pRF	275	0.1673	6	-27	921	1	BRCA
TCGA-BH-A18Q-01A	Tumor/Truncating	--	74	0.7399	18	-19	1692	1	BRCA
TCGA-BH-A18R-01A	Tumor/WT	pRF	28	0.2866	4	1	1142	1	BRCA
TCGA-BH-A18S-01A	Tumor/WT	pRF	26	0.1516	4	-27	2009	1	BRCA
TCGA-BH-A18T-01A	Tumor/Missense	pRF	71	0.6652	22	17	224	1	BRCA
TCGA-BH-A18U-01A	Tumor/Truncating	--	124	0.6182	24	9	1563	1	BRCA
TCGA-BH-A18V-01A	Tumor/Truncating	--	176	0.7015	16	7	1556	1	BRCA
TCGA-BH-A18V-06A	Tumor/Truncating	--	176	0.7015	16	7	1556	1	BRCA
TCGA-BH-A1EN-01A	Tumor/WT	pRF	64	0.6267	24	5	2127	1	BRCA
TCGA-BH-A1EO-01A	Tumor/WT	pRF	41	0.2619	22	-29	2798	1	BRCA
TCGA-BH-A1ET-01A	Tumor/WT	pRF	25	0.0892	3	-31	2520	1	BRCA
TCGA-BH-A1EU-01A	Tumor/WT	pNormal	26	0.1179	23	-41	1286	1	BRCA
TCGA-BH-A1EV-01A	Tumor/WT	pRF	85	0.4189	18	11	365	1	BRCA
TCGA-BH-A1EW-01A	Tumor/WT	pRF	14	0.3453	15	-29	1694	1	BRCA
TCGA-BH-A1EX-01A	Tumor/WT	pRF	24	0.2258	12	-27	1508	1	BRCA
TCGA-BH-A1EY-01A	Tumor/Missense	pRF	38	0.3632	11	-19	538	1	BRCA
TCGA-BH-A1F0-01A	Tumor/Truncating	--	59	0.0288	7	-15	785	1	BRCA
TCGA-BH-A1F2-01A	Tumor/Missense	pRF	50	0.4715	18	-7	959	1	BRCA
TCGA-BH-A1F5-01A	Tumor/WT	pRF	31	0.1457	NA	-25	2712	1	BRCA
TCGA-BH-A1F6-01A	Tumor/Missense	pRF	33	0.5787	21	23	2965	1	BRCA
TCGA-BH-A1F8-01A	Tumor/WT	pRF	129	0.9971	16	-9	1	1	BRCA
TCGA-BH-A1FC-01A	Tumor/Truncating	--	102	0.4675	25	13	3472	1	BRCA
TCGA-BH-A1FD-01A	Tumor/Missense	pRF	28	0.4385	9	11	1009	1	BRCA
TCGA-BH-A1FE-01A	Tumor/Missense	pRF	19	0.1298	6	-29	2273	1	BRCA
TCGA-BH-A1FE-06A	Tumor/Missense	pNormal	19	0.1298	6	-29	2273	1	BRCA
TCGA-BH-A1FG-01A	Tumor/WT	pRF	18	0.1163	5	-13	577	1	BRCA
TCGA-BH-A1FH-01A	Tumor/WT	pNormal	25	0.0222	NA	-41	1034	1	BRCA
TCGA-BH-A1FJ-01A	Tumor/WT	pRF	25	0.1001	3	-21	1927	1	BRCA
TCGA-BH-A1FL-01A	Tumor/WT	pRF	18	0.0908	4	-37	1673	1	BRCA
TCGA-BH-A1FM-01A	Tumor/WT	pRF	50	0.5273	21	-3	1388	1	BRCA
TCGA-BH-A1FN-01A	Tumor/Missense	pRF	98	0.5352	12	41	2192	1	BRCA
TCGA-BH-A1FR-01A	Tumor/WT	pRF	14	0.0005	NA	-31	1642	1	BRCA
TCGA-BH-A1FU-01A	Tumor/Missense	pRF	82	0.0641	26	-1	1688	1	BRCA
TCGA-BH-A201-01A	Tumor/WT	pRF	21	0.1268	4	-13	856	0	BRCA
TCGA-BH-A202-01A	Tumor/Truncating	--	26	0.2689	21	17	795	0	BRCA
TCGA-BH-A203-01A	Tumor/Missense	pRF	61	0.3623	15	15	1174	1	BRCA
TCGA-BH-A204-01A	Tumor/WT	pRF	36	0.2346	7	-11	2534	1	BRCA
TCGA-BH-A208-01A	Tumor/Truncating	--	59	0.1644	19	-29	1759	1	BRCA
TCGA-BH-A209-01A	Tumor/WT	pRF	87	0.3066	19	-1	3959	1	BRCA
TCGA-BH-A28Q-01A	Tumor/WT	pRF	19	0.1605	7	-39	1119	0	BRCA
TCGA-BH-A2L8-01A	Tumor/WT	pRF	423	0.0149	4	-19	612	0	BRCA
TCGA-BH-A42U-01A	Tumor/WT	pNormal	18	0	NA	-25	3364	0	BRCA
TCGA-BH-A42V-01A	Tumor/WT	pNormal	40	0.0894	2	-25	635	0	BRCA
TCGA-BH-A5IZ-01A	Tumor/Missense	pRF	61	0.7932	11	19	567	0	BRCA
TCGA-BH-A5J0-01A	Tumor/Missense	pRF	60	0.4572	21	9	715	0	BRCA
TCGA-BH-A6R8-01A	Tumor/WT	pRF	28	0.3293	14	-15	293	0	BRCA
TCGA-BH-A6R9-01A	Tumor/WT	pNormal	14	0.0002	0	1	160	0	BRCA
TCGA-BH-A8FY-01A	Tumor/WT	pRF	39	0.1798	5	-15	295	1	BRCA
TCGA-BH-A8FZ-01A	Tumor/WT	pNormal	56	0.1891	9	-15	574	0	BRCA
TCGA-BH-A8G0-01A	Tumor/WT	pNormal	12	0.0007	2	-37	662	0	BRCA
TCGA-BH-AB28-01A	Tumor/WT	pRF	27	0.1393	4	-35	287	0	BRCA
TCGA-C8-A12K-01A	Tumor/Missense	pRF	123	0.4856	6	25	NA	NA	BRCA
TCGA-C8-A12L-01A	Tumor/Missense	pRF	72	0.6096	16	29	363	0	BRCA
TCGA-C8-A12M-01A	Tumor/WT	pRF	54	0.4491	17	-25	358	0	BRCA
TCGA-C8-A12N-01A	Tumor/WT	pRF	19	0.0757	4	-19	358	0	BRCA
TCGA-C8-A12O-01A	Tumor/Missense	pRF	36	0.3342	27	5	385	0	BRCA
TCGA-C8-A12P-01A	Tumor/Missense	pRF	141	0.3385	17	19	358	0	BRCA
TCGA-C8-A12Q-01A	Tumor/Missense	pRF	97	0.4088	13	-5	385	1	BRCA
TCGA-C8-A12T-01A	Tumor/WT	pRF	153	0.2311	2	29	NA	NA	BRCA
TCGA-C8-A12U-01A	Tumor/WT	pRF	41	0.5344	18	17	385	0	BRCA
TCGA-C8-A12V-01A	Tumor/Truncating	--	42	0.0027	NA	-7	385	0	BRCA
TCGA-C8-A12W-01A	Tumor/Missense	pRF	53	0.3504	27	-5	385	0	BRCA
TCGA-C8-A12X-01A	Tumor/WT	pRF	46	0.2971	10	-21	385	0	BRCA
TCGA-C8-A12Y-01A	Tumor/WT	pRF	34	0.2329	8	1	1476	0	BRCA
TCGA-C8-A12Z-01A	Tumor/Missense	pRF	43	0.2697	9	15	382	0	BRCA
TCGA-C8-A130-01A	Tumor/Truncating	--	35	0.5081	20	17	370	0	BRCA
TCGA-C8-A131-01A	Tumor/Missense	pRF	56	0.2303	21	29	411	0	BRCA
TCGA-C8-A132-01A	Tumor/WT	pRF	63	0.1483	14	-25	383	0	BRCA
TCGA-C8-A133-01A	Tumor/WT	pRF	24	0.0053	0	-19	NA	NA	BRCA
TCGA-C8-A134-01A	Tumor/Missense	pRF	84	0.4432	8	7	383	0	BRCA
TCGA-C8-A135-01A	Tumor/Truncating	--	56	0.2977	20	17	393	0	BRCA
TCGA-C8-A137-01A	Tumor/WT	pRF	43	0.2233	5	29	379	0	BRCA
TCGA-C8-A138-01A	Tumor/Truncating	--	42	0.3556	19	-5	380	0	BRCA
TCGA-C8-A1HE-01A	Tumor/WT	pRF	36	0.1178	4	-39	375	0	BRCA
TCGA-C8-A1HF-01A	Tumor/Missense	pRF	27	0.2475	24	29	332	0	BRCA
TCGA-C8-A1HG-01A	Tumor/Missense	pRF	41	0.3587	16	7	345	0	BRCA
TCGA-C8-A1HI-01A	Tumor/WT	pRF	46	0.2579	25	-11	343	0	BRCA
TCGA-C8-A1HJ-01A	Tumor/Truncating	--	96	0.5135	8	17	5	0	BRCA
TCGA-C8-A1HK-01A	Tumor/Truncating	--	52	0.518	25	-7	366	0	BRCA
TCGA-C8-A1HL-01A	Tumor/WT	pRF	26	0.2376	12	-3	317	0	BRCA
TCGA-C8-A1HM-01A	Tumor/Missense	pRF	314	0.5116	23	3	375	0	BRCA
TCGA-C8-A1HN-01A	Tumor/WT	pRF	45	0.436	20	-3	394	0	BRCA
TCGA-C8-A1HO-01A	Tumor/WT	pRF	28	0.3198	5	-19	375	0	BRCA
TCGA-C8-A26V-01A	Tumor/Missense	pRF	65	0.1835	4	11	616	0	BRCA
TCGA-C8-A26W-01A	Tumor/Missense	pRF	48	0.3238	7	1	381	0	BRCA
TCGA-C8-A26X-01A	Tumor/WT	pRF	69	0.3564	27	35	376	0	BRCA
TCGA-C8-A26Y-01A	Tumor/Missense	pRF	635	0.588	20	27	NA	NA	BRCA
TCGA-C8-A26Z-01A	Tumor/WT	pRF	42	0.5299	20	-5	470	0	BRCA
TCGA-C8-A273-01A	Tumor/WT	pRF	16	0.2254	7	-1	513	0	BRCA
TCGA-C8-A274-01A	Tumor/WT	pRF	188	0.4187	16	-29	508	0	BRCA
TCGA-C8-A275-01A	Tumor/Missense	pRF	104	0.2019	5	5	1	0	BRCA
TCGA-C8-A278-01A	Tumor/Missense	pRF	42	0.1661	17	5	297	0	BRCA
TCGA-C8-A27A-01A	Tumor/Missense	pRF	24	0.3008	16	-9	747	0	BRCA
TCGA-C8-A27B-01A	Tumor/Missense	pRF	124	0.7389	14	13	439	0	BRCA
TCGA-C8-A3M7-01A	Tumor/WT	pRF	127	0.1781	8	-33	1034	1	BRCA
TCGA-C8-A3M8-01A	Tumor/WT	pRF	44	0.2516	9	-21	394	0	BRCA
TCGA-C8-A8HP-01A	Tumor/Truncating	--	145	0.0419	10	9	396	0	BRCA
TCGA-C8-A8HQ-01A	Tumor/WT	pRF	216	0.2302	5	1	380	0	BRCA
TCGA-C8-A8HR-01A	Tumor/WT	pRF	40	0.012	10	-19	408	0	BRCA
TCGA-D8-A13Y-01A	Tumor/Truncating	--	67	0.947	13	7	1728	0	BRCA
TCGA-D8-A13Z-01A	Tumor/Missense	pRF	83	0.4986	27	23	635	0	BRCA
TCGA-D8-A140-01A	Tumor/WT	pRF	96	0.2323	5	-47	403	0	BRCA
TCGA-D8-A141-01A	Tumor/WT	pRF	19	0.049	9	-33	626	0	BRCA
TCGA-D8-A142-01A	Tumor/Missense	pRF	113	0.5222	NA	9	425	0	BRCA
TCGA-D8-A143-01A	Tumor/Truncating	--	50	0.5356	20	37	431	0	BRCA
TCGA-D8-A145-01A	Tumor/WT	pNormal	42	0.0845	4	-43	410	0	BRCA
TCGA-D8-A147-01A	Tumor/Missense	pRF	147	0.5742	11	-7	584	0	BRCA
TCGA-D8-A1J8-01A	Tumor/WT	pRF	689	0.8977	19	11	431	0	BRCA
TCGA-D8-A1J9-01A	Tumor/Missense	pRF	178	0.3573	10	-1	532	0	BRCA
TCGA-D8-A1JA-01A	Tumor/WT	pRF	788	0.2448	6	9	502	0	BRCA
TCGA-D8-A1JB-01A	Tumor/WT	pNormal	39	0.0338	8	-41	1688	0	BRCA
TCGA-D8-A1JC-01A	Tumor/WT	pRF	76	0.3667	14	-13	480	0	BRCA
TCGA-D8-A1JD-01A	Tumor/WT	pRF	100	0.4688	18	-1	552	0	BRCA
TCGA-D8-A1JE-01A	Tumor/WT	pRF	28	0.6207	24	-23	575	0	BRCA
TCGA-D8-A1JF-01A	Tumor/Missense	pRF	41	0.414	24	-13	366	0	BRCA
TCGA-D8-A1JG-01B	Tumor/Missense	pRF	133	0.2687	25	17	1612	0	BRCA
TCGA-D8-A1JH-01A	Tumor/WT	pNormal	20	0.0001	0	-45	426	0	BRCA
TCGA-D8-A1JI-01A	Tumor/WT	pRF	25	0.39	9	-33	577	0	BRCA
TCGA-D8-A1JJ-01A	Tumor/Missense	pRF	65	0.4374	22	11	611	0	BRCA
TCGA-D8-A1JK-01A	Tumor/Truncating	--	192	0.4906	21	43	NA	NA	BRCA
TCGA-D8-A1JL-01A	Tumor/Missense	pRF	88	0.3656	23	19	611	0	BRCA
TCGA-D8-A1JM-01A	Tumor/Missense	pRF	39	0.6736	14	31	590	0	BRCA
TCGA-D8-A1JN-01A	Tumor/WT	pRF	124	0.1263	7	-27	620	0	BRCA
TCGA-D8-A1JP-01A	Tumor/WT	pRF	98	0.4267	4	-3	639	0	BRCA
TCGA-D8-A1JS-01A	Tumor/WT	pRF	19	0.0619	2	-11	371	0	BRCA
TCGA-D8-A1JT-01A	Tumor/WT	pRF	27	0.4147	18	-1	405	0	BRCA
TCGA-D8-A1JU-01A	Tumor/WT	pNormal	13	0.1035	4	-35	447	0	BRCA
TCGA-D8-A1X5-01A	Tumor/Missense	pRF	47	0.631	20	-25	565	0	BRCA
TCGA-D8-A1X6-01A	Tumor/WT	pRF	37	0.3619	13	-9	541	0	BRCA
TCGA-D8-A1X7-01A	Tumor/WT	pRF	20	0.0853	4	-31	509	0	BRCA
TCGA-D8-A1X8-01A	Tumor/WT	pRF	22	0.1153	3	-29	783	0	BRCA
TCGA-D8-A1X9-01A	Tumor/WT	pRF	83	0.2815	4	-9	727	0	BRCA
TCGA-D8-A1XA-01A	Tumor/Truncating	--	24	0.8612	17	-23	839	0	BRCA
TCGA-D8-A1XB-01A	Tumor/WT	pRF	35	0.217	3	-37	552	0	BRCA
TCGA-D8-A1XC-01A	Tumor/WT	pRF	25	0.0566	2	-21	377	1	BRCA
TCGA-D8-A1XF-01A	Tumor/WT	pRF	29	0.6723	25	-9	463	0	BRCA
TCGA-D8-A1XG-01A	Tumor/WT	pRF	21	0.1533	4	-37	448	0	BRCA
TCGA-D8-A1XJ-01A	Tumor/Missense	pRF	81	0.3525	14	33	664	0	BRCA
TCGA-D8-A1XK-01A	Tumor/WT	pRF	969	0.6388	15	33	441	0	BRCA
TCGA-D8-A1XL-01A	Tumor/Missense	pRF	92	0.5466	17	21	606	0	BRCA
TCGA-D8-A1XM-01A	Tumor/WT	pRF	44	0.1667	5	-31	538	0	BRCA
TCGA-D8-A1XO-01A	Tumor/WT	pRF	14	0.2323	7	-43	1682	0	BRCA
TCGA-D8-A1XQ-01A	Tumor/Truncating	--	794	0.3387	10	9	499	0	BRCA
TCGA-D8-A1XR-01A	Tumor/WT	pRF	27	0.2173	6	-21	482	0	BRCA
TCGA-D8-A1XS-01A	Tumor/WT	pRF	22	0.2212	8	-21	496	0	BRCA
TCGA-D8-A1XT-01A	Tumor/Missense	pRF	35	0.3942	12	15	506	0	BRCA
TCGA-D8-A1XU-01A	Tumor/WT	pRF	22	0.9465	19	-25	395	0	BRCA
TCGA-D8-A1XV-01A	Tumor/WT	pRF	26	0.0342	1	-25	461	0	BRCA
TCGA-D8-A1XW-01A	Tumor/Missense	pRF	84	0.3797	18	-13	1309	0	BRCA
TCGA-D8-A1XY-01A	Tumor/WT	pRF	43	0.3139	25	-29	503	0	BRCA
TCGA-D8-A1XZ-01A	Tumor/Truncating	--	72	0.356	18	3	466	0	BRCA
TCGA-D8-A1Y0-01A	Tumor/WT	pRF	55	0.3854	10	-17	472	0	BRCA
TCGA-D8-A1Y1-01A	Tumor/WT	pRF	203	0.5329	21	3	302	1	BRCA
TCGA-D8-A1Y2-01A	Tumor/WT	pRF	18	0.3094	12	9	433	0	BRCA
TCGA-D8-A1Y3-01A	Tumor/Truncating	--	49	0.612	22	19	430	0	BRCA
TCGA-D8-A27E-01A	Tumor/WT	pRF	10	0.0001	0	-33	530	0	BRCA
TCGA-D8-A27F-01A	Tumor/Truncating	--	61	0.6698	7	27	488	0	BRCA
TCGA-D8-A27G-01A	Tumor/WT	pRF	813	0.1084	4	-3	409	0	BRCA
TCGA-D8-A27H-01A	Tumor/WT	pRF	121	0.4824	5	-1	397	0	BRCA
TCGA-D8-A27I-01A	Tumor/WT	pNormal	29	0.0458	12	-39	439	0	BRCA
TCGA-D8-A27K-01A	Tumor/WT	pRF	21	0.1153	5	-41	1461	0	BRCA
TCGA-D8-A27L-01A	Tumor/WT	pNormal	39	0.1113	7	-35	499	0	BRCA
TCGA-D8-A27M-01A	Tumor/Truncating	--	70	0.2982	8	13	410	0	BRCA
TCGA-D8-A27N-01A	Tumor/Missense	pRF	41	0.2527	8	13	519	0	BRCA
TCGA-D8-A27P-01A	Tumor/WT	pRF	23	0.0485	2	-33	49	0	BRCA
TCGA-D8-A27R-01A	Tumor/WT	pRF	34	0.3549	21	11	307	0	BRCA
TCGA-D8-A27T-01A	Tumor/WT	pRF	21	0.1924	29	-37	398	0	BRCA
TCGA-D8-A27V-01A	Tumor/WT	pRF	3079	0.3774	13	-31	381	0	BRCA
TCGA-D8-A27W-01A	Tumor/WT	pRF	43	0.4452	34	13	373	0	BRCA
TCGA-D8-A3Z6-01A	Tumor/WT	pRF	25	0.2634	10	-27	563	0	BRCA
TCGA-D8-A4Z1-01A	Tumor/WT	pNormal	29	0.0031	1	-41	659	0	BRCA
TCGA-D8-A73U-01A	Tumor/WT	pNormal	123	0.0535	12	-47	492	0	BRCA
TCGA-D8-A73W-01A	Tumor/WT	pRF	38	0.1276	5	-33	385	1	BRCA
TCGA-D8-A73X-01A	Tumor/WT	pRF	31	0.0989	5	-41	767	0	BRCA
TCGA-E2-A105-01A	Tumor/WT	pRF	54	0.1353	6	-21	1308	0	BRCA
TCGA-E2-A107-01A	Tumor/WT	pRF	27	0.3303	22	-9	1047	0	BRCA
TCGA-E2-A108-01A	Tumor/Missense	pRF	134	0.0338	9	-17	837	0	BRCA
TCGA-E2-A109-01A	Tumor/Missense	pRF	62	0.4427	16	1	1417	0	BRCA
TCGA-E2-A10A-01A	Tumor/WT	pRF	22	0.2109	6	-29	1229	0	BRCA
TCGA-E2-A10B-01A	Tumor/WT	pRF	46	0.2365	35	-29	1141	0	BRCA
TCGA-E2-A10C-01A	Tumor/WT	pRF	332	0.5337	21	1	1220	0	BRCA
TCGA-E2-A10F-01A	Tumor/WT	pRF	21	0.1319	6	-39	878	0	BRCA
TCGA-E2-A14N-01A	Tumor/Truncating	--	77	0.0848	19	27	1434	0	BRCA
TCGA-E2-A14O-01A	Tumor/WT	pRF	32	0.7348	32	11	1359	0	BRCA
TCGA-E2-A14P-01A	Tumor/Missense	pRF	63	0.2736	14	17	1246	0	BRCA
TCGA-E2-A14Q-01A	Tumor/WT	pRF	26	0.1835	8	-31	1163	0	BRCA
TCGA-E2-A14R-01A	Tumor/Missense	pRF	111	0.7127	11	27	1174	0	BRCA
TCGA-E2-A14T-01A	Tumor/WT	pRF	36	0.4914	16	-7	2311	0	BRCA
TCGA-E2-A14V-01A	Tumor/WT	pRF	109	0.38	17	19	1042	0	BRCA
TCGA-E2-A14W-01A	Tumor/WT	pRF	97	0.3133	5	21	974	0	BRCA
TCGA-E2-A14X-01A	Tumor/Truncating	--	25	0.332	27	7	972	0	BRCA
TCGA-E2-A14Y-01A	Tumor/Missense	pRF	39	0.2263	6	37	2109	0	BRCA
TCGA-E2-A14Z-01A	Tumor/Missense	pRF	60	0.4779	22	-11	563	1	BRCA
TCGA-E2-A150-01A	Tumor/Truncating	--	69	0.671	16	25	1935	0	BRCA
TCGA-E2-A152-01A	Tumor/Missense	pRF	123	0.6421	25	17	2128	0	BRCA
TCGA-E2-A153-01A	Tumor/WT	pRF	21	0.1942	28	-7	707	0	BRCA
TCGA-E2-A154-01A	Tumor/WT	pRF	43	0.3826	29	-13	591	0	BRCA
TCGA-E2-A155-01A	Tumor/Truncating	--	59	0.2209	8	-9	640	0	BRCA
TCGA-E2-A156-01A	Tumor/WT	pRF	26	0.0482	2	-29	726	0	BRCA
TCGA-E2-A158-01A	Tumor/Missense	pRF	78	0.4764	7	7	450	0	BRCA
TCGA-E2-A159-01A	Tumor/Missense	pRF	132	0.3468	18	31	762	0	BRCA
TCGA-E2-A15A-01A	Tumor/WT	pRF	58	0.4767	20	-15	710	0	BRCA
TCGA-E2-A15A-06A	Tumor/WT	pRF	58	0.4767	20	-15	710	0	BRCA
TCGA-E2-A15C-01A	Tumor/WT	pRF	35	0.1347	9	-25	694	0	BRCA
TCGA-E2-A15D-01A	Tumor/WT	pRF	33	0.2234	10	-37	526	0	BRCA
TCGA-E2-A15E-01A	Tumor/Missense	pRF	34	0.2998	23	-27	630	0	BRCA
TCGA-E2-A15E-06A	Tumor/Missense	pRF	34	0.2998	23	-27	630	0	BRCA
TCGA-E2-A15F-01A	Tumor/WT	pRF	23	0.2419	9	-17	658	0	BRCA
TCGA-E2-A15G-01A	Tumor/WT	pRF	50	0.0763	16	-41	554	0	BRCA
TCGA-E2-A15H-01A	Tumor/WT	pRF	28	0.1888	17	-11	393	0	BRCA
TCGA-E2-A15I-01A	Tumor/WT	pNormal	29	0.1498	7	-37	1692	0	BRCA
TCGA-E2-A15J-01A	Tumor/WT	pRF	19	0.1094	5	-29	1640	0	BRCA
TCGA-E2-A15K-01A	Tumor/WT	pRF	38	0.1946	6	-41	275	0	BRCA
TCGA-E2-A15K-06A	Tumor/WT	pRF	38	0.1946	6	-41	275	0	BRCA
TCGA-E2-A15L-01A	Tumor/WT	pRF	29	0.1145	3	-29	626	0	BRCA
TCGA-E2-A15M-01A	Tumor/Missense	pRF	81	0.2774	16	-9	336	1	BRCA
TCGA-E2-A15O-01A	Tumor/WT	pRF	27	0.2935	11	-21	289	0	BRCA
TCGA-E2-A15P-01A	Tumor/WT	pRF	42	0.1936	6	-37	595	0	BRCA
TCGA-E2-A15R-01A	Tumor/WT	pRF	34	0.3571	9	-15	1732	0	BRCA
TCGA-E2-A15S-01A	Tumor/WT	pRF	53	0.4632	10	-11	428	0	BRCA
TCGA-E2-A15T-01A	Tumor/WT	pRF	24	0.1639	5	-19	1563	0	BRCA
TCGA-E2-A1AZ-01A	Tumor/Missense	pRF	51	0.2665	22	9	2329	0	BRCA
TCGA-E2-A1B0-01A	Tumor/Missense	pRF	42	0.2357	27	9	1631	0	BRCA
TCGA-E2-A1B1-01A	Tumor/Missense	pNormal	54	0.0269	2	-19	2653	0	BRCA
TCGA-E2-A1B4-01A	Tumor/WT	pRF	30	0.0302	2	-29	1004	1	BRCA
TCGA-E2-A1B5-01A	Tumor/WT	pRF	32	0.0291	5	-27	984	0	BRCA
TCGA-E2-A1B6-01A	Tumor/Truncating	--	42	0.0002	NA	5	867	0	BRCA
TCGA-E2-A1BC-01A	Tumor/WT	pRF	32	0.1381	7	-33	501	0	BRCA
TCGA-E2-A1BD-01A	Tumor/WT	pRF	38	0.4632	20	-23	1133	0	BRCA
TCGA-E2-A1IE-01A	Tumor/WT	pRF	18	0.2631	5	-29	2362	0	BRCA
TCGA-E2-A1IF-01A	Tumor/WT	pRF	18	0.118	6	-11	1138	0	BRCA
TCGA-E2-A1IG-01A	Tumor/WT	pRF	43	0.1263	4	-41	2140	0	BRCA
TCGA-E2-A1IH-01A	Tumor/WT	pRF	65	0.3813	22	-21	1026	0	BRCA
TCGA-E2-A1II-01A	Tumor/Truncating	--	28	0.5139	18	9	1025	0	BRCA
TCGA-E2-A1IJ-01A	Tumor/WT	pRF	15	0.1163	6	-45	865	0	BRCA
TCGA-E2-A1IK-01A	Tumor/WT	pRF	16	0	0	-19	1800	0	BRCA
TCGA-E2-A1IL-01A	Tumor/WT	pRF	23	0.1685	6	-45	118	0	BRCA
TCGA-E2-A1IN-01A	Tumor/Missense	pRF	162	0.449	20	-19	675	0	BRCA
TCGA-E2-A1IO-01A	Tumor/WT	pRF	13	0.4112	10	-31	1855	0	BRCA
TCGA-E2-A1IU-01A	Tumor/WT	pRF	21	0.0515	3	-31	337	0	BRCA
TCGA-E2-A1L6-01A	Tumor/WT	pRF	19	0.1288	5	-37	1648	0	BRCA
TCGA-E2-A1L7-01A	Tumor/Missense	pRF	60	0.4586	6	3	1836	0	BRCA
TCGA-E2-A1L8-01A	Tumor/WT	pRF	27	0.1645	20	-33	2240	0	BRCA
TCGA-E2-A1L9-01A	Tumor/WT	pRF	24	0.0944	4	-21	598	0	BRCA
TCGA-E2-A1LA-01A	Tumor/WT	pRF	78	0.3391	3	-11	748	0	BRCA
TCGA-E2-A1LB-01A	Tumor/WT	pRF	43	0.1072	1	-7	2306	0	BRCA
TCGA-E2-A1LG-01A	Tumor/Missense	pRF	140	0.5605	19	-5	1523	0	BRCA
TCGA-E2-A1LH-01A	Tumor/Missense	pRF	183	0.1889	18	5	3247	0	BRCA
TCGA-E2-A1LI-01A	Tumor/WT	pRF	26	0.4015	26	9	3121	0	BRCA
TCGA-E2-A1LK-01A	Tumor/Truncating	--	36	0.3805	16	29	266	1	BRCA
TCGA-E2-A1LL-01A	Tumor/WT	pRF	43	0.3672	13	39	1309	0	BRCA
TCGA-E2-A2P6-01A	Tumor/WT	pRF	104	0.1405	6	-23	1051	0	BRCA
TCGA-E2-A56Z-01A	Tumor/WT	pRF	43	0.4799	17	-13	252	0	BRCA
TCGA-E2-A570-01A	Tumor/WT	pRF	21	0.1371	7	-9	931	0	BRCA
TCGA-E2-A573-01A	Tumor/Missense	pRF	46	0.3	27	39	1062	0	BRCA
TCGA-E2-A574-01A	Tumor/Truncating	--	89	0.6276	27	35	1179	0	BRCA
TCGA-E2-A576-01A	Tumor/WT	pRF	44	0.3103	10	-5	1043	0	BRCA
TCGA-E2-A9RU-01A	Tumor/Missense	pRF	65	0.4619	27	39	NA	NA	BRCA
TCGA-E9-A1N3-01A	Tumor/WT	pRF	24	0.0779	1	-23	1059	0	BRCA
TCGA-E9-A1N4-01A	Tumor/WT	pRF	20	0.1888	6	-19	1000	0	BRCA
TCGA-E9-A1N5-01A	Tumor/Missense	pRF	30	0.1846	7	-21	1120	0	BRCA
TCGA-E9-A1N8-01A	Tumor/Truncating	--	32	0.7276	10	9	1039	0	BRCA
TCGA-E9-A1N9-01A	Tumor/Truncating	--	46	0.4243	17	-7	1101	0	BRCA
TCGA-E9-A1NA-01A	Tumor/WT	pRF	90	0.3875	11	-1	1112	0	BRCA
TCGA-E9-A1NC-01A	Tumor/Missense	pRF	65	0.423	5	43	1203	0	BRCA
TCGA-E9-A1ND-01A	Tumor/Missense	pRF	84	0.1313	16	23	1266	0	BRCA
TCGA-E9-A1NE-01A	Tumor/WT	pRF	50	0.0132	4	-27	1088	0	BRCA
TCGA-E9-A1NF-01A	Tumor/Missense	pRF	51	0.4963	21	15	1072	1	BRCA
TCGA-E9-A1NG-01A	Tumor/WT	pRF	16	0.0874	5	-7	786	1	BRCA
TCGA-E9-A1NH-01A	Tumor/WT	pRF	25	0.123	19	-37	576	0	BRCA
TCGA-E9-A1NI-01A	Tumor/WT	pRF	31	0.3954	22	9	300	0	BRCA
TCGA-E9-A1QZ-01A	Tumor/WT	pRF	21	0.104	11	-19	755	0	BRCA
TCGA-E9-A1R0-01A	Tumor/WT	pRF	24	0.097	5	-23	860	0	BRCA
TCGA-E9-A1R2-01A	Tumor/WT	pRF	54	0.3226	7	-17	1063	0	BRCA
TCGA-E9-A1R3-01A	Tumor/WT	pNormal	21	0.3326	23	-29	78	0	BRCA
TCGA-E9-A1R4-01A	Tumor/WT	pRF	110	0.3172	17	-19	186	0	BRCA
TCGA-E9-A1R5-01A	Tumor/WT	pRF	42	0.2577	10	-29	92	0	BRCA
TCGA-E9-A1R6-01A	Tumor/WT	pRF	28	0.4507	21	-3	339	0	BRCA
TCGA-E9-A1R7-01A	Tumor/WT	pRF	45	0.3827	13	-21	1467	0	BRCA
TCGA-E9-A1RA-01A	Tumor/WT	pRF	15	0.0886	25	-27	1369	0	BRCA
TCGA-E9-A1RB-01A	Tumor/Missense	pRF	26	0.6044	27	25	976	1	BRCA
TCGA-E9-A1RC-01A	Tumor/WT	pRF	40	0.2996	28	11	1224	0	BRCA
TCGA-E9-A1RD-01A	Tumor/WT	pRF	21	0.2262	12	-33	34	0	BRCA
TCGA-E9-A1RE-01A	Tumor/WT	pRF	48	0.5125	18	-7	1419	0	BRCA
TCGA-E9-A1RF-01A	Tumor/WT	pRF	127	0.4068	16	-1	200	0	BRCA
TCGA-E9-A1RG-01A	Tumor/WT	pRF	33	0.6107	20	21	647	0	BRCA
TCGA-E9-A1RH-01A	Tumor/Truncating	--	87	0.4291	23	31	1417	0	BRCA
TCGA-E9-A1RI-01A	Tumor/WT	pRF	14	0.1189	6	-35	1449	0	BRCA
TCGA-E9-A226-01A	Tumor/Truncating	--	61	0.2557	7	-25	1048	1	BRCA
TCGA-E9-A227-01A	Tumor/WT	pRF	16	0.0506	2	-33	975	0	BRCA
TCGA-E9-A228-01A	Tumor/WT	pRF	39	0.1701	3	-17	1285	0	BRCA
TCGA-E9-A229-01A	Tumor/WT	pRF	21	0.1635	4	-31	1148	0	BRCA
TCGA-E9-A22A-01A	Tumor/WT	pRF	27	0.3124	9	11	1189	0	BRCA
TCGA-E9-A22B-01A	Tumor/WT	pRF	52	0.2412	9	5	1167	0	BRCA
TCGA-E9-A22D-01A	Tumor/WT	pRF	28	0.2295	16	3	1248	0	BRCA
TCGA-E9-A22E-01A	Tumor/Missense	pRF	116	0.4323	16	5	1269	0	BRCA
TCGA-E9-A22G-01A	Tumor/Truncating	--	80	0.8768	11	19	1239	0	BRCA
TCGA-E9-A22H-01A	Tumor/WT	pRF	25	0.1039	4	-19	1232	0	BRCA
TCGA-E9-A243-01A	Tumor/Truncating	--	64	0.1011	21	-11	612	0	BRCA
TCGA-E9-A244-01A	Tumor/Missense	pRF	81	0.3765	13	23	21	0	BRCA
TCGA-E9-A245-01A	Tumor/WT	pRF	19	0.0345	1	-19	26	1	BRCA
TCGA-E9-A247-01A	Tumor/WT	pRF	39	0.7006	22	1	1186	0	BRCA
TCGA-E9-A248-01A	Tumor/Truncating	--	29	0.079	15	-11	59	0	BRCA
TCGA-E9-A249-01A	Tumor/WT	pRF	18	0.4018	23	-27	217	0	BRCA
TCGA-E9-A24A-01A	Tumor/WT	pRF	21	0.1266	6	-29	747	0	BRCA
TCGA-E9-A295-01A	Tumor/WT	pRF	88	0.4456	23	-19	375	0	BRCA
TCGA-E9-A2JS-01A	Tumor/WT	pRF	55	0.6188	15	7	904	1	BRCA
TCGA-E9-A2JT-01A	Tumor/WT	pRF	21	0.0019	0	-43	288	0	BRCA
TCGA-E9-A3HO-01A	Tumor/WT	pRF	53	0.4019	11	-19	1158	0	BRCA
TCGA-E9-A3QA-01A	Tumor/WT	pRF	40	0.0908	6	17	918	0	BRCA
TCGA-E9-A3X8-01A	Tumor/WT	pRF	26	0.0767	22	-3	926	0	BRCA
TCGA-E9-A54Y-01A	Tumor/WT	pRF	36	0.5066	9	-13	725	0	BRCA
TCGA-E9-A5FK-01A	Tumor/WT	pRF	22	0.0837	NA	-15	812	0	BRCA
TCGA-E9-A5FL-01A	Tumor/Missense	pRF	81	0.3713	20	31	24	0	BRCA
TCGA-E9-A5UO-01A	Tumor/WT	pRF	24	0.2246	9	-39	785	0	BRCA
TCGA-E9-A6HE-01A	Tumor/Truncating	--	19	0.1661	8	11	847	0	BRCA
TCGA-EW-A1IW-01A	Tumor/WT	pRF	79	0.1756	6	-11	371	0	BRCA
TCGA-EW-A1IX-01A	Tumor/WT	pNormal	32	0.0676	3	-43	1208	0	BRCA
TCGA-EW-A1IY-01A	Tumor/WT	pRF	28	0.0644	2	-15	258	0	BRCA
TCGA-EW-A1IZ-01A	Tumor/WT	pRF	366	0.0078	2	-13	554	0	BRCA
TCGA-EW-A1J1-01A	Tumor/WT	pRF	15	0.2787	13	-23	575	0	BRCA
TCGA-EW-A1J2-01A	Tumor/WT	pNormal	33	0.1378	4	-43	403	0	BRCA
TCGA-EW-A1J3-01A	Tumor/WT	pRF	22	0.1817	9	-11	504	0	BRCA
TCGA-EW-A1J5-01A	Tumor/WT	pRF	364	0.1777	8	-33	477	0	BRCA
TCGA-EW-A1J6-01A	Tumor/WT	pRF	31	0.9022	16	-7	875	0	BRCA
TCGA-EW-A1OV-01A	Tumor/WT	pRF	98	0.3884	18	-9	789	0	BRCA
TCGA-EW-A1OX-01A	Tumor/WT	pRF	11	0.0924	1	-33	911	0	BRCA
TCGA-EW-A1OY-01A	Tumor/Truncating	--	56	0.593	18	15	908	0	BRCA
TCGA-EW-A1OZ-01A	Tumor/Truncating	--	53	0.6261	16	7	1229	0	BRCA
TCGA-EW-A1P0-01A	Tumor/WT	pRF	20	0.2439	5	-27	1251	0	BRCA
TCGA-EW-A1P1-01A	Tumor/Missense	pNormal	2	0.0008	0	-15	1210	0	BRCA
TCGA-EW-A1P3-01A	Tumor/WT	pRF	22	0.2396	11	-9	1611	0	BRCA
TCGA-EW-A1P4-01A	Tumor/Missense	pRF	60	0.4697	17	39	907	0	BRCA
TCGA-EW-A1P5-01A	Tumor/WT	pRF	17	0.2559	19	-25	703	0	BRCA
TCGA-EW-A1P6-01A	Tumor/WT	pRF	20	0.0919	5	-21	562	0	BRCA
TCGA-EW-A1P7-01A	Tumor/WT	pRF	20	0.0027	1	-33	915	0	BRCA
TCGA-EW-A1P8-01A	Tumor/Missense	pRF	28	0.9462	18	23	239	1	BRCA
TCGA-EW-A1PA-01A	Tumor/Truncating	--	29	0.3026	9	-5	575	0	BRCA
TCGA-EW-A1PB-01A	Tumor/Missense	pRF	129	0.1579	14	21	608	0	BRCA
TCGA-EW-A1PD-01A	Tumor/WT	pRF	72	0.3329	9	-17	424	0	BRCA
TCGA-EW-A1PE-01A	Tumor/WT	pRF	28	0.1758	6	-35	320	0	BRCA
TCGA-EW-A1PG-01A	Tumor/WT	pNormal	9	0.0004	0	-11	1051	0	BRCA
TCGA-EW-A1PH-01A	Tumor/Truncating	--	47	0.4664	11	25	607	0	BRCA
TCGA-EW-A2FR-01A	Tumor/Missense	pRF	39	0.0742	22	5	1673	0	BRCA
TCGA-EW-A2FS-01A	Tumor/WT	pRF	27	0.1908	4	-11	1604	0	BRCA
TCGA-EW-A2FV-01A	Tumor/WT	pRF	3876	0.1508	21	1	788	0	BRCA
TCGA-EW-A2FW-01A	Tumor/WT	pRF	23	0.2122	5	-9	672	0	BRCA
TCGA-EW-A423-01A	Tumor/WT	pRF	44	0.6939	28	-27	533	0	BRCA
TCGA-EW-A6S9-01A	Tumor/Missense	pRF	25	0.1839	4	-7	463	0	BRCA
TCGA-EW-A6SA-01A	Tumor/WT	pRF	64	0.5613	16	-3	510	0	BRCA
TCGA-EW-A6SB-01A	Tumor/Missense	pRF	65	0.2153	23	11	760	0	BRCA
TCGA-EW-A6SC-01A	Tumor/WT	pRF	27	0.1298	5	-23	952	0	BRCA
TCGA-EW-A6SD-01A	Tumor/Missense	pRF	43	0.4194	24	9	1010	0	BRCA
TCGA-GM-A2D9-01A	Tumor/WT	pRF	437	0.1545	5	-23	1812	1	BRCA
TCGA-GM-A2DA-01A	Tumor/WT	pRF	31	0.1413	5	-25	6593	1	BRCA
TCGA-GM-A2DB-01A	Tumor/Truncating	--	124	0.2286	20	31	2406	0	BRCA
TCGA-GM-A2DC-01A	Tumor/WT	pRF	15	0.413	18	-19	2535	0	BRCA
TCGA-GM-A2DD-01A	Tumor/Missense	pRF	51	0.117	20	27	2282	0	BRCA
TCGA-GM-A2DF-01A	Tumor/Truncating	--	37	0.1934	12	21	2155	0	BRCA
TCGA-GM-A2DH-01A	Tumor/Truncating	--	174	0.2932	16	-1	2193	0	BRCA
TCGA-GM-A2DI-01A	Tumor/WT	pRF	67	0.0143	9	-33	2590	0	BRCA
TCGA-GM-A2DK-01A	Tumor/WT	pRF	19	0.1815	6	-17	2645	0	BRCA
TCGA-GM-A2DL-01A	Tumor/Missense	pRF	44	0.1835	8	9	3519	0	BRCA
TCGA-GM-A2DM-01A	Tumor/WT	pNormal	24	0.0055	0	-23	3226	0	BRCA
TCGA-GM-A2DN-01A	Tumor/WT	pRF	24	0.0649	3	-35	3091	0	BRCA
TCGA-GM-A2DO-01A	Tumor/WT	pRF	141	0.0343	1	-23	2596	0	BRCA
TCGA-GM-A3NW-01A	Tumor/WT	pRF	52	0.2472	7	-35	3361	0	BRCA
TCGA-GM-A3XL-01A	Tumor/Missense	pRF	87	0.4806	4	31	2108	0	BRCA
TCGA-GM-A4E0-01A	Tumor/WT	pNormal	21	0.0133	7	-33	2191	0	BRCA
TCGA-GM-A5PV-01A	Tumor/WT	pRF	28	0.0368	2	-19	412	0	BRCA
TCGA-GM-A5PX-01A	Tumor/WT	pNormal	24	0.1005	3	-27	551	0	BRCA
TCGA-HN-A2NL-01A	Tumor/WT	pRF	70	0.9228	11	-5	79	0	BRCA
TCGA-HN-A2OB-01A	Tumor/WT	pNormal	18	0.0273	2	-39	1900	1	BRCA
TCGA-JL-A3YX-01A	Tumor/WT	pRF	28	0.2097	15	17	352	0	BRCA
TCGA-LD-A66U-01A	Tumor/WT	pRF	32	0.2001	10	-15	646	0	BRCA
TCGA-LD-A74U-01A	Tumor/Missense	pNormal	194	0.0661	7	-21	402	0	BRCA
TCGA-LD-A7W6-01A	Tumor/WT	pRF	29	0.127	4	-39	404	0	BRCA
TCGA-LD-A9QF-01A	Tumor/WT	pRF	19	0.0045	NA	-11	323	0	BRCA
TCGA-LL-A440-01A	Tumor/WT	pNormal	3	0.0068	0	-35	759	0	BRCA
TCGA-LL-A50Y-01A	Tumor/WT	pRF	24	0.0849	4	-21	762	0	BRCA
TCGA-LL-A5YL-01A	Tumor/WT	pRF	57	0.1994	5	-5	519	0	BRCA
TCGA-LL-A5YM-01A	Tumor/WT	pRF	23	0.4424	16	1	394	0	BRCA
TCGA-LL-A5YN-01A	Tumor/WT	pRF	28	0.1778	5	-5	447	0	BRCA
TCGA-LL-A5YO-01A	Tumor/Missense	pRF	40	0.057	NA	11	440	0	BRCA
TCGA-LL-A5YP-01A	Tumor/Missense	pRF	64	0.553	16	9	450	0	BRCA
TCGA-LL-A6FP-01A	Tumor/WT	pRF	49	0.4119	17	-17	NA	NA	BRCA
TCGA-LL-A6FQ-01A	Tumor/WT	pRF	38	0.4664	21	1	80	0	BRCA
TCGA-LL-A6FR-01A	Tumor/Missense	pRF	36	0.5897	15	37	489	0	BRCA
TCGA-LL-A73Y-01A	Tumor/Truncating	--	100	0.2373	24	-19	477	0	BRCA
TCGA-LL-A73Z-01A	Tumor/WT	pRF	40	0.0598	11	5	227	1	BRCA
TCGA-LL-A740-01A	Tumor/WT	pRF	43	0.1924	6	-1	441	0	BRCA
TCGA-LL-A7SZ-01A	Tumor/Missense	pRF	87	0.2933	15	25	594	0	BRCA
TCGA-LL-A7T0-01A	Tumor/WT	pRF	39	0.3326	24	5	376	0	BRCA
TCGA-LL-A8F5-01A	Tumor/Missense	pRF	132	0.6392	17	43	596	0	BRCA
TCGA-LL-A9Q3-01A	Tumor/WT	pRF	47	0.2749	13	-13	532	0	BRCA
TCGA-OK-A5Q2-01A	Tumor/WT	pRF	26	0.0911	3	-21	64	0	BRCA
TCGA-OL-A5D6-01A	Tumor/Missense	pRF	34	0.1517	4	-5	1104	1	BRCA
TCGA-OL-A5D7-01A	Tumor/Missense	pRF	52	0.3616	14	21	1780	0	BRCA
TCGA-OL-A5D8-01A	Tumor/WT	pRF	22	0.1753	5	-27	973	0	BRCA
TCGA-OL-A5DA-01A	Tumor/WT	pRF	61	0.2379	6	-29	1783	0	BRCA
TCGA-OL-A5RU-01A	Tumor/WT	pRF	33	0.0399	1	-31	1219	0	BRCA
TCGA-OL-A5RV-01A	Tumor/WT	pNormal	11	0.0644	2	-39	1062	0	BRCA
TCGA-OL-A5RW-01A	Tumor/Truncating	--	145	0.7465	17	35	1106	0	BRCA
TCGA-OL-A5RX-01A	Tumor/WT	pNormal	22	0.1288	5	-37	878	0	BRCA
TCGA-OL-A5RY-01A	Tumor/WT	pRF	10	0.0041	0	11	752	0	BRCA
TCGA-OL-A5RZ-01A	Tumor/WT	pRF	97	0.4698	13	3	679	0	BRCA
TCGA-OL-A5S0-01A	Tumor/WT	pRF	30	0.6208	21	43	620	0	BRCA
TCGA-OL-A66H-01A	Tumor/WT	pRF	18	0.0587	2	-13	812	0	BRCA
TCGA-OL-A66I-01A	Tumor/Truncating	--	39	0.409	21	15	714	0	BRCA
TCGA-OL-A66J-01A	Tumor/WT	pRF	45	0.0664	3	-25	1996	0	BRCA
TCGA-OL-A66K-01A	Tumor/WT	pRF	27	0.1883	20	-25	1275	1	BRCA
TCGA-OL-A66L-01A	Tumor/WT	pRF	57	0.111	5	-13	1301	0	BRCA
TCGA-OL-A66N-01A	Tumor/WT	pRF	35	0.2094	21	-17	792	0	BRCA
TCGA-OL-A66O-01A	Tumor/WT	pRF	28	0.1667	6	5	528	0	BRCA
TCGA-OL-A66P-01A	Tumor/WT	pRF	93	0.1324	3	15	428	0	BRCA
TCGA-OL-A6VO-01A	Tumor/Missense	pRF	33	0.4348	25	23	858	0	BRCA
TCGA-OL-A6VQ-01A	Tumor/WT	pNormal	70	0.1319	8	-35	600	0	BRCA
TCGA-OL-A6VR-01A	Tumor/WT	pRF	22	0.1111	2	-15	1220	0	BRCA
TCGA-OL-A97C-01A	Tumor/WT	pRF	60	0.2079	8	9	271	0	BRCA
TCGA-PE-A5DC-01A	Tumor/WT	pRF	93	0.3159	NA	-5	1430	1	BRCA
TCGA-PE-A5DD-01A	Tumor/WT	pRF	54	0.2365	8	-23	1953	0	BRCA
TCGA-PE-A5DE-01A	Tumor/Missense	pRF	389	0.5284	23	-25	2645	0	BRCA
TCGA-PL-A8LV-01A	Tumor/Missense	pRF	96	0.7412	24	13	NA	NA	BRCA
TCGA-PL-A8LX-01A	Tumor/WT	pRF	29	0.1356	19	-27	5	0	BRCA
TCGA-PL-A8LY-01A	Tumor/WT	pRF	4	0.0001	0	-25	8	0	BRCA
TCGA-PL-A8LZ-01A	Tumor/Missense	pRF	78	0.1729	21	-3	302	0	BRCA
TCGA-S3-A6ZF-01A	Tumor/WT	pRF	31	0.602	19	-13	572	0	BRCA
TCGA-S3-A6ZH-01A	Tumor/WT	pRF	32	0.3715	20	-13	641	0	BRCA
TCGA-S3-AA0Z-01A	Tumor/Missense	pRF	46	0.3953	12	-15	629	0	BRCA
TCGA-S3-AA10-01A	Tumor/Truncating	--	133	0.5359	22	15	586	0	BRCA
TCGA-S3-AA11-01A	Tumor/WT	pRF	59	0.056	1	-29	421	0	BRCA
TCGA-S3-AA12-01A	Tumor/WT	pRF	36	0.1373	4	-13	574	0	BRCA
TCGA-S3-AA14-01A	Tumor/WT	pRF	16	0.1821	2	-29	529	0	BRCA
TCGA-S3-AA15-01A	Tumor/WT	pRF	36	0.0014	NA	-9	525	0	BRCA
TCGA-S3-AA17-01A	Tumor/WT	pRF	88	0.346	9	-13	424	0	BRCA
TCGA-UL-AAZ6-01A	Tumor/WT	pRF	80	0.5875	19	21	518	0	BRCA
TCGA-UU-A93S-01A	Tumor/Missense	pRF	139	0.5014	15	15	116	1	BRCA
TCGA-V7-A7HQ-01A	Tumor/WT	pRF	23	0.1209	6	7	2033	0	BRCA
TCGA-W8-A86G-01A	Tumor/WT	pNormal	15	0.0915	14	-31	347	0	BRCA
TCGA-WT-AB41-01A	Tumor/WT	pRF	40	0.3125	8	-19	1611	0	BRCA
TCGA-WT-AB44-01A	Tumor/WT	pRF	31	0.3436	18	-21	883	0	BRCA
TCGA-XX-A899-01A	Tumor/WT	pNormal	37	0.0625	4	-37	467	0	BRCA
TCGA-XX-A89A-01A	Tumor/WT	pNormal	151	0.1764	32	-31	488	0	BRCA
TCGA-Z7-A8R5-01A	Tumor/WT	pRF	23	0.0452	21	-13	3287	0	BRCA
TCGA-Z7-A8R6-01A	Tumor/Missense	pRF	64	0.3367	14	21	3256	0	BRCA
TCGA-3L-AA1B-01A	Tumor/WT	pRF	120	0.1127	19	5	475	0	COAD
[truncated: 6,866 more rows]
