# Supplementary material for: Identify Non-mutational p53 Functional Deficiency in Human Cancers
Source: Genomics Proteomics Bioinformatics. 2024 Sep 26;22(5):qzae064. doi: 10.1093/gpbjnl/qzae064 (PMC11702981; doi:10.1093/gpbjnl/qzae064)
Supplement: qzae064_Supplementary_Data [file qzae064_supplementary_data.zip › SupplementaryTable6-done.xlsx]

## Sheet: Sheet1
Table S6 Gene signatures reflecting chemosensitivity or radiosensitivity
Note: Gene signatures reflecting chemosensitivity or radiosensitivity. The "Correlation" column indicates whether the expression level of genes is positively or negatively correlated with chemosensitivity or radiosensitivity.
Symbol	Entrez_ID	Correlation	Source	Type
ATM	472	Negative	Speers_2015	Radiosensitivity
MTRF1	9617	Negative	Speers_2015	Radiosensitivity
ZNF259	8882	Negative	Speers_2015	Radiosensitivity
ZNF294	26046	Negative	Speers_2015	Radiosensitivity
PBX3	5090	Negative	Speers_2015	Radiosensitivity
NFIL3	4783	Negative	Speers_2015	Radiosensitivity
PRKCA	5578	Negative	Speers_2015	Radiosensitivity
LAMP2	3920	Negative	Speers_2015	Radiosensitivity
SYBL1	6845	Negative	Speers_2015	Radiosensitivity
DNAJB4	11080	Negative	Speers_2015	Radiosensitivity
SARS	6301	Negative	Speers_2015	Radiosensitivity
ITPR1	3708	Negative	Speers_2015	Radiosensitivity
MSRA	4482	Negative	Speers_2015	Radiosensitivity
BIN1	274	Negative	Speers_2015	Radiosensitivity
SERPINE2	5270	Negative	Speers_2015	Radiosensitivity
EPM3	154881	Negative	Speers_2015	Radiosensitivity
GALC	2581	Negative	Speers_2015	Radiosensitivity
BCAR3	8412	Negative	Speers_2015	Radiosensitivity
OSMR	9180	Negative	Speers_2015	Radiosensitivity
SDHD	6392	Negative	Speers_2015	Radiosensitivity
FZD2	2535	Negative	Speers_2015	Radiosensitivity
SLC39A14	23516	Negative	Speers_2015	Radiosensitivity
PXMP4	11264	Negative	Speers_2015	Radiosensitivity
RAB25	57111	Positive	Speers_2015	Radiosensitivity
SPC25	57405	Positive	Speers_2015	Radiosensitivity
ASF1B	55723	Positive	Speers_2015	Radiosensitivity
BATF	10538	Positive	Speers_2015	Radiosensitivity
MYO5C	55930	Positive	Speers_2015	Radiosensitivity
GINS2	51659	Positive	Speers_2015	Radiosensitivity
KRT86	3892	Positive	Speers_2015	Radiosensitivity
HELLS	3070	Positive	Speers_2015	Radiosensitivity
RAD51	5888	Positive	Speers_2015	Radiosensitivity
TK1	7083	Positive	Speers_2015	Radiosensitivity
MCM10	55388	Positive	Speers_2015	Radiosensitivity
CDT1	81620	Positive	Speers_2015	Radiosensitivity
MKI67	4288	Positive	Speers_2015	Radiosensitivity
DNMT3B	1789	Positive	Speers_2015	Radiosensitivity
RAB15	376267	Positive	Speers_2015	Radiosensitivity
BUB1B	701	Positive	Speers_2015	Radiosensitivity
RBPMS	11030	Positive	Speers_2015	Radiosensitivity
PRC1	9055	Positive	Speers_2015	Radiosensitivity
PDCD4	27250	Positive	Speers_2015	Radiosensitivity
HOOK1	51361	Positive	Speers_2015	Radiosensitivity
HOXC13	3229	Positive	Speers_2015	Radiosensitivity
BLM	641	Positive	Speers_2015	Radiosensitivity
BTG2	7832	Positive	Speers_2015	Radiosensitivity
TSPAN13	27075	Positive	Speers_2015	Radiosensitivity
CPE	1363	Positive	Speers_2015	Radiosensitivity
COBL	23242	Positive	Speers_2015	Radiosensitivity
DTL	10673	Positive	Speers_2015	Radiosensitivity
C4orf19	55286	Positive	Speers_2015	Radiosensitivity
RIF1	11172	Positive	Pitroda_2014	Chemosensitivity
PARI	55010	Positive	Pitroda_2014	Chemosensitivity
KU80	7520	Positive	Pitroda_2014	Chemosensitivity
RAD51	5888	Positive	Pitroda_2014	Chemosensitivity
