# Supplementary material for: Identify Non-mutational p53 Functional Deficiency in Human Cancers
Source: Genomics Proteomics Bioinformatics. 2024 Sep 26;22(5):qzae064. doi: 10.1093/gpbjnl/qzae064 (PMC11702981; doi:10.1093/gpbjnl/qzae064)
Supplement: qzae064_Supplementary_Data [file qzae064_supplementary_data.zip › SupplementaryTable7-done.xlsx]

## Sheet: Sheet1
Table S7 Median survival days and CES values of PDX models treated with placebo and radiation therapy
Note: The ratio of median survival days between the RT group and the placebo group was calculated, and PDX models with ratios >= 1.52 were considered as RT-responsive. PDX, patient-derived xenografts; RT, radiation therapy; RF, reduced function.
ID	GBM ID	Median survival days (placebo)	Median survival days (RT)	Ratio (RT vs. placebo)	RT status	TP53 mutation status	TP53 predicted status	GSVA p53tru-UR	GSVA p53tru-DR	ssGSEA p53tru-UR	ssGSEA p53tru-DR	PC1
X15_p53_WT	15	54	232.5	4.30556	Responsive	WT	RF	-0.50188	0.556967	-0.388321	0.474752	3.33148
X64_p53_WT	64	48.5	100	2.06186	Responsive	WT	Normal	0.225146	-0.0785035	-0.270499	0.377052	-0.109636
X75_p53_WT	75	52	106	2.03846	Responsive	WT	RF	-0.133018	0.221289	-0.330466	0.427254	0.322227
X46_p53_WT	46	39.25	72.25	1.84076	Responsive	WT	RF	-0.173941	0.103202	-0.314166	0.413998	0.542279
X34_p53_WT	34	85	156	1.83529	Responsive	WT	RF	-0.269451	0.483123	-0.364373	0.455042	-1.22458
X85_p53_Missense	85	79	143	1.81013	Responsive	MM	RF	-0.123294	0.161116	-0.317418	0.416527	2.16501
X110_p53_WT	110	45.5	81.5	1.79121	Responsive	WT	RF	-0.457573	0.574255	-0.426233	0.505222	8.94497
X5_p53_WT	5	79	140	1.77215	Responsive	WT	RF	0.0358688	0.0811916	-0.356583	0.449038	-0.909965
X28_p53_Missense	28	29.5	52	1.76271	Responsive	MM	RF	-0.786784	0.763459	-0.432993	0.510478	3.37145
X120_p53_Missense	120	44	77	1.75	Responsive	MM	RF	-0.184848	0.306095	-0.327515	0.424805	3.09132
X12_p53_Trunc	12	23.6875	40.5625	1.7124	Responsive	TM	RF	-0.794737	0.864865	-0.405776	0.489464	8.58817
X14_p53_WT	14	36.75	62.75	1.70748	Responsive	WT	RF	-0.517148	0.608292	-0.318228	0.417001	3.87794
X80_p53_WT	80	59	99	1.67797	Responsive	WT	RF	-0.178599	0.328262	-0.283196	0.387658	2.68725
X117_p53_Missense	117	64.5	108	1.67442	Responsive	MM	RF	-0.603641	0.554128	-0.391891	0.477321	2.18217
X102_p53_WT	102	71.5	113	1.58042	Responsive	WT	Normal	0.832261	-0.78806	-0.191397	0.308355	-2.95054
X44_p53_WT	44	51	79.5	1.55882	Responsive	WT	Normal	0.690612	-0.622043	-0.115157	0.240368	-3.61375
X26_p53_WT	26	82.5	128.5	1.55758	Responsive	WT	RF	-0.709113	0.79246	-0.464542	0.535458	0.637027
X8_p53_WT	8	58.75	91	1.54894	Responsive	WT	Normal	0.781822	-0.76435	-0.200295	0.316591	-4.82129
X84_p53_WT	84	56	86.5	1.54464	Responsive	WT	RF	-0.579819	0.585611	-0.362757	0.45377	0.264438
X76_p53_WT	76	75	112.5	1.5	Resistant	WT	Normal	-0.0322234	0.0564263	-0.270069	0.376533	-1.6438
X63_p53_Missense	63	98	145	1.47959	Resistant	MM	RF	-0.0685805	0.0225265	-0.372834	0.462292	3.10509
X39_p53_WT	39	29.5	43.25	1.4661	Resistant	WT	Normal	-0.0925786	0.0867537	-0.257194	0.365676	-0.96488
X115_p53_WT	115	139	201.5	1.44964	Resistant	WT	RF	-0.231034	0.394543	-0.329514	0.426469	1.5373
X10_p53_WT	10	41.5	56.7	1.36627	Resistant	WT	Normal	-0.110866	0.126444	-0.166845	0.286803	4.01972
X122_p53_WT	122	80	108	1.35	Resistant	WT	Normal	0.667763	-0.633293	-0.199894	0.316627	-3.38518
X16_p53_WT	16	47.5	64	1.34737	Resistant	WT	Normal	0.0552147	0.0359321	-0.272523	0.378413	-2.10079
X108_p53_WT	108	41	54	1.31707	Resistant	WT	Normal	0.217234	-0.144544	-0.260005	0.36806	-2.2839
X150_p53_WT	150	90	117.5	1.30556	Resistant	WT	Normal	0.676027	-0.601316	-0.0483336	0.179488	-4.86793
X22_p53_Missense	22	40.5	51.125	1.26235	Resistant	MM	Normal	-0.212249	0.2412	-0.233633	0.345465	-1.58802
X43_p53_Missense	43	65.25	84.3125	1.29215	Resistant	MM	RF	-0.721404	0.696086	-0.386232	0.472761	3.57698
X116_p53_Missense	116	61	70	1.14754	Resistant	MM	Normal	0.138963	-0.13097	-0.189269	0.306446	0.930113
X6_p53_Missense	6	49.375	56.375	1.14177	Resistant	MM	RF	-0.692591	0.677676	-0.390622	0.476472	1.6406
X61_p53_WT	61	220	247.5	1.125	Resistant	WT	Normal	0.764362	-0.627443	-0.0900412	0.217661	-4.84606
X38_p53_WT	38	55	57	1.03636	Resistant	WT	RF	-0.183701	0.221122	-0.329544	0.426503	0.839573
X59_p53_WT	59	90.1667	73.1667	0.81146	Resistant	WT	Normal	0.154135	-0.0385447	-0.244484	0.35558	0.249017
