# Supplementary material for: Identify Non-mutational p53 Functional Deficiency in Human Cancers
Source: Genomics Proteomics Bioinformatics. 2024 Sep 26;22(5):qzae064. doi: 10.1093/gpbjnl/qzae064 (PMC11702981; doi:10.1093/gpbjnl/qzae064)
Supplement: qzae064_Supplementary_Data [file qzae064_supplementary_data.zip › SupplementaryTable8-done.xlsx]

## Sheet: Sheet1
Table S8 List of lung and breast cancer samples that have TP53 missense mutations detected from RNA-seq
Note: Genomic coordinates are based on GRCh37/hg19. HGVS, Human Genome Variation Society; g denotes genomic reference sequence and c denotes coding DNA reference sequence.
Sample ID	Cancer type	Chromosome	Start position	End position	Reference allele	Variant allele	Reference allele count	Mutant allele count	Mutant allele fraction	Protein change	Functional impact	Mutation type	HGVSg	HGVSc
TCGA-05-4422-01A	Lung Adenocarcinoma (LUAD)	17	7577536	7577536	T	C	363	5	0.013587	R249G	MutationAssessor: impact: medium, score: 3.31;SIFT: impact: deleterious, score: 0;Polyphen-2: impact: probably_damaging, score: 0.994	Missense_Mutation	17:g.7577536T>C	ENST00000269305.4:c.745A>G
TCGA-05-4434-01A	Lung Adenocarcinoma (LUAD)	17	7577536	7577536	T	C	355	5	0.0138889	R249G	MutationAssessor: impact: medium, score: 3.31;SIFT: impact: deleterious, score: 0;Polyphen-2: impact: probably_damaging, score: 0.994	Missense_Mutation	17:g.7577536T>C	ENST00000269305.4:c.745A>G
TCGA-21-1072-01A	Lung Squamous Cell Carcinoma (LUSC)	17	7577580	7577580	T	C	10	387	0.974811	Y234C	MutationAssessor: impact: medium, score: 2.93;SIFT: impact: deleterious, score: 0;Polyphen-2: impact: probably_damaging, score: 0.98	Missense_Mutation	17:g.7577580T>C	ENST00000269305.4:c.701A>G
TCGA-34-8456-01A	Lung Squamous Cell Carcinoma (LUSC)	17	7577568	7577568	C	T	10	63	0.863014	C238Y	MutationAssessor: impact: medium, score: 3.335;SIFT: impact: deleterious, score: 0;Polyphen-2: impact: probably_damaging, score: 1	Missense_Mutation	17:g.7577568C>T	ENST00000269305.4:c.713G>A
TCGA-35-3615-01A	Lung Adenocarcinoma (LUAD)	17	7577536	7577536	T	C	246	6	0.0238095	R249G	MutationAssessor: impact: medium, score: 3.31;SIFT: impact: deleterious, score: 0;Polyphen-2: impact: probably_damaging, score: 0.994	Missense_Mutation	17:g.7577536T>C	ENST00000269305.4:c.745A>G
TCGA-35-3615-01A	Lung Adenocarcinoma (LUAD)	17	7578534	7578534	C	A	221	34	0.133333	K132N	MutationAssessor: impact: medium, score: 3.265;SIFT: impact: deleterious, score: 0;Polyphen-2: impact: probably_damaging, score: 0.999	Missense_Mutation	17:g.7578534C>A	ENST00000269305.4:c.396G>T
TCGA-38-4625-01A	Lung Adenocarcinoma (LUAD)	17	7577120	7577120	C	A	32	214	0.869919	R273L	MutationAssessor: impact: medium, score: 3.18;SIFT: impact: deleterious, score: 0;Polyphen-2: impact: probably_damaging, score: 0.994	Missense_Mutation	17:g.7577120C>A	ENST00000269305.4:c.818G>T
TCGA-38-4625-01A	Lung Adenocarcinoma (LUAD)	17	7577536	7577536	T	C	226	5	0.021645	R249G	MutationAssessor: impact: medium, score: 3.31;SIFT: impact: deleterious, score: 0;Polyphen-2: impact: probably_damaging, score: 0.994	Missense_Mutation	17:g.7577536T>C	ENST00000269305.4:c.745A>G
TCGA-44-2665-01A	Lung Adenocarcinoma (LUAD)	17	7577094	7577094	G	A	127	5	0.0378788	R282W	MutationAssessor: impact: medium, score: 3.145;SIFT: impact: deleterious, score: 0;Polyphen-2: impact: probably_damaging, score: 1	Missense_Mutation	17:g.7577094G>A	ENST00000269305.4:c.844C>T
TCGA-44-2665-01A	Lung Adenocarcinoma (LUAD)	17	7577536	7577536	T	C	88	6	0.0638298	R249G	MutationAssessor: impact: medium, score: 3.31;SIFT: impact: deleterious, score: 0;Polyphen-2: impact: probably_damaging, score: 0.994	Missense_Mutation	17:g.7577536T>C	ENST00000269305.4:c.745A>G
TCGA-46-3766-01A	Lung Squamous Cell Carcinoma (LUSC)	17	7578553	7578553	T	C	48	24	0.333333	Y126C	MutationAssessor: impact: medium, score: 3.255;SIFT: impact: deleterious, score: 0;Polyphen-2: impact: probably_damaging, score: 1	Missense_Mutation	17:g.7578553T>C	ENST00000269305.4:c.377A>G
TCGA-49-4506-01A	Lung Adenocarcinoma (LUAD)	17	7577093	7577093	C	T	89	5	0.0531915	R282Q	MutationAssessor: impact: medium, score: 3.145;SIFT: impact: deleterious, score: 0;Polyphen-2: impact: probably_damaging, score: 0.984	Missense_Mutation	17:g.7577093C>T	ENST00000269305.4:c.845G>A
TCGA-49-AARO-01A	Lung Adenocarcinoma (LUAD)	17	7574017	7574017	C	A	30	30	0.5	R337L	MutationAssessor: impact: medium, score: 2.95;SIFT: impact: deleterious, score: 0.01;Polyphen-2: impact: probably_damaging, score: 0.946	Missense_Mutation	17:g.7574017C>A	ENST00000269305.4:c.1010G>T
TCGA-50-5932-01A	Lung Adenocarcinoma (LUAD)	17	7577536	7577536	T	C	176	6	0.032967	R249G	MutationAssessor: impact: medium, score: 3.31;SIFT: impact: deleterious, score: 0;Polyphen-2: impact: probably_damaging, score: 0.994	Missense_Mutation	17:g.7577536T>C	ENST00000269305.4:c.745A>G
TCGA-55-6987-01A	Lung Adenocarcinoma (LUAD)	17	7577118	7577118	C	A	54	44	0.44898	V274F	MutationAssessor: impact: medium, score: 2.11;SIFT: impact: deleterious, score: 0.03;Polyphen-2: impact: possibly_damaging, score: 0.496	Missense_Mutation	17:g.7577118C>A	ENST00000269305.4:c.820G>T
TCGA-55-7724-01A	Lung Adenocarcinoma (LUAD)	17	7577120	7577120	C	T	20	24	0.545455	R273H	MutationAssessor: impact: medium, score: 2.08;SIFT: impact: tolerated, score: 0.13;Polyphen-2: impact: possibly_damaging, score: 0.643	Missense_Mutation	17:g.7577120C>T	ENST00000269305.4:c.818G>A
TCGA-55-8619-01A	Lung Adenocarcinoma (LUAD)	17	7577538	7577538	C	T	53	17	0.242857	R248Q	MutationAssessor: impact: medium, score: 2.935;SIFT: impact: deleterious, score: 0;Polyphen-2: impact: probably_damaging, score: 0.994	Missense_Mutation	17:g.7577538C>T	ENST00000269305.4:c.743G>A
TCGA-55-8621-01A	Lung Adenocarcinoma (LUAD)	17	7577559	7577559	G	A	65	35	0.35	S241F	MutationAssessor: impact: medium, score: 3.325;SIFT: impact: deleterious, score: 0;Polyphen-2: impact: probably_damaging, score: 1	Missense_Mutation	17:g.7577559G>A	ENST00000269305.4:c.722C>T
TCGA-56-7731-01A	Lung Squamous Cell Carcinoma (LUSC)	17	7577142	7577142	C	G	37	42	0.531646	G266R	MutationAssessor: impact: medium, score: 3.28;SIFT: impact: deleterious, score: 0.03;Polyphen-2: impact: probably_damaging, score: 0.951	Missense_Mutation	17:g.7577142C>G	ENST00000269305.4:c.796G>C
TCGA-56-A5DR-01A	Lung Squamous Cell Carcinoma (LUSC)	17	7577547	7577547	C	A	11	102	0.902655	G245V	MutationAssessor: impact: medium, score: 3.31;SIFT: impact: deleterious, score: 0;Polyphen-2: impact: probably_damaging, score: 0.999	Missense_Mutation	17:g.7577547C>A	ENST00000269305.4:c.734G>T
TCGA-63-A5MM-01A	Lung Squamous Cell Carcinoma (LUSC)	17	7577121	7577121	G	A	106	24	0.184615	R273C	MutationAssessor: impact: medium, score: 3.18;SIFT: impact: deleterious, score: 0;Polyphen-2: impact: probably_damaging, score: 0.999	Missense_Mutation	17:g.7577121G>A	ENST00000269305.4:c.817C>T
TCGA-66-2790-01A	Lung Squamous Cell Carcinoma (LUSC)	17	7577548	7577548	C	A	103	233	0.693452	G245C	MutationAssessor: impact: medium, score: 3.31;SIFT: impact: deleterious, score: 0;Polyphen-2: impact: probably_damaging, score: 1	Missense_Mutation	17:g.7577548C>A	ENST00000269305.4:c.733G>T
TCGA-67-6217-01A	Lung Adenocarcinoma (LUAD)	17	7578475	7578475	G	A	3	46	0.938776	P152L	MutationAssessor: impact: medium, score: 2.315;SIFT: impact: tolerated, score: 0.08;Polyphen-2: impact: possibly_damaging, score: 0.886	Missense_Mutation	17:g.7578475G>A	ENST00000269305.4:c.455C>T
TCGA-68-A59I-01A	Lung Squamous Cell Carcinoma (LUSC)	17	7577580	7577580	T	G	29	26	0.472727	Y234S	MutationAssessor: impact: medium, score: 2.93;SIFT: impact: deleterious, score: 0.01;Polyphen-2: impact: possibly_damaging, score: 0.86	Missense_Mutation	17:g.7577580T>G	ENST00000269305.4:c.701A>C
TCGA-73-4668-01A	Lung Adenocarcinoma (LUAD)	17	7577536	7577536	T	C	225	9	0.0384615	R249G	MutationAssessor: impact: medium, score: 3.31;SIFT: impact: deleterious, score: 0;Polyphen-2: impact: probably_damaging, score: 0.994	Missense_Mutation	17:g.7577536T>C	ENST00000269305.4:c.745A>G
TCGA-73-4668-01A	Lung Adenocarcinoma (LUAD)	17	7577106	7577106	G	C	27	277	0.911184	P278A	MutationAssessor: impact: medium, score: 2.98;SIFT: impact: deleterious, score: 0.01;Polyphen-2: impact: probably_damaging, score: 0.988	Missense_Mutation	17:g.7577106G>C	ENST00000269305.4:c.832C>G
TCGA-75-6205-01A	Lung Adenocarcinoma (LUAD)	17	7578403	7578403	C	A	32	15	0.319149	C176F	MutationAssessor: impact: medium, score: 3.335;SIFT: impact: deleterious, score: 0;Polyphen-2: impact: probably_damaging, score: 0.998	Missense_Mutation	17:g.7578403C>A	ENST00000269305.4:c.527G>T
TCGA-77-8009-01A	Lung Squamous Cell Carcinoma (LUSC)	17	7577141	7577141	C	A	17	176	0.911917	G266V	MutationAssessor: impact: medium, score: 3.28;SIFT: impact: deleterious, score: 0;Polyphen-2: impact: probably_damaging, score: 0.999	Missense_Mutation	17:g.7577141C>A	ENST00000269305.4:c.797G>T
TCGA-77-8136-01A	Lung Squamous Cell Carcinoma (LUSC)	17	7578272	7578272	G	A	19	33	0.634615	H193Y	MutationAssessor: impact: medium, score: 2.965;SIFT: impact: deleterious, score: 0;Polyphen-2: impact: probably_damaging, score: 1	Missense_Mutation	17:g.7578272G>A	ENST00000269305.4:c.577C>T
TCGA-78-7148-01A	Lung Adenocarcinoma (LUAD)	17	7577085	7577085	C	T	58	27	0.317647	E285K	MutationAssessor: impact: medium, score: 3.045;SIFT: impact: deleterious, score: 0;Polyphen-2: impact: probably_damaging, score: 0.983	Missense_Mutation	17:g.7577085C>T	ENST00000269305.4:c.853G>A
TCGA-78-8648-01A	Lung Adenocarcinoma (LUAD)	17	7574026	7574026	C	A	35	12	0.255319	G334V	MutationAssessor: impact: medium, score: 3.435;SIFT: impact: deleterious, score: 0;Polyphen-2: impact: probably_damaging, score: 0.992	Missense_Mutation	17:g.7574026C>A	ENST00000269305.4:c.1001G>T
TCGA-80-5611-01A	Lung Adenocarcinoma (LUAD)	17	7577142	7577142	C	G	13	43	0.767857	G266R	MutationAssessor: impact: medium, score: 3.28;SIFT: impact: deleterious, score: 0.03;Polyphen-2: impact: probably_damaging, score: 0.951	Missense_Mutation	17:g.7577142C>G	ENST00000269305.4:c.796G>C
TCGA-86-A4D0-01A	Lung Adenocarcinoma (LUAD)	17	7577550	7577550	C	A	78	33	0.297297	G244V	MutationAssessor: impact: medium, score: 3.27;SIFT: impact: deleterious, score: 0;Polyphen-2: impact: probably_damaging, score: 1	Missense_Mutation	17:g.7577550C>A	ENST00000269305.4:c.731G>T
TCGA-86-A4D0-01A	Lung Adenocarcinoma (LUAD)	17	7579374	7579374	C	A	70	88	0.556962	G105C	MutationAssessor: impact: medium, score: 3.285;SIFT: impact: deleterious, score: 0;Polyphen-2: impact: probably_damaging, score: 0.999	Missense_Mutation	17:g.7579374C>A	ENST00000269305.4:c.313G>T
TCGA-J2-A4AE-01A	Lung Adenocarcinoma (LUAD)	17	7577094	7577094	G	A	27	6	0.181818	R282W	MutationAssessor: impact: medium, score: 3.145;SIFT: impact: deleterious, score: 0;Polyphen-2: impact: probably_damaging, score: 1	Missense_Mutation	17:g.7577094G>A	ENST00000269305.4:c.844C>T
TCGA-O2-A52S-01A	Lung Squamous Cell Carcinoma (LUSC)	17	7577108	7577108	C	A	14	207	0.936652	C277F	MutationAssessor: impact: medium, score: 3.235;SIFT: impact: deleterious, score: 0;Polyphen-2: impact: probably_damaging, score: 0.986	Missense_Mutation	17:g.7577108C>A	ENST00000269305.4:c.830G>T
TCGA-O2-A5IB-01A	Lung Squamous Cell Carcinoma (LUSC)	17	7577153	7577153	C	A	3	276	0.989247	G262V	MutationAssessor: impact: medium, score: 3.18;SIFT: impact: deleterious, score: 0;Polyphen-2: impact: probably_damaging, score: 0.994	Missense_Mutation	17:g.7577153C>A	ENST00000269305.4:c.785G>T
TCGA-A1-A0SB-01A	Breast Invasive Carcinoma (BRCA)	17	7577536	7577536	T	C	397	7	0.0173267	R249G	MutationAssessor: impact: medium, score: 3.31;SIFT: impact: deleterious, score: 0;Polyphen-2: impact: probably_damaging, score: 0.994	Missense_Mutation	17:g.7577536T>C	ENST00000269305.4:c.745A>G
TCGA-A2-A0EU-01A	Breast Invasive Carcinoma (BRCA)	17	7577568	7577568	C	G	181	13	0.0670103	C238S	MutationAssessor: impact: medium, score: 3.335;SIFT: impact: deleterious, score: 0;Polyphen-2: impact: probably_damaging, score: 1	Missense_Mutation	17:g.7577568C>G	ENST00000269305.4:c.713G>C
TCGA-A2-A0SU-01A	Breast Invasive Carcinoma (BRCA)	17	7577536	7577536	T	C	118	5	0.0406504	R249G	MutationAssessor: impact: medium, score: 3.31;SIFT: impact: deleterious, score: 0;Polyphen-2: impact: probably_damaging, score: 0.994	Missense_Mutation	17:g.7577536T>C	ENST00000269305.4:c.745A>G
TCGA-A2-A0SY-01A	Breast Invasive Carcinoma (BRCA)	17	7577120	7577120	C	G	183	10	0.0518135	R273P	MutationAssessor: impact: medium, score: 3.18;SIFT: impact: deleterious, score: 0;Polyphen-2: impact: probably_damaging, score: 0.999	Missense_Mutation	17:g.7577120C>G	ENST00000269305.4:c.818G>C
TCGA-A2-A0T5-01A	Breast Invasive Carcinoma (BRCA)	17	7577536	7577536	T	C	344	5	0.0143266	R249G	MutationAssessor: impact: medium, score: 3.31;SIFT: impact: deleterious, score: 0;Polyphen-2: impact: probably_damaging, score: 0.994	Missense_Mutation	17:g.7577536T>C	ENST00000269305.4:c.745A>G
TCGA-A2-A0T7-01A	Breast Invasive Carcinoma (BRCA)	17	7577536	7577536	T	C	286	5	0.0171821	R249G	MutationAssessor: impact: medium, score: 3.31;SIFT: impact: deleterious, score: 0;Polyphen-2: impact: probably_damaging, score: 0.994	Missense_Mutation	17:g.7577536T>C	ENST00000269305.4:c.745A>G
TCGA-A2-A1FX-01A	Breast Invasive Carcinoma (BRCA)	17	7577093	7577093	C	T	393	5	0.0125628	R282Q	MutationAssessor: impact: medium, score: 3.145;SIFT: impact: deleterious, score: 0;Polyphen-2: impact: probably_damaging, score: 0.984	Missense_Mutation	17:g.7577093C>T	ENST00000269305.4:c.845G>A
TCGA-A2-A25C-01A	Breast Invasive Carcinoma (BRCA)	17	7577536	7577536	T	C	425	7	0.0162037	R249G	MutationAssessor: impact: medium, score: 3.31;SIFT: impact: deleterious, score: 0;Polyphen-2: impact: probably_damaging, score: 0.994	Missense_Mutation	17:g.7577536T>C	ENST00000269305.4:c.745A>G
TCGA-A7-A26J-01A	Breast Invasive Carcinoma (BRCA)	17	7577090	7577090	C	G	116	5	0.0413223	R337L	MutationAssessor: impact: medium, score: 2.95;SIFT: impact: deleterious, score: 0.01;Polyphen-2: impact: probably_damaging, score: 0.946	Missense_Mutation	17:g.7574017C>A	ENST00000269305.4:c.1010G>T
TCGA-A7-A26J-01A	Breast Invasive Carcinoma (BRCA)	17	7574017	7574017	C	A	50	6	0.107143	R283P	MutationAssessor: impact: medium, score: 2.38;SIFT: impact: deleterious, score: 0.01;Polyphen-2: impact: probably_damaging, score: 0.914	Missense_Mutation	17:g.7577090C>G	ENST00000269305.4:c.848G>C
TCGA-A7-A3RF-01A	Breast Invasive Carcinoma (BRCA)	17	7577120	7577120	C	T	168	5	0.0289017	R273H	MutationAssessor: impact: medium, score: 2.08;SIFT: impact: tolerated, score: 0.13;Polyphen-2: impact: possibly_damaging, score: 0.643	Missense_Mutation	17:g.7577120C>T	ENST00000269305.4:c.818G>A
TCGA-A8-A06T-01A	Breast Invasive Carcinoma (BRCA)	17	7577093	7577093	C	T	247	6	0.0237154	R249G	MutationAssessor: impact: medium, score: 3.31;SIFT: impact: deleterious, score: 0;Polyphen-2: impact: probably_damaging, score: 0.994	Missense_Mutation	17:g.7577536T>C	ENST00000269305.4:c.745A>G
TCGA-A8-A06T-01A	Breast Invasive Carcinoma (BRCA)	17	7577536	7577536	T	C	191	5	0.0255102	R282Q	MutationAssessor: impact: medium, score: 3.145;SIFT: impact: deleterious, score: 0;Polyphen-2: impact: probably_damaging, score: 0.984	Missense_Mutation	17:g.7577093C>T	ENST00000269305.4:c.845G>A
TCGA-A8-A083-01A	Breast Invasive Carcinoma (BRCA)	17	7577574	7577574	T	C	291	5	0.0168919	Y236C	MutationAssessor: impact: medium, score: 2.295;SIFT: impact: deleterious, score: 0;Polyphen-2: impact: probably_damaging, score: 0.99	Missense_Mutation	17:g.7577574T>C	ENST00000269305.4:c.707A>G
TCGA-A8-A08T-01A	Breast Invasive Carcinoma (BRCA)	17	7577536	7577536	T	C	323	5	0.0152439	R249G	MutationAssessor: impact: medium, score: 3.31;SIFT: impact: deleterious, score: 0;Polyphen-2: impact: probably_damaging, score: 0.994	Missense_Mutation	17:g.7577536T>C	ENST00000269305.4:c.745A>G
TCGA-A8-A096-01A	Breast Invasive Carcinoma (BRCA)	17	7577551	7577551	C	T	400	5	0.0123457	G244S	MutationAssessor: impact: medium, score: 2.72;SIFT: impact: deleterious, score: 0;Polyphen-2: impact: probably_damaging, score: 1	Missense_Mutation	17:g.7577551C>T	ENST00000269305.4:c.730G>A
TCGA-A8-A096-01A	Breast Invasive Carcinoma (BRCA)	17	7577536	7577536	T	A	381	7	0.0180412	R249W	MutationAssessor: impact: medium, score: 3.31;SIFT: impact: deleterious, score: 0.02;Polyphen-2: impact: possibly_damaging, score: 0.838	Missense_Mutation	17:g.7577536T>A	ENST00000269305.4:c.745A>T
TCGA-A8-A09G-01A	Breast Invasive Carcinoma (BRCA)	17	7577538	7577538	C	T	271	5	0.0181159	R248Q	MutationAssessor: impact: medium, score: 2.935;SIFT: impact: deleterious, score: 0;Polyphen-2: impact: probably_damaging, score: 0.994	Missense_Mutation	17:g.7577538C>T	ENST00000269305.4:c.743G>A
TCGA-A8-A09T-01A	Breast Invasive Carcinoma (BRCA)	17	7577536	7577536	T	C	94	5	0.0505051	R249G	MutationAssessor: impact: medium, score: 3.31;SIFT: impact: deleterious, score: 0;Polyphen-2: impact: probably_damaging, score: 0.994	Missense_Mutation	17:g.7577536T>C	ENST00000269305.4:c.745A>G
TCGA-A8-A09V-01A	Breast Invasive Carcinoma (BRCA)	17	7577093	7577093	C	T	273	5	0.0179856	R282Q	MutationAssessor: impact: medium, score: 3.145;SIFT: impact: deleterious, score: 0;Polyphen-2: impact: probably_damaging, score: 0.984	Missense_Mutation	17:g.7577093C>T	ENST00000269305.4:c.845G>A
TCGA-A8-A09W-01A	Breast Invasive Carcinoma (BRCA)	17	7577536	7577536	T	C	335	8	0.0233236	R249G	MutationAssessor: impact: medium, score: 3.31;SIFT: impact: deleterious, score: 0;Polyphen-2: impact: probably_damaging, score: 0.994	Missense_Mutation	17:g.7577536T>C	ENST00000269305.4:c.745A>G
TCGA-A8-A0A9-01A	Breast Invasive Carcinoma (BRCA)	17	7577536	7577536	T	C	340	7	0.0201729	R249G	MutationAssessor: impact: medium, score: 3.31;SIFT: impact: deleterious, score: 0;Polyphen-2: impact: probably_damaging, score: 0.994	Missense_Mutation	17:g.7577536T>C	ENST00000269305.4:c.745A>G
TCGA-AN-A0XV-01A	Breast Invasive Carcinoma (BRCA)	17	7577093	7577093	C	T	210	5	0.0232558	R282Q	MutationAssessor: impact: medium, score: 3.145;SIFT: impact: deleterious, score: 0;Polyphen-2: impact: probably_damaging, score: 0.984	Missense_Mutation	17:g.7577093C>T	ENST00000269305.4:c.845G>A
TCGA-AO-A12E-01A	Breast Invasive Carcinoma (BRCA)	17	7577536	7577536	T	C	287	6	0.0204778	R249G	MutationAssessor: impact: medium, score: 3.31;SIFT: impact: deleterious, score: 0;Polyphen-2: impact: probably_damaging, score: 0.994	Missense_Mutation	17:g.7577536T>C	ENST00000269305.4:c.745A>G
TCGA-AR-A0TQ-01A	Breast Invasive Carcinoma (BRCA)	17	7577536	7577536	T	C	401	5	0.0123153	R249G	MutationAssessor: impact: medium, score: 3.31;SIFT: impact: deleterious, score: 0;Polyphen-2: impact: probably_damaging, score: 0.994	Missense_Mutation	17:g.7577536T>C	ENST00000269305.4:c.745A>G
TCGA-AR-A1AV-01A	Breast Invasive Carcinoma (BRCA)	17	7577536	7577536	T	C	238	7	0.0285714	R249G	MutationAssessor: impact: medium, score: 3.31;SIFT: impact: deleterious, score: 0;Polyphen-2: impact: probably_damaging, score: 0.994	Missense_Mutation	17:g.7577536T>C	ENST00000269305.4:c.745A>G
TCGA-AR-A24X-01A	Breast Invasive Carcinoma (BRCA)	17	7577536	7577536	T	C	217	5	0.0225225	R249G	MutationAssessor: impact: medium, score: 3.31;SIFT: impact: deleterious, score: 0;Polyphen-2: impact: probably_damaging, score: 0.994	Missense_Mutation	17:g.7577536T>C	ENST00000269305.4:c.745A>G
TCGA-B6-A0IP-01A	Breast Invasive Carcinoma (BRCA)	17	7577536	7577536	T	C	293	5	0.0167785	R249G	MutationAssessor: impact: medium, score: 3.31;SIFT: impact: deleterious, score: 0;Polyphen-2: impact: probably_damaging, score: 0.994	Missense_Mutation	17:g.7577536T>C	ENST00000269305.4:c.745A>G
TCGA-B6-A0RG-01A	Breast Invasive Carcinoma (BRCA)	17	7577568	7577568	C	G	113	6	0.0504202	C238S	MutationAssessor: impact: medium, score: 3.335;SIFT: impact: deleterious, score: 0;Polyphen-2: impact: probably_damaging, score: 1	Missense_Mutation	17:g.7577568C>G	ENST00000269305.4:c.713G>C
TCGA-B6-A0WY-01A	Breast Invasive Carcinoma (BRCA)	17	7578271	7578271	T	C	189	5	0.0257732	H193R	MutationAssessor: impact: medium, score: 2.965;SIFT: impact: deleterious, score: 0;Polyphen-2: impact: probably_damaging, score: 1	Missense_Mutation	17:g.7578271T>C	ENST00000269305.4:c.578A>G
TCGA-B6-A40B-01A	Breast Invasive Carcinoma (BRCA)	17	7577539	7577539	G	A	241	5	0.0203252	R248W	MutationAssessor: impact: medium, score: 3.28;SIFT: impact: deleterious, score: 0;Polyphen-2: impact: probably_damaging, score: 1	Missense_Mutation	17:g.7577539G>A	ENST00000269305.4:c.742C>T
TCGA-BH-A0C7-01B	Breast Invasive Carcinoma (BRCA)	17	7577536	7577536	T	C	293	5	0.0167785	R249G	MutationAssessor: impact: medium, score: 3.31;SIFT: impact: deleterious, score: 0;Polyphen-2: impact: probably_damaging, score: 0.994	Missense_Mutation	17:g.7577536T>C	ENST00000269305.4:c.745A>G
TCGA-BH-A0E2-01A	Breast Invasive Carcinoma (BRCA)	17	7577568	7577568	C	G	153	7	0.04375	C238S	MutationAssessor: impact: medium, score: 3.335;SIFT: impact: deleterious, score: 0;Polyphen-2: impact: probably_damaging, score: 1	Missense_Mutation	17:g.7577568C>G	ENST00000269305.4:c.713G>C
TCGA-BH-A0GZ-01A	Breast Invasive Carcinoma (BRCA)	17	7577568	7577568	C	G	104	5	0.0458716	C238S	MutationAssessor: impact: medium, score: 3.335;SIFT: impact: deleterious, score: 0;Polyphen-2: impact: probably_damaging, score: 1	Missense_Mutation	17:g.7577568C>G	ENST00000269305.4:c.713G>C
TCGA-BH-A0HB-01A	Breast Invasive Carcinoma (BRCA)	17	7577568	7577568	C	G	59	5	0.078125	C238S	MutationAssessor: impact: medium, score: 3.335;SIFT: impact: deleterious, score: 0;Polyphen-2: impact: probably_damaging, score: 1	Missense_Mutation	17:g.7577568C>G	ENST00000269305.4:c.713G>C
TCGA-BH-A0HK-01A	Breast Invasive Carcinoma (BRCA)	17	7577568	7577568	C	G	71	12	0.144578	C238S	MutationAssessor: impact: medium, score: 3.335;SIFT: impact: deleterious, score: 0;Polyphen-2: impact: probably_damaging, score: 1	Missense_Mutation	17:g.7577568C>G	ENST00000269305.4:c.713G>C
TCGA-BH-A0W7-01A	Breast Invasive Carcinoma (BRCA)	17	7577099	7577099	C	T	167	9	0.0511364	R280K	MutationAssessor: impact: medium, score: 3.285;SIFT: impact: deleterious, score: 0.04;Polyphen-2: impact: probably_damaging, score: 0.925	Missense_Mutation	17:g.7577099C>T	ENST00000269305.4:c.839G>A
TCGA-BH-A18F-01A	Breast Invasive Carcinoma (BRCA)	17	7577536	7577536	T	C	201	9	0.0428571	R249G	MutationAssessor: impact: medium, score: 3.31;SIFT: impact: deleterious, score: 0;Polyphen-2: impact: probably_damaging, score: 0.994	Missense_Mutation	17:g.7577536T>C	ENST00000269305.4:c.745A>G
TCGA-BH-A18I-01A	Breast Invasive Carcinoma (BRCA)	17	7577536	7577536	T	C	236	5	0.0207469	R249G	MutationAssessor: impact: medium, score: 3.31;SIFT: impact: deleterious, score: 0;Polyphen-2: impact: probably_damaging, score: 0.994	Missense_Mutation	17:g.7577536T>C	ENST00000269305.4:c.745A>G
TCGA-BH-A18J-01A	Breast Invasive Carcinoma (BRCA)	17	7577536	7577536	T	C	178	5	0.0273224	R249G	MutationAssessor: impact: medium, score: 3.31;SIFT: impact: deleterious, score: 0;Polyphen-2: impact: probably_damaging, score: 0.994	Missense_Mutation	17:g.7577536T>C	ENST00000269305.4:c.745A>G
TCGA-BH-A18N-01A	Breast Invasive Carcinoma (BRCA)	17	7577536	7577536	T	C	252	5	0.0194553	R249G	MutationAssessor: impact: medium, score: 3.31;SIFT: impact: deleterious, score: 0;Polyphen-2: impact: probably_damaging, score: 0.994	Missense_Mutation	17:g.7577536T>C	ENST00000269305.4:c.745A>G
TCGA-BH-A1FL-01A	Breast Invasive Carcinoma (BRCA)	17	7577536	7577536	T	C	360	5	0.0136986	R249G	MutationAssessor: impact: medium, score: 3.31;SIFT: impact: deleterious, score: 0;Polyphen-2: impact: probably_damaging, score: 0.994	Missense_Mutation	17:g.7577536T>C	ENST00000269305.4:c.745A>G
TCGA-BH-A204-01A	Breast Invasive Carcinoma (BRCA)	17	7577536	7577536	T	C	695	6	0.0085592	R249G	MutationAssessor: impact: medium, score: 3.31;SIFT: impact: deleterious, score: 0;Polyphen-2: impact: probably_damaging, score: 0.994	Missense_Mutation	17:g.7577536T>C	ENST00000269305.4:c.745A>G
TCGA-BH-A28Q-01A	Breast Invasive Carcinoma (BRCA)	17	7577100	7577100	T	C	369	6	0.016	R280G	MutationAssessor: impact: medium, score: 3.285;SIFT: impact: deleterious, score: 0;Polyphen-2: impact: probably_damaging, score: 0.98	Missense_Mutation	17:g.7577100T>C	ENST00000269305.4:c.838A>G
TCGA-C8-A12M-01A	Breast Invasive Carcinoma (BRCA)	17	7577568	7577568	C	G	184	5	0.026455	C238S	MutationAssessor: impact: medium, score: 3.335;SIFT: impact: deleterious, score: 0;Polyphen-2: impact: probably_damaging, score: 1	Missense_Mutation	17:g.7577568C>G	ENST00000269305.4:c.713G>C
TCGA-C8-A12M-01A	Breast Invasive Carcinoma (BRCA)	17	7578427	7578427	T	A	167	5	0.0290698	H168L	MutationAssessor: impact: medium, score: 2.76;SIFT: impact: deleterious, score: 0;Polyphen-2: impact: possibly_damaging, score: 0.661	Missense_Mutation	17:g.7578427T>A	ENST00000269305.4:c.503A>T
TCGA-C8-A12Y-01A	Breast Invasive Carcinoma (BRCA)	17	7577123	7577123	A	C	32	5	0.135135	V272G	MutationAssessor: impact: medium, score: 2.48;SIFT: impact: deleterious, score: 0;Polyphen-2: impact: probably_damaging, score: 1	Missense_Mutation	17:g.7577123A>C	ENST00000269305.4:c.815T>G
TCGA-C8-A132-01A	Breast Invasive Carcinoma (BRCA)	17	7578395	7578395	G	A	62	54	0.465517	H179Y	MutationAssessor: impact: medium, score: 3.27;SIFT: impact: deleterious, score: 0;Polyphen-2: impact: probably_damaging, score: 0.991	Missense_Mutation	17:g.7578395G>A	ENST00000269305.4:c.535C>T
TCGA-C8-A137-01A	Breast Invasive Carcinoma (BRCA)	17	7577547	7577547	C	A	19	150	0.887574	G245V	MutationAssessor: impact: medium, score: 3.31;SIFT: impact: deleterious, score: 0;Polyphen-2: impact: probably_damaging, score: 0.999	Missense_Mutation	17:g.7577547C>A	ENST00000269305.4:c.734G>T
TCGA-C8-A137-01A	Breast Invasive Carcinoma (BRCA)	17	7578271	7578271	T	C	105	5	0.0454545	H193R	MutationAssessor: impact: medium, score: 2.965;SIFT: impact: deleterious, score: 0;Polyphen-2: impact: probably_damaging, score: 1	Missense_Mutation	17:g.7578271T>C	ENST00000269305.4:c.578A>G
TCGA-C8-A1HE-01A	Breast Invasive Carcinoma (BRCA)	17	7577536	7577536	T	C	240	5	0.0204082	R249G	MutationAssessor: impact: medium, score: 3.31;SIFT: impact: deleterious, score: 0;Polyphen-2: impact: probably_damaging, score: 0.994	Missense_Mutation	17:g.7577536T>C	ENST00000269305.4:c.745A>G
TCGA-C8-A26X-01A	Breast Invasive Carcinoma (BRCA)	17	7578413	7578413	C	T	14	35	0.714286	V173M	MutationAssessor: impact: medium, score: 3.32;SIFT: impact: deleterious, score: 0.02;Polyphen-2: impact: probably_damaging, score: 0.952	Missense_Mutation	17:g.7578413C>T	ENST00000269305.4:c.517G>A
TCGA-C8-A274-01A	Breast Invasive Carcinoma (BRCA)	17	7577536	7577536	T	C	238	5	0.0205761	R249G	MutationAssessor: impact: medium, score: 3.31;SIFT: impact: deleterious, score: 0;Polyphen-2: impact: probably_damaging, score: 0.994	Missense_Mutation	17:g.7577536T>C	ENST00000269305.4:c.745A>G
TCGA-D8-A27V-01A	Breast Invasive Carcinoma (BRCA)	17	7577536	7577536	T	C	271	5	0.0181159	R249G	MutationAssessor: impact: medium, score: 3.31;SIFT: impact: deleterious, score: 0;Polyphen-2: impact: probably_damaging, score: 0.994	Missense_Mutation	17:g.7577536T>C	ENST00000269305.4:c.745A>G
TCGA-E2-A10F-01A	Breast Invasive Carcinoma (BRCA)	17	7577093	7577093	C	T	225	6	0.025974	R282Q	MutationAssessor: impact: medium, score: 3.145;SIFT: impact: deleterious, score: 0;Polyphen-2: impact: probably_damaging, score: 0.984	Missense_Mutation	17:g.7577093C>T	ENST00000269305.4:c.845G>A
TCGA-E2-A15A-06A	Breast Invasive Carcinoma (BRCA)	17	7577536	7577536	T	C	181	6	0.0320856	R249G	MutationAssessor: impact: medium, score: 3.31;SIFT: impact: deleterious, score: 0;Polyphen-2: impact: probably_damaging, score: 0.994	Missense_Mutation	17:g.7577536T>C	ENST00000269305.4:c.745A>G
TCGA-E2-A15P-01A	Breast Invasive Carcinoma (BRCA)	17	7577536	7577536	T	C	250	7	0.0272374	R249G	MutationAssessor: impact: medium, score: 3.31;SIFT: impact: deleterious, score: 0;Polyphen-2: impact: probably_damaging, score: 0.994	Missense_Mutation	17:g.7577536T>C	ENST00000269305.4:c.745A>G
TCGA-E2-A1LI-01A	Breast Invasive Carcinoma (BRCA)	17	7577117	7577117	A	C	216	12	0.0526316	V274G	MutationAssessor: impact: medium, score: 2.805;SIFT: impact: deleterious, score: 0;Polyphen-2: impact: probably_damaging, score: 0.998	Missense_Mutation	17:g.7577117A>C	ENST00000269305.4:c.821T>G
TCGA-E9-A249-01A	Breast Invasive Carcinoma (BRCA)	17	7577536	7577536	T	C	368	5	0.0134048	R249G	MutationAssessor: impact: medium, score: 3.31;SIFT: impact: deleterious, score: 0;Polyphen-2: impact: probably_damaging, score: 0.994	Missense_Mutation	17:g.7577536T>C	ENST00000269305.4:c.745A>G
TCGA-E9-A2JT-01A	Breast Invasive Carcinoma (BRCA)	17	7577559	7577559	G	C	73	21	0.223404	S241C	MutationAssessor: impact: medium, score: 3.325;SIFT: impact: deleterious, score: 0;Polyphen-2: impact: probably_damaging, score: 1	Missense_Mutation	17:g.7577559G>C	ENST00000269305.4:c.722C>G
TCGA-E9-A3QA-01A	Breast Invasive Carcinoma (BRCA)	17	7578406	7578406	C	T	42	318	0.883333	R175H	MutationAssessor: impact: medium, score: 2.585;SIFT: impact: tolerated, score: 0.11;Polyphen-2: impact: benign, score: 0.319	Missense_Mutation	17:g.7578406C>T	ENST00000269305.4:c.524G>A
TCGA-E9-A3QA-01A	Breast Invasive Carcinoma (BRCA)	17	7577093	7577093	C	T	464	5	0.010661	R282Q	MutationAssessor: impact: medium, score: 3.145;SIFT: impact: deleterious, score: 0;Polyphen-2: impact: probably_damaging, score: 0.984	Missense_Mutation	17:g.7577093C>T	ENST00000269305.4:c.845G>A
TCGA-OL-A5RY-01A	Breast Invasive Carcinoma (BRCA)	17	7578393	7578393	A	T	24	34	0.586207	H179Q	MutationAssessor: impact: medium, score: 3.27;SIFT: impact: deleterious, score: 0;Polyphen-2: impact: probably_damaging, score: 0.98	Missense_Mutation	17:g.7578393A>T	ENST00000269305.4:c.537T>A
