# Supplementary material for: Identify Non-mutational p53 Functional Deficiency in Human Cancers
Source: Genomics Proteomics Bioinformatics. 2024 Sep 26;22(5):qzae064. doi: 10.1093/gpbjnl/qzae064 (PMC11702981; doi:10.1093/gpbjnl/qzae064)
Supplement: qzae064_Supplementary_Data [file qzae064_supplementary_data.zip › SupplementaryTable9-done.xlsx]

## Sheet: Sheet1
Table S9 Summary of SVM models according to the DOME recommendations
Note: DOME, the data, optimization, model, and evaluation.
Data	LUNG	Provenance	TCGA level three RNA-seq data of LUSC and LUAD were downloaded from the University of California Santa Cruz’s Xena (https://xena.ucsc.edu/). Somatic mutations of TP53 were downloaded from the cBioPortal (https://www.cbioportal.org/).
			Ntotal = 362. Npos = 108. Nneg = 254. previously used.
		Dataset splits	75:25 split. Ntrain = 272. Ntest = 90. No separate validation set.
	BRCA	Provenance	TCGA level three RNA-seq data of BRCA are from the University of California Santa Cruz’s Xena (https://xena.ucsc.edu/). Somatic mutations of TP53 were downloaded from the cBioPortal (https://www.cbioportal.org/).
			Ntotal = 246. Npos = 113. Nneg = 133. previously used.
		Dataset splits	75:25 split. Ntrain = 185. Ntest = 61. No separate validation set.
	COAD	Provenance	TCGA level three RNA-seq data of COAD are from the University of California Santa Cruz’s Xena (https://xena.ucsc.edu/). Somatic mutations of TP53 were downloaded from the cBioPortal (https://www.cbioportal.org/).
			Ntotal = 99. Npos = 41. Nneg = 58. previously used.
		Dataset splits	75:25 split. Ntrain = 74. Ntest = 25. No separate validation set.
	HNSC	Provenance	TCGA level three RNA-seq data of HNSC are from the University of California Santa Cruz’s Xena (https://xena.ucsc.edu/). Somatic mutations of TP53 were downloaded from the cBioPortal (https://www.cbioportal.org/).
			Ntotal = 206. Npos = 44. Nneg = 162. previously used.
		Dataset splits	75:25 split. Ntrain = 154. Ntest = 52. No separate validation set.
	STAD	Provenance	TCGA level three RNA-seq data of STAD are from the University of California Santa Cruz’s Xena (https://xena.ucsc.edu/). Somatic mutations of TP53 were downloaded from the cBioPortal (https://www.cbioportal.org/).
			Ntotal = 104. Npos = 32. Nneg = 72. previously used.
		Dataset splits	75:25 split. Ntrain = 78. Ntest = 26. No separate validation set.
	UCEC	Provenance	TCGA level three RNA-seq data of UCEC are from the University of California Santa Cruz’s Xena (https://xena.ucsc.edu/). Somatic mutations of TP53 were downloaded from the cBioPortal (https://www.cbioportal.org/).
			Ntotal = 87. Npos = 35. Nneg = 52. previously used.
		Dataset splits	75:25 split. Ntrain = 65. Ntest = 22. No separate validation set.
	LIHC	Provenance	TCGA level three RNA-seq data of LIHC are from the University of California Santa Cruz’s Xena (https://xena.ucsc.edu/). Somatic mutations of TP53 were downloaded from the cBioPortal (https://www.cbioportal.org/).
			Ntotal = 91. Npos = 50. Nneg = 41. previously used.
		Dataset splits	75:25 split. Ntrain = 68. Ntest = 23. No separate validation set.
	Pan-cancer	Provenance	Pan-cancer cohort include 9 cancer types (BLCA, BRCA, COAD, ESCA, HNSC, LIHC, LUNG, STAD, and UCEC).
			TCGA level three RNA-seq data of Pan-cancer are from the University of California Santa Cruz’s Xena (https://xena.ucsc.edu/). Somatic mutations of TP53 were downloaded from the cBioPortal (https://www.cbioportal.org/).
			Ntotal = 1335. Npos = 453. Nneg = 882. previously used.
		Dataset splits	75:25 split. Ntrain = 1001. Ntest = 334. No separate validation set.
	Redundancy between data splits		The “train_test_split” function from the “sklearn.model_selection” class was used to split the samples into 5 equal-sized subsets. One of the subsets is used as the test set, and the remaining 4 subsets are used as the training set. Training and test sets are independent.
	Availability of data		Yes. URLs:
			https://www.cbioportal.org/, https://xena.ucsc.edu/
			Free use license.
Optimization	Algorithm		SVM (Support vector machine) with linear kernel.
	Meta-predictions		No, SVM prediction only.
	Data encoding		The expressions (FPKM) of p53 target genes were used to calculate CES scores by GSVA (gene set variation analysis), ssGSEA (single sample gene set enrichment analysis), Z-score, and the first principal component of PCA (principal component analysis).
	Parameters		C = 10, gamma = ‘auto’ on model used.
	Features		A total of seven features (GSVAp53tru-UR, GSVAp53tru-DR, ssGSEAp53tru-UR, ssGSEAp53tru-DR, Zscorep53tru-UR, Zscorep53tru-DR, and PC1) were used.
	Fitting		p << n for all SVM models built in this study where p represents the number of features (predictor variables) and n represents the number of samples.
	Regularization		Yes. Penalty coefficient C in the SVM model is used to control the penalty coefficient of the loss function and avoid overfitting.
	Availability of configuration		Yes. URL:
			https://epage.readthedocs.io/en/latest/demo/gComposite.html.
			Free use license.
Model	Interpretability		Transparent. No attempt was made to make the meta-prediction a black box.
	Output		Classification
	Execution time		ca. 1 second per representative on a desktop PC.
	Availability of software		Yes. URL:
			https://epage.readthedocs.io/en/latest/demo/SVM_predict.html.
			License GPL v3.
Evaluation	Evaluation method		Ten-time hold-out validation; Five-fold cross-valuation.
	Performance measures		F1, Accuracy, Precision, Recall, AUROC.
	Comparison		No.
	Confidence		95% confidence intervals.
	Availability of evaluation		Yes. URL:
			https://epage.readthedocs.io/en/latest/demo/SVM_performance.html.
			License GPL v3.
